# Supplementary material for: Quantitative Protein Localization Signatures Reveal an Association between Spatial and Functional Divergences of Proteins
Source: PLoS Comput Biol. 2014 Mar 6;10(3):e1003504. doi: 10.1371/journal.pcbi.1003504 (PMC3945119; doi:10.1371/journal.pcbi.1003504)
Supplement: Dataset S1 — Global subcellular localization map of the budding yeast Saccharomyces cerevisiae proteome. (CSV) [file pcbi.1003504.s001.csv]

	Golgi apparatus	cell cortex	cell wall	cellular bud	chromosome	cytoplasm	cytoplasmic membrane-bounded vesicle	cytoskeleton	endomembrane system	endoplasmic reticulum	membrane	mitochondrial envelope	mitochondrion	nucleolus	nucleus	peroxisome	plasma membrane	ribosome	site of polarized growth	vacuole	lipid particle	endosome	nuclear envelope	90S preribosome	DNA-directed RNA polymerase II, holoenzyme	Rpd3L complex	Rpd3L-Expanded complex	SAGA complex	SLIK (SAGA-like) complex	Sin3-type complex	U1 snRNP	U2-type prespliceosome	U2-type spliceosomal complex	U4/U6 x U5 tri-snRNP complex	condensed nuclear chromosome kinetochore	core mediator complex	cytoplasmic mRNA processing body	cytoplasmic microtubule	cytoplasmic stress granule	cytosolic large ribosomal subunit	cytosolic ribosome	cytosolic small ribosomal subunit	exosome (RNase complex)	histone acetyltransferase complex	histone deacetylase complex	kinetochore	large ribosomal subunit	mRNA cleavage factor complex	microtubule
YAL001C	-2.51350174075196	-1.31583461534969	0.895628968551903	-1.41120721700951	-4.87977759565906	-5.19278998094367	-1.68101267616744	-3.11388448523294	-3.73700966070028	-2.38349929839561	-4.03600962762132	-2.78145590549975	-4.11385589451953	-4.47038405265297	-5.6424372148673	-1.65389720602907	-2.10208451128832	-2.429964390795	-1.59690805816538	-2.79740116690105	-0.754519400349945	-2.53466877473304	-3.26662346124811	-0.523393118758508	-3.48533119119956	-1.12705305727715	-1.47744606984948	-0.390048410270537	0.0893759941486349	-1.50802139646219	-1.54300093048825	-3.30668988132183	-4.31871627908852	-1.41439728634929	-3.15543304960122	-2.11203523732298	0.834031974334654	-0.924027540036599	2.00710088039953	0.158321896497276	-0.183802656876283	0.512744805142217	0.419899998094781	-3.29140582870851	-2.78256274868356	-3.56994406132513	-1.10017299937628	-0.0845065773785957	-2.2965987405219
YAL002W	-2.48412256982199	-2.29257283876502	-0.0356621940948501	-2.00458797068099	-3.65136691590394	-4.3524473584254	-2.27800682981636	-3.81927730223716	-2.61749575271201	-2.24742335534272	-3.92084144405278	-3.39903817048807	-3.63582486237774	-3.20881506320993	-3.85064114112538	-3.00521871193489	-1.53564425866201	-2.48432516462596	-2.069105883188	-2.23762130792884	-2.41725931281653	-3.38837818876456	-1.5558621125766	-1.88691761032506	-1.14335150317015	0.204852860166264	-0.281259930358148	0.0905596613985893	0.541774244213604	-0.232550511192114	0.406590355376442	-0.515135200714511	-0.974100267405544	0.277392573786327	-3.40453932755696	-0.294540410847735	0.447093802151133	-0.915621795195662	1.58924549648862	1.31113582265279	-0.00916946264773056	0.886898489687965	0.707836737079027	-1.21859477559013	-0.921920978359069	-3.53440211596217	-1.98200095373178	0.757088519316545	-2.05717851264055
YAL005C	-4.99093065857214	-4.07795155092883	-2.76850338467781	-5.3229293751029	-4.93500424645289	-8.75560086959263	-5.20500449585564	-5.25107638796557	-7.61500489899867	-7.51205190082329	-8.3440843650308	-6.57498275347402	-7.45750063935189	-5.69572016159277	-8.33723849312832	-0.613636923645414	-7.39193567276141	-6.86272542954414	-5.64972213341773	-6.69264312452009	-4.01833510651039	-3.78240790284407	-4.72704274040888	-4.9018801189684	-3.09472720191423	1.934144686414	1.40795255154236	0.346619860440247	0.660144291996425	1.87841753454065	1.20496884269311	0.0316054729884003	-0.879260103684041	-1.43472311529859	0.156244725394081	0.186162313456821	-2.67433352816791	0.886689738436117	-4.18459622942436	-4.95724986616187	-6.15157641303498	-5.36844689308422	-3.03588240793133	-0.0242251395071429	0.426632801142266	-1.92928386484432	-4.95724986616187	0.147372385271768	-0.37766894792661
YAL007C	-2.12295278170496	-1.98954427156753	0.446686353784789	-1.78790033230151	-1.66875542513276	-3.29315848869927	-2.57319429991018	-2.17652729859215	-3.04758975301962	-3.13686394761373	-3.16994749107647	-2.51464835560052	-2.80002958001474	-1.76342893963109	-2.88011345373459	0.708430779179561	-2.27823729693782	-2.408595180321	-2.46886942394409	-1.90609878899312	-1.54903152411645	-1.3913586515336	-1.93036012982688	-1.5208353380139	-0.757295284660901	1.32131502711938	0.94022547749717	0.383529653398399	0.597459234557967	1.30559155187555	1.31642869461148	0.706086974676967	0.0718003527357209	0.20945923288558	1.13483494955727	0.175279720956918	-0.980002116088301	1.82400310284179	-1.10712558473529	-2.03006892996132	-2.3244250114449	-1.91017873356253	-0.873063515906151	0.155786392686136	-0.139369985942042	0.134216674606195	-2.03006892996132	1.15200555442255	1.29488252162874
YAL008W	-3.48544644065623	-4.53100302669014	0.564006934391706	-5.83334069003172	-5.93056102187558	-8.94239998487178	-2.93318251782788	-6.67141572874905	-5.50767394514312	-5.3256193236025	-8.44860381323615	-7.75494557658032	-8.61328326433548	-3.50096158610212	-8.14757326118367	-4.65232486058403	-5.76331021693268	-5.24882238425822	-5.84604416440235	-6.84034932439655	-2.55480148890591	-4.46447127180158	-3.58354134958481	-2.21501349031955	-2.56130685816758	0.670517599277326	-0.138367891494696	-0.159024744202692	0.808901326976144	0.0432575670809209	1.5695996539055	0.0225917776236977	-1.27434803515851	-0.609546056086642	-3.88439765398271	-0.0779128740592357	2.04951247048728	-1.35204999599364	1.86207289706163	0.467680922027826	-1.33748955886771	0.213441346902984	1.51684569226856	-2.81414612652542	-2.04139528968097	-4.00158678259044	-1.69508703227435	1.02914129675808	-3.76300683326424
YAL009W	-3.64663476462546	-4.4833035793525	-0.753902909041203	-5.07640059523595	-4.67297259005995	-5.8789821685597	-3.89546588578515	-4.74403381506831	-4.62818817355896	-4.6930392824124	-5.5785945338742	-5.16235899562175	-5.66463698928485	-2.63036809673683	-5.17302455283471	-4.30160856672887	-5.06566042393422	-3.83347806234439	-4.99867775582741	-4.36248534267994	-2.48651080223512	-4.24098238239394	-3.18496681063118	-0.174746246648421	-1.29162528691331	0.393499703092325	-0.35016747643686	1.34858226116571	1.63408725687545	-0.0163790064692468	1.44978527091858	0.431428429018914	-0.621025828605145	0.513764418908819	-3.42863819982016	0.713603777651799	0.77610135348878	-1.57963200009812	0.838149907983843	-0.303042829127731	-1.31890711257256	-0.132604557214033	1.23581158479299	-1.54816940941201	-1.6257942850287	-3.61506263855154	-1.63509879056398	1.81443244899499	-2.91051134030835
YAL010C	-1.97979442535219	-1.40129090634603	0.971761573010391	-2.14051504173822	-2.55553479382775	-3.46701018897484	-1.66394116054335	-1.99732234304357	-2.23185464434812	-2.27282773745671	-3.00313135041848	-2.36843134253787	-2.93116356211393	-2.27753889600086	-3.37456846176931	-0.515873798426714	-2.38594802885287	-1.84048453979574	-2.2960585673959	-1.89669132457527	-0.532639914460116	-1.75540750301926	-1.40573115924074	-1.61849326580761	-1.59599314345605	0.807973197176652	0.263594833331341	0.84349833779927	0.917915500829972	0.369141158032644	0.87446396974911	-0.248896277846416	-1.07145336734588	0.653586868130248	-1.7482376065863	0.0693876864247668	0.022876739208112	-0.146345704666441	1.13736811776472	-0.0330837392737823	-0.828464537381377	0.335987304081465	2.00521494860198	-1.13274611409925	-0.543254225260588	-1.82958211057825	-0.972304460218087	1.01210228140136	-1.24205261363654
YAL011W	-0.28204101303122	0.171571247687509	1.32052345772509	-0.035248723620471	-2.55024234342889	-2.69354011971545	0.182985649442488	-1.32226395946296	-1.52127380556069	-0.474872687852274	-1.76692602168	-0.906071348835061	-2.00713510120973	-2.06849580669284	-3.11655490467292	0.192258333813191	-0.449146558894062	-0.733596678031917	-0.298144048220183	-0.897949651646886	0.383009427903071	-0.485115742981808	-1.28706183670724	0.032799988926605	-1.96578157696216	-0.229681780802361	-0.451718004469581	-0.346645309375946	0.196771478362835	-0.443574906915218	-0.619217457412581	-1.70898381176254	-2.32115226173683	-0.833224794683665	-0.922051787242491	-0.985692917523415	1.7124631271482	0.150031101309828	1.95163742880816	1.20432458341954	0.900372636181969	1.19647394641678	0.416140983637313	-1.43645225543147	-1.54206385965603	-1.11522450914126	0.147299055423808	0.124454572075126	-0.749209187449732
YAL012W	-6.48830909489913	-5.04858813114235	-3.00010757110433	-6.01545981544808	-4.81358682584737	-10.7888264387698	-6.43074256335217	-5.53384424682271	-9.0211358464695	-8.92792111507621	-10.1707606993691	-8.9216051265035	-10.0681027547121	-5.98163956267828	-10.1889301214071	-0.732575865777543	-9.81997548742944	-9.66689668094012	-7.3095672685509	-7.51832681831134	-4.86202868147211	-4.01334466135169	-5.76367325447142	-6.02787232927895	-2.53874317390083	1.96669448887672	1.27407074340048	0.452813130686665	0.41338892528962	1.96669448887672	1.29761878788024	0.550468584857046	-0.269979715082438	-0.901544459181524	-0.0171464487744356	0.231074495681039	-3.59494937158065	0.984560118245285	-6.72260273306892	-9.32878826307523	-9.63904788478614	-8.74296159070416	-2.31301953349513	0.247508648233102	0.320519766930153	-1.99605614308011	-9.32878826307523	0.426738238375253	0.42501856092774
YAL014C	-2.09674469607688	-2.22063757420466	-0.359371171862403	-2.52380660610846	-2.22556630608024	-3.31332784203642	-2.02355367264456	-2.19232158809306	-2.84941083885197	-2.95518414604112	-3.01932187676385	-2.35827712364197	-2.86344671833935	-0.695609306153579	-3.04000541921386	-1.64904543282854	-2.46762044995065	-1.95529752860643	-2.57966986114456	-2.24362795848776	-1.17229310218365	-2.30655357273067	-2.01933129364686	0.413515216418797	0.0127623416953665	1.01243998146859	0.509641063501759	1.73959576865586	1.70719257868987	0.78451458078327	1.48214681338958	0.525935219880824	-0.15591525368199	0.86332128342363	-1.29479976671587	1.3921469012091	-0.0415512559816607	-0.538339063974714	0.43748906888755	0.433136350755665	-0.313657138862861	0.549818198057108	1.61332020173507	0.223478968178265	0.0165863927729694	-1.34318438891082	-0.332173208582063	1.72982083972759	-1.1377952625681
YAL015C	-5.40589731440451	-5.6989943511963	-1.58376043169776	-6.28912484051126	-8.21282271431996	-9.91181634089922	-3.85203783274564	-7.09593414472738	-6.44291017072025	-5.77586265718423	-8.11709881351446	-6.35587347736288	-8.33014663416331	-5.90774522004397	-10.068084264736	-2.65725109133957	-5.73058863697261	-6.13936008665838	-6.57814370205441	-6.20310860024454	-3.19368542228398	-5.47326613774676	-5.67393432677919	-2.66775808911277	-3.69155559009787	0.86395611217381	-0.803560394493929	1.23728578736465	1.6163250933261	0.171381024525176	-0.0139864339932897	-3.75297103868923	-6.27793646791443	-1.46329584694303	-5.92298669061456	0.101909620944918	0.407793566857012	-2.79451159676679	0.440384100931746	-1.16657019398001	-2.21623985498118	-0.25633119999924	2.14403349885831	-5.52868854180298	-3.20281438114729	-6.05597349938928	-3.05887236923455	0.526263513910964	-4.40370239802188
YAL016W	-3.73760277185348	-2.91038957064641	-0.409376276558118	-3.24470129307381	-3.0741840501919	-5.97905594840996	-4.15592726328612	-3.2168237085408	-4.96958759280829	-5.15615151449813	-5.59677140574361	-5.17232164127943	-5.43520944029712	-3.25140577374664	-5.93614449200373	0.278127269545991	-4.82595433220838	-4.92051831702678	-3.91587448345783	-4.03250755105888	-2.71527281390819	-2.77543873744003	-3.68815712003528	-3.1247870079409	-1.53467967912808	1.52497908817274	1.16992475925675	0.250923693269544	0.267927048413676	1.52497908817274	1.24619811167082	0.552746225910867	-0.00326218306840312	-0.405015322902977	0.96641385866599	0.274979235077263	-2.41003165422633	1.38493433352603	-3.22479727154472	-4.14086973329119	-4.83558137182776	-4.39376695938988	-1.08705623065905	-0.0855140181552749	-0.00974819533242158	-0.756090766486923	-4.14086973329119	1.03227950011624	0.938704549137966
YAL017W	-2.45477919692641	-3.12443208622635	-0.125565364114077	-4.08784375616738	-3.47454312106875	-4.85244749409094	-2.53020195227238	-3.60608645082098	-3.66350048796887	-3.73755700313589	-4.42219017442428	-3.99381233563376	-4.37541541804161	-1.0104235939187	-4.50431910908111	-2.91986573686611	-4.14237649381583	-3.00522417902274	-4.12734006853276	-3.37323819889012	-1.3206495784057	-2.90630617515705	-2.20621993884086	-0.240196320612839	-0.496150376844971	0.899312764535601	0.499978710362479	1.45488424326104	1.58065942123364	0.690445654651266	1.92761983633258	1.33037627510921	0.618448671293693	1.01095338069221	-1.46415068516642	1.15874139672075	0.360501713111341	-0.68573113901298	0.648771946598471	-0.282292051434322	-1.2485150084735	-0.123121999713725	1.50818420527808	0.0998971965749434	-0.26521743166417	-1.68737932036502	-1.04808343525315	2.0120478217204	-1.65573617768704
YAL019W	-0.094638943525698	1.08616069186838	1.89990766187732	0.834769888999664	-2.47727346612753	-2.58587334598358	0.179092471721206	0.196902235492741	-0.740936199864133	-0.351681791881623	-1.09254364813369	-0.798035620034034	-1.57169274632917	-2.08167469260612	-2.86581152155645	1.66293824508792	0.446461313853062	-0.69482514381443	0.425273383659346	-0.576323805758881	0.635954612773579	-0.299801227462127	-0.376969038929323	-0.902388720054324	-2.19711117707919	0.129627116319863	-0.0386700071261156	-1.09997845734615	-0.465534281088005	-0.0219376459007553	0.156912789671287	-0.469873472711176	-1.11998752649802	-0.64379337005055	0.505672947008786	-1.27471081001904	1.33293449010974	2.38373678668572	1.70552400441945	0.856734016435218	0.56945530915259	1.04097561783183	-1.01275856887467	-1.62011021695278	-1.67713902711608	0.236194228771456	-0.242424255987843	-0.175721302721624	1.11237011845351
YAL021C	-5.66658442023691	-4.17187930417135	1.79551998804957	-4.0902169334209	-3.50800519882992	-7.37849094934318	-4.1842300712689	-4.16272635483721	-5.35548707852128	-5.01211096628882	-6.53907508693778	-5.61011299253257	-6.25661311794349	-3.48026319049973	-6.3253490643008	-1.52420784869082	-4.36379155770043	-5.42619923755304	-4.67915679171267	-4.71102703353536	-2.03738044280994	-4.56005914901961	-3.37088729990177	-2.07515852114499	-1.47351189823915	1.1225121950081	0.435572673439253	0.182479691950285	0.0819505827852277	0.945459148245558	1.90976615321927	0.756246703068803	-0.666225026955452	0.107023269722687	0.926540649286281	-0.0261303641715313	-4.02350695444978	1.44349773349011	-2.42790951303817	-3.68369349789389	-4.59421388403655	-1.96956684150543	0.310145217256512	-1.05206204245365	-0.812594403059526	-0.286475723032219	-4.44942905629215	1.36973963783118	0.305145234629949
YAL023C	-2.68308975881711	-3.7316058815963	0.393535249828216	-3.64360507988636	-2.90978598404044	-4.84156904469035	-2.09857443886591	-3.66981938271189	-3.93995123774163	-4.63278059927563	-4.30520976786261	-3.08233463376183	-3.80455840394949	-1.67218531755569	-4.18872981320534	-2.11419438846512	-3.21119839505188	-1.96438113013324	-3.81465795651904	-2.78373480333412	-0.973804088297643	-2.34968213344339	-3.39472907533466	0.462979760050782	-0.637944931388649	0.241963514720508	-0.0856588506546969	0.713442530995779	0.883378459874315	0.0602414988862347	0.935873301708968	-0.177620401456828	-0.944757647817437	0.0918134930268678	-1.23292223741344	-0.0767268536988416	-0.373309772009676	-0.257481268023886	1.01217648261426	0.705880019352013	-0.307722797400717	1.13230042888278	1.6645865609681	-0.52844592457212	-0.580619893389109	-1.34474722030378	-0.277578774296471	0.785256102222188	-0.811252809550849
YAL024C	-2.12702228433219	-1.18057389475748	1.61477021932784	-2.60226325341888	-2.50990832250158	-3.72784537829524	-1.81561913914549	-2.11709333212509	-2.35292627668505	-2.39667906667725	-3.32346118047498	-2.90823287917291	-3.2092289800117	-1.50335988686162	-3.30984764498043	-1.44817773831795	-2.15088895955049	-1.83344097759651	-2.60226325341888	-1.89324338148035	-0.172557919051561	-1.12211337865937	-0.993819123766461	-0.704097333545263	-0.919897511900006	0.883701035515478	0.468243486902658	0.874553604192372	0.992457295274006	0.587991367357661	1.58930132010036	0.97487215285063	0.0336801860578157	1.26130518447914	-1.33112009236372	0.334904873554313	0.20706884805351	0.385799693339942	1.57218292635522	-0.440150944650272	-0.878727605511164	0.281892382557281	1.96241012388635	-0.478072711913228	-0.258264762795423	-1.63685889384135	-1.01524988118697	1.43194227399179	-0.826965093959112
YAL026C	-5.68142005432423	-2.8747819082544	2.6202529478055	-2.04123177949664	-3.01064056149324	-6.23343007369346	-4.52972768287868	-3.04252502471966	-4.7671794298417	-3.5029723621176	-5.72985017307133	-4.52669020963887	-5.15472853929999	-3.49727994339929	-4.52571050494967	-2.14978825742851	-2.67785144841104	-4.28188606976398	-3.08789084746898	-4.24312467333165	-1.24498147002515	-4.64292452139093	-3.07910003855393	-1.51720866776308	-1.83481056898936	0.801162448312726	0.227748528078687	0.244426018182356	0.18850025203701	0.40290365520301	0.146531442677851	-1.17036046621839	-2.37176509711723	0.0439123240616881	-0.334581647611232	-0.626398053175816	-1.56477535682711	1.9776005067718	0.378055258183731	-0.611310597151408	-1.56325885768719	0.314191248342236	0.590202446913053	-1.18710144458519	-0.475206516938846	-0.906187667877852	-3.84518173577793	0.686794009426618	0.812239611368539
YAL027W	-0.678395913198553	-1.73868619949777	1.02099964096179	-3.34550800372912	-5.43963816296078	-7.47164194397442	-0.158017282356441	-5.19043045835369	-3.75982673086559	-3.31935506180786	-6.56623723668448	-6.05280183413299	-6.98205136535134	-2.8815528386065	-6.86838595993209	-2.09743246881032	-3.28278939973654	-3.14467620379973	-3.30838252887433	-4.22285059354909	-0.26764129759974	-1.35878074214255	-2.2548641784355	-1.36812342136977	-1.83662797726956	1.3742524109734	0.28220145299424	0.474699653778396	1.07218696631464	0.86328726412822	1.16850747348057	0.152981894092359	-1.21526559619236	-0.329520669342828	-3.29321593490347	0.441519715139968	2.07433714304857	-0.0656812125262036	1.31329807743236	-0.376397515162638	-1.03051801333844	-0.153631077964074	1.70155962788483	-2.90514632213926	-1.49130269256931	-3.5214089140063	-0.838421549522696	1.08559808218162	-3.19003946417879
YAL029C	-1.77325607117588	-3.3325041577639	-0.199239447986551	-3.44364964188877	-0.765989023015614	-3.63850864005869	-2.178738943383	-3.02949809123906	-2.45328813444573	-2.81071692804203	-3.47229055244129	-1.99671928201691	-2.63932926230818	-0.259904138235632	-2.86985644189543	-0.940256878692307	-3.35260897412198	-1.70846706888312	-3.43633159867353	-2.30839434431516	-0.613815436800564	-1.55842028854135	-1.46280346648765	0.0086686933071716	0.266619136605067	1.22263355250648	0.931975125282616	1.33064473178428	1.49242759894352	1.19908813033632	1.60822690419414	0.711095635587603	0.381867776244635	0.62389640845532	0.0549921890010103	1.05002435440632	-0.179990466797741	0.36684879846705	0.175701395681304	0.191702356757093	-0.661224490683319	-0.402051205164102	0.768825853087255	0.970900200486257	0.529368324782205	-0.286474937428462	-0.421028762833218	1.68911153363467	-0.218391226120384
YAL031C	-0.853287573530022	-1.94984670571683	0.134134436376051	-2.3153434645715	-1.11964657891785	-3.01986742211362	-0.87183787739108	-1.78266815807783	-1.76439599008028	-2.02278363911362	-2.89330596449842	-1.84616704216457	-2.35195122708454	-0.330609338233947	-2.41649403302576	-0.423221350794928	-2.82768142626025	-1.37955667104462	-2.27160159991882	-1.42556212465023	-0.280505656496487	-1.37756202592618	-0.704710561760047	-0.119673049107294	0.0663087244803391	1.30056030880332	0.827192273654708	1.56953752381213	1.70873911015316	1.13223397375662	1.83876779263967	1.32538156126806	1.02978503210749	1.24046208084466	0.118839853337214	0.996468849692637	0.149511682841844	0.54110631883689	0.419054957347074	0.0621367273354177	-0.486764936191916	-0.0925419356166507	1.01583584746738	0.886538181032076	0.516136779784985	-0.128780262911186	-0.252189482820853	2.05040864260927	-0.225458472523212
YAL032C	-5.05618766457189	-2.83097269875202	1.17432445479912	-1.75631269340193	-12.8666293084635	-13.1903274089546	-3.00340704588628	-8.19061992076457	-9.46213931269057	-5.76698260844309	-10.4622605274343	-8.11616239281039	-10.9279970939937	-11.6242857681617	-14.1165129950438	-2.94295453641639	-4.16180096945319	-7.57214739806108	-3.46896526853742	-7.34626931086843	-2.85476971852153	-5.09514912947782	-9.29395805840438	-7.55174596667447	-11.9842846102308	-5.48683465749098	-6.13045740380327	-8.26987700286835	-6.61511901419654	-6.14938231445468	-7.40642818229421	-10.7311602524447	-12.0453710061646	-7.78783374916913	-7.72226542079248	-8.90708613333168	-0.119167948775284	-1.19689282813601	1.7292354104454	-0.0764249336444287	-1.53320157562718	0.288620997697454	-2.49244792649714	-11.4742639420722	-9.01204449203995	-7.78814742604769	-5.73361593112004	-7.02506120331711	-5.7615239915095
YAL033W	-2.47808204129979	-0.954308367205009	1.50136790332811	-2.23470270551814	-3.86457739035355	-4.35274956626654	-1.67764744972448	-2.37182264674436	-2.86466925231248	-2.57488430662821	-3.82389606153433	-3.31307252171799	-3.69556814167155	-2.75142562441384	-4.4103689631629	-0.916488461262056	-2.2652337332642	-2.27997673167496	-2.05582578289539	-2.97567443212762	-0.18670394640353	-1.66947813005541	-2.12246921584025	-1.70798864844525	-1.89628271554979	0.415450184946569	-0.0261046400080814	0.267021216597428	0.611242281112954	-0.0288142611308521	0.289632968151431	-0.837313890254067	-2.18675956479733	-0.202766464706081	-2.19129559291897	-0.459952848948716	0.297871247730682	-0.0551673514787293	1.34012145873127	-0.582493579011911	-1.00473217361579	0.192888911911768	1.65542711528776	-2.17569015014148	-1.26054008861498	-2.41033350640095	-1.30122363256497	0.413672598946415	-1.40507912504513
YAL034W-A	0.914917279508848	-0.267347581329216	1.54871678082162	-0.110432596725942	-2.4650691224648	-2.2254903376872	0.931292554864998	-2.42938722773096	-0.210927491487145	-0.153620575154804	-1.17026779900699	-0.532511045806326	-1.44282674205781	-2.51944368271127	-2.85648370316534	0.0183443429216403	0.443329632391979	-0.234885938029915	-0.181704654631529	0.199537860963409	0.232427446815072	-0.0180885658183293	0.184159202704531	-1.66777127610483	-1.29814379435177	0.819297859244644	0.48202124234961	-0.318491469610363	0.00949573373277156	0.5632708482634	0.570110976651238	0.157565783239469	-0.287750726347017	0.395103767761571	-2.21021916846505	-0.363503444063551	1.65674907612471	1.05934541385957	2.00590509635311	1.08071648663056	0.679124839300932	1.21798789382148	1.2331746813222	-1.14918925622478	-0.0988050983086329	-2.24765701278688	0.246261162209142	0.238915785157769	-1.1065907034755
YAL035W	-5.37159577721541	-4.6151152808014	-1.04306754145524	-4.28696231330863	-2.92408675801101	-9.28438189859835	-6.00621833579862	-4.3351892133738	-6.64879256008715	-6.32227426215822	-7.61191433613217	-6.3085829335391	-7.8466660359278	-4.07257055363165	-7.71740749888021	0.673870151092094	-7.16229803977953	-8.9637408319634	-5.55585219994176	-5.16437122962306	-3.64697217472765	-2.57994863741192	-4.06764396012923	-4.96083911174546	-1.54966614017994	1.5067631714473	0.960728271332342	0.492562189462337	0.322032531363348	1.48617629697386	0.980298665227852	0.292154101699142	-0.344143486958294	-0.222378523792921	1.07391840342608	0.139154179967692	-3.08199162676275	2.09268924979146	-5.46525658657908	-8.81973235468217	-8.9637408319634	-8.18010817718564	-1.30885328418189	0.0917179671557339	0.0355412578618327	-0.369897642580279	-8.81973235468217	0.712048957033476	1.47858197547053
YAL036C	-3.21109849949744	-3.6440867072622	0.837289924045982	-2.95935089740122	-2.2496536351271	-7.28423665554284	-3.71471507944859	-3.33886180037265	-4.62061870811751	-4.422140907869	-5.89660766878054	-4.24846308214858	-5.89123012496671	-2.5142735136833	-5.79651389051565	-0.0740837950307384	-5.49191142592966	-7.13166025751151	-3.80115640106011	-3.66626574490298	-2.01126206341898	-2.36309886410451	-2.39395288792577	-3.03823158419504	-0.923329685616768	0.971819934602923	0.272950504175073	0.787066497798258	0.804311098407691	0.971306423323798	1.43305323565387	0.47333302013347	-0.255342220547093	0.728760453694818	0.649025213507852	0.0227498495727964	-2.4159179762258	1.17004647005347	-2.27661720776868	-6.51659396998051	-7.08068813854244	-6.38496751647492	0.0852936130344319	0.146038938966195	-0.696455869187423	-0.151668909068737	-6.53408136627399	1.82949609661617	0.636656038003226
YAL038W	-5.42522537498045	-4.20572167150162	-2.39071825499475	-4.81286159587332	-4.36900801107992	-9.13895027333619	-5.10908965288656	-4.71332659551518	-7.57980169982341	-7.66871126755165	-8.54932386905025	-7.43216494524119	-8.27974816107394	-5.08660303557398	-8.53934521833368	-0.458711122381662	-7.87379863520983	-8.18083813804002	-5.75590079015327	-6.30108204507112	-4.27525281161637	-2.88447923664072	-4.47862239541693	-4.7245999565288	-2.51635799110849	1.9584556342657	1.43222118655871	0.291851492279298	0.442139386688675	1.89878484903372	1.52025139536145	1.05869091504238	0.326631684443052	-0.370677999968318	-0.480267467150221	0.309987551033367	-2.57006360517295	0.992945473874512	-5.51880726125352	-7.29276333142575	-7.92746952059399	-7.10869281316125	-1.73997535372015	0.0647923381152022	0.449519580156574	-1.94946877725587	-7.29276333142575	0.524098489719443	-0.0144904199922908
YAL039C	-5.52599303896556	-4.96467306655947	-1.1461043036769	-5.34895107400741	-5.8880852982606	-7.65199909474577	-5.17725696095068	-5.50692912380845	-6.740360620321	-5.94037336825834	-7.41185877996988	-6.59370179062009	-7.44862657005342	-4.68178915820658	-7.2527432264221	-3.25147713598476	-5.48519863917788	-5.86963518997532	-5.52409050309192	-6.30027527828742	-3.12351290755527	-5.54039640373789	-6.43538973407724	-2.97962158416369	-3.18887440730784	0.240827641780467	-1.06467725868609	0.265621930121698	0.86369314585839	-0.319501974536401	0.0499747004687123	-3.39804314235834	-4.4451075583389	-1.93916267549336	-3.69112014408854	0.616798398334912	-1.46876149109828	-2.37312381157745	-0.200680253112635	0.112337357929925	-2.61014101443545	0.118760139885185	2.08649616736744	-3.66287919235263	-2.5833922290386	-3.90051284228086	-3.47987072941264	0.37212948215502	-3.37358854530402
YAL041W	-1.25278581633469	-2.04418238147788	-0.24697899090843	-2.38180790704213	-1.41557917329235	-3.14135541235549	-1.3615383901543	-1.9000535989657	-2.23097447814245	-2.70011485487026	-2.91953475330518	-2.02814871463951	-2.50331603301248	-0.928689583066115	-2.61193513625178	-0.18252554072433	-2.49002496056821	-1.71070297428724	-2.40951169510979	-1.81936296297255	-0.846001654975216	-1.19651751525455	-1.60519509084118	-0.222212249129646	0.276444555596488	1.50509197161282	1.04094120282942	1.53953775974397	1.61985605984965	1.37752708862207	1.36710945427349	0.091633764573856	-0.552832056269299	0.34221279785589	0.354430910436057	1.0749422797741	0.203593905839666	1.1494329983533	0.245209515900479	0.158144208124793	-0.286749039838414	0.450494908910351	0.481627155797939	0.468074974603978	0.504629269207263	0.0876660936724387	-0.0403450323891737	1.71525096036591	0.190123210897599
YAL043C	-2.96704477536528	-3.00647682271976	-0.674590478106316	-2.6914026742282	-7.26514725566583	-7.65443812279521	-1.55370709536581	-5.10305745890813	-5.01649415917232	-3.03642712705146	-6.48710580158144	-4.91565702801674	-7.08043421295707	-7.28592469233144	-8.41873874343409	-0.0454135429000769	-3.16357246955599	-5.0384339196238	-3.30112677146777	-4.90438629684561	-2.02253722021577	-3.2681772741355	-4.95892606615689	-6.5101541689858	-5.50218440596675	-1.72546926019448	-2.59695257072101	-3.09168125890135	-2.18641963115405	-2.27785570029647	-3.0447757049713	-5.77558173513723	-6.89738320160718	-3.04126378633507	-4.11032720540094	-3.51282051535777	0.7039364253663	-0.250080929253149	1.31939637493521	0.434439179233915	-1.42372914794497	0.635121960257407	-0.856920444847907	-5.37989322233294	-4.37317207064001	-4.29691477434539	-3.75378439148314	-2.74431255124768	-3.0247145573769
YAL044C	-5.43160610835991	-3.58975951257784	0.0283989486475139	-2.30008238947228	-2.45562327529025	-9.06183938835357	-5.37893018722167	-3.77408408329783	-5.66648206907298	-4.91965908744664	-8.04676102759819	-8.07651656737223	-9.06183938835357	-2.77167315125604	-5.0054075844782	-1.12683477815492	-3.87710156461759	-7.57025595388404	-4.0376655861537	-3.85903460160195	-3.53363541473463	-3.90069230311637	-4.27241731462241	-2.36798227624745	-1.56060072683859	1.98220279418222	1.27041317616724	0.00711317833779333	0.276015059884131	1.82190184460084	1.82264752228772	0.994793624287971	0.254241445390756	0.483983173545979	-0.00309658251674259	0.507415845147603	-2.3443095591782	1.36042952293587	-1.88124065568985	-3.69172616986623	-4.22066026530829	-3.56682072911673	-0.412600590491226	-0.433989138045212	0.435200933182689	-0.662371154354555	-6.94558158010178	1.20764528870299	0.253011984979669
YAL047C	-2.13662088227954	-2.49538546247563	0.538344709979904	-2.89050330761854	-4.4622958219857	-4.97807747172218	-1.67772752575769	-4.25248149342144	-3.26720766421402	-2.89380469570592	-4.48282931195041	-3.72934239401382	-4.16193978421934	-3.89042536542775	-4.93528581145324	-3.61895933225123	-1.83674871406131	-2.53387599124448	-2.97959364804922	-2.42331798473278	-1.80827366438066	-3.2473505892809	-2.40611213766345	-0.39108979805663	-1.37350051298185	0.164362040853536	-0.520818644242792	0.384085936493195	0.652364098819879	-0.228290756754906	0.339436106370866	-0.706098895128375	-1.85447620577441	0.452234526657091	-4.02728288382211	-0.507141322942785	0.601800075223861	-1.12870262074551	1.72538936610935	-0.173856519765244	-0.25575476033804	0.346864702338171	1.19586756454836	-1.87785653578785	-1.71169096678452	-4.34320559733341	-1.78855184146868	1.04050169716654	-3.0641813967795
YAL049C	-5.25015481773292	-5.04971423036159	0.22829024118874	-6.64381525447719	-6.66287584967829	-8.26064522678084	-4.85776484089238	-5.96673860667324	-6.83541444548673	-6.97576488195722	-7.61084679671284	-6.76409491627098	-7.71670814901069	-3.79518118142007	-7.54584624312642	-4.94489821988298	-5.97716203317843	-5.08687177229265	-6.57982824260783	-5.69860808152062	-2.65533834250012	-5.49805985049768	-4.61328650023174	-1.27559255133413	-2.63926580034093	0.36300626571063	-0.560296614746558	1.32268235565124	1.30796149196959	-0.168344804019972	0.996066123253636	-0.361513445698159	-1.71282761784572	0.429675620664847	-4.06318155629923	0.353340715730471	-0.749669392665851	-1.80880780151551	0.49028373970341	-2.51607430899286	-3.1823522802341	-1.05913538743423	2.15418911069088	-2.50890782987744	-1.8922506491852	-4.65012345270261	-2.9377421483963	1.56717543240989	-2.79035824999752
YAL053W	-2.40783408413807	-1.61211309159835	1.38329470583818	-1.8378744296269	-0.708984936390452	-2.72667350534032	-1.94005491890028	-1.53518939591978	-2.18604867100748	-2.05953973123147	-2.6331288182084	-1.59768180760706	-1.84881215516795	-1.20717485438159	-1.68812174625949	-0.138470904382501	-1.91704312925516	-1.55202215574002	-2.0656370301392	-1.54113538781593	-0.365780912560436	-1.68233551360385	-0.791167122764507	-0.578753142384552	-0.529933772024262	1.31598423187451	0.924266257897832	0.762520705230168	0.792878813505539	1.26294099083648	1.58959189992446	0.972457079984796	0.253724326618213	0.796136321692493	0.926993731668472	0.221252108389572	-0.84773128795108	1.8045041312381	0.0879635826264582	-0.728365846007398	-1.02698133981456	-0.308915818514658	-0.0962968692646039	0.326751084780807	-0.0554748766399337	0.59845579978916	-1.23639388648537	1.4277318434334	0.987666959251453
YAL054C	-5.51639588212871	-6.33391155096997	-3.49230014424035	-7.33553334360543	-7.16943656491884	-9.87704052701088	-4.63980379337523	-6.71180942382835	-7.01123959981168	-7.6424886123878	-8.69293716430362	-6.59518925122436	-8.45536032740357	-3.53546107453286	-9.03744698019536	-3.09943521342891	-7.28977348271815	-5.48090352176842	-7.41878646335602	-7.8875601913208	-2.93258509954353	-5.02468881300849	-5.06314297763284	-2.31908493309668	-2.77887630041018	0.719405674586244	-0.19053911595068	0.518289439421252	1.63836337334079	0.390475683638749	1.11901505815506	-1.63551160542067	-3.02720509120375	-1.31310170747336	-4.29073414498605	0.534039615985705	1.22305310358887	-2.32187387208072	0.792744537521283	0.123981808824524	-1.90399487703379	-0.404878315742218	1.50427459923503	-2.64394597350663	-2.00480442732723	-4.46660785780463	-1.39299333410833	1.27653523564756	-4.16067596541502
YAL055W	-1.49612004033832	-2.29247790953464	0.22196259916486	-2.63693534701175	-2.03832733455349	-3.32701829742068	-1.60796616216605	-2.44151753979412	-2.4358357868007	-2.53393266197355	-3.17101724094273	-2.95142898642896	-3.21789529837954	-0.76809140301409	-2.89965050581724	-2.04960920842947	-2.83555558646586	-1.95824035671596	-2.67542508663759	-2.16541451092589	-1.02253563041648	-1.94257319350594	-1.1840049544293	0.124844117416096	-0.056591751766581	1.18921948180514	0.729100084914353	1.38619900832592	1.58664411772403	1.01219644847446	1.59657688041619	0.810216345627544	0.23403472131818	0.912601793902248	-1.20301311228919	1.3369405522448	1.16743798647626	-0.250468817575026	0.888507067550483	0.196506921329875	-0.400779853224966	0.240233625475326	1.53734286003497	-0.299060324951876	-0.0663254601597098	-1.37451793767762	-0.707882476225299	1.63512387751153	-1.13055301413882
YAL056W	-1.24855812174672	-1.87077452868899	-0.135548705775096	-2.18673340763413	-1.89840662070256	-2.96338686314942	-1.1854935727878	-1.9136745101461	-2.15004759150223	-2.11263700182877	-2.67238826878636	-2.16404564667142	-2.66497651719849	-0.506393903251016	-2.67544592038961	-1.0243289455777	-2.10388571693308	-1.72872938153217	-2.18673340763413	-2.22089258691063	-0.844261447136511	-1.44650693374609	-1.04146647264974	-0.0807664814095609	-0.0565062714436949	1.32201568192731	1.08362645233727	1.19974479967532	1.68872179516002	1.12878360837595	1.83746653613888	0.730596115354649	0.320246954286758	0.523977223895173	-0.7476016635312	1.23536369088451	0.797578401649994	-0.296442179474509	1.01364807587973	0.920417150880571	-0.10106832538006	0.547952686199865	1.33753373009652	0.197453470839495	0.412115954119645	-0.781650725461813	-0.0621181347178431	1.76663576371046	-0.868379217984138
YAL058W	-1.90717282313915	-2.30573736155658	-0.0356127478511461	-2.61265530459885	-2.12436266101105	-3.16709884621698	-1.76540910963649	-2.49999694600607	-2.4826798914871	-2.59991935071095	-2.89226790214225	-2.42720144781513	-2.75415782795871	-0.716831397139714	-2.89312461741248	-1.37606021228695	-2.36971115927692	-1.74647804916081	-2.64874693300134	-2.31129975691634	-0.995683559864378	-1.93075625484838	-1.62088102754481	-0.0571237505094442	-0.309314607416613	1.22535007474418	0.7025754519624	1.58269588430849	1.67015681036047	1.0059322649603	1.55693575495599	0.721738159823944	0.111677020790286	0.878894984902234	-1.17230161689332	1.50737272735418	0.576018251582082	-0.413767829323003	0.993451796209467	0.645602731521457	-0.379772584031241	0.683303434069532	1.82725154103026	-0.12303176494148	0.0381697534142955	-1.26221427212461	-0.24689841712207	1.68062364710676	-1.01968091835802
YAL059W	-1.12690450894921	0.445581174247839	1.67550582181164	-0.089520440722675	-3.25970998950748	-3.45058182105863	-1.18007162239479	-0.130423728654597	-2.05829704219306	-1.70819545572247	-2.13254821434451	-1.14434983872685	-2.30165109421033	-2.76635438192181	-3.73579750798844	1.6604940981842	-0.586877787816185	-1.49082330579594	-0.715849585447595	-1.26977618174558	0.111998276128983	-0.837956215647283	-1.76464702067251	-1.51456036300941	-2.73816759828109	0.0600405353602818	-0.1506419276273	-1.41929836467547	-0.833306671022775	-0.00566807892767448	-0.174515250599301	-1.03606425255542	-1.61044582211274	-1.34685102136015	1.01521694242061	-1.72405912007494	0.635920053056513	2.32558908690395	0.852903770805089	-0.343065104029486	-0.67156371478852	0.0108277728314472	-1.9030198096444	-1.72532854990238	-1.85711963765268	0.280362097803084	-0.861663024874499	-0.627562672287288	1.44807049369893
YAL060W	-6.06828719106908	-4.45218050456759	-2.57561638629221	-5.03748236672071	-4.79781681164148	-9.70170299300141	-6.52605754329095	-5.30176839161151	-8.21243012357341	-8.29997530258476	-9.00113331247779	-8.01096509604919	-8.97662701929579	-6.15902417058405	-9.37343645522115	-0.338221293070357	-7.9507950021458	-8.420765820671	-6.55268677092849	-7.25911821849073	-4.50158661567436	-4.00547806643772	-5.64821895455549	-5.95919207388118	-2.40767999719532	1.4670686388395	0.862373644468582	0.491623639180661	0.437187467897904	1.4670686388395	1.01169866701452	0.301164323710065	-0.932414371671964	-1.14965244938269	0.91639837440047	-0.0627331149787838	-3.83003812410885	1.18902718488732	-5.68192530461043	-7.50700013352554	-8.12332350207609	-7.35842450628985	-3.09534030722827	-0.060020409436103	-0.381149455903275	-1.03526837908863	-7.50700013352554	0.285900096925246	0.735558810348483
YAL061W	-3.85999239089416	-4.3118112710143	-1.02008728160796	-4.54563382473501	-3.1624993981828	-6.05686987790882	-3.64932967244385	-4.36998827999168	-4.80333257631438	-5.01850891085618	-5.41812995493104	-4.42780529787819	-4.92633262913731	-2.48987154117777	-5.49494456262227	-1.64559413725751	-4.81265837082934	-4.35692386598872	-4.60966808424499	-4.2114897826775	-2.03032467752488	-2.85284778253083	-3.52651289163994	-2.25385304981755	-1.16726066101849	1.6036981345419	1.37192295585518	0.77820073875104	0.88685243192805	1.6036981345419	1.70868827284683	0.506541687845972	0.0588601438234737	-0.261273007715881	-0.587732295419183	0.559212189075655	-1.85329899847313	-0.279030844299775	-2.04176905687149	-3.028468911674	-3.81822369090958	-3.27705497991718	-0.485128437094449	0.500960573019549	0.443316061039891	-1.64533246953416	-3.028468911674	1.09492169392709	-0.914256029362166
YAR002C-A	-6.00618089408326	-4.08259547346822	-2.99009162862637	-4.85019686614762	-4.15030195686279	-7.89539803600372	-6.0188363035462	-4.69371761859349	-7.06007543368618	-6.86890603087506	-7.69271803513305	-5.79590910247135	-6.63636695145189	-5.3621760779689	-7.31943634845753	-0.339251566262853	-6.53930673325396	-6.63970621702802	-5.37646052844563	-7.13815394793132	-3.70576588909534	-4.11007089904535	-4.76653669540211	-5.11510511249979	-2.45064069728883	1.76938442277219	1.30593939781533	0.4886469236852	0.587615706188332	1.76938442277219	1.29033874420745	0.318832858952509	-0.72104928143144	-0.743843259992668	0.943852908212878	0.323934805544715	-2.96109322020797	1.10460602474582	-4.29722678145225	-5.19351386913326	-6.33015615887999	-5.82078443016597	-3.05652241172932	0.0863456145808112	0.102561141534798	-0.98781733497274	-5.19351386913326	0.697606863439645	0.229808234169772
YAR002W	-1.69499689616409	0.0630137703920169	2.43463224339013	-0.284259499837762	-2.13117477120039	-3.27811864951902	-0.605159495844631	-1.16656667764305	-4.41444415013242	-2.16320383872002	-4.41444415013242	-2.20695073415537	-2.61617490942213	-2.10542545148009	-4.41667158958548	0.414247265919858	-0.882062061788929	-2.14158180318233	-0.6742186289332	-1.44933784965279	-0.0530815502234455	-0.956728893144328	-4.41444415013242	-0.913259288153316	-1.5282072088915	1.62275376103083	1.35733094202439	-0.521883212208403	-0.146542599629975	1.59926533718562	1.2533533906206	-0.00537668160490719	-0.81086695745285	-0.000443050981191536	0.232257653051855	0.554361256125885	0.184270781906355	1.41675373423533	0.583797965157356	-0.641339924597524	-1.03944928383253	0.129001673188923	1.25081930261665	-1.02359922735818	0.380227632679934	-0.392284078685338	-1.76174532756079	0.239253838863647	0.786689825289084
YAR003W	-0.687408940552757	-0.449863857243847	1.18901174621037	-0.767054461035618	-2.95222548807519	-2.86675903221427	-0.272234472039528	-1.67899552971358	-1.82206313323063	-1.47879322796634	-2.17141654057888	-1.66708526086004	-2.2020394972114	-2.04186129482998	-3.28369796628847	-0.0382801103300074	-1.01505580571401	-0.774915645304451	-0.782953306057341	-1.44148167347768	0.283725722998477	-0.652101072634778	-1.56402505377764	-0.702578272926482	-1.9346768778193	0.566231876581673	0.0400775424017954	-0.061777057202812	0.317413950613258	0.256798211039294	0.139288750178837	-1.32964538551627	-2.30342702060901	-0.581369203814891	-1.45303713214325	-0.545199069542174	1.2720974302183	0.136520833059444	1.48762783948557	0.684282906020803	0.358543920374994	0.991779614297257	1.68639107289234	-1.82062263724891	-1.02728695394553	-1.49394747921152	-0.00190486693273639	-0.114717622644906	-0.953251126440972
YAR007C	-0.408620126558611	0.797592553657417	2.39132651146505	0.397238705319657	-1.80186853127597	-2.20263978547767	-0.156302762723777	-0.195890303188958	-1.59439569391074	-1.05524471561506	-1.78220012630947	-0.972775891112547	-1.71453168490081	-1.92268608873857	-2.66224843356765	1.36643979030096	-0.0925572334904357	-1.31463740369965	0.0702363690578153	-1.19267809485177	0.799382020461004	-0.126616926362074	-1.28770771897037	-1.12637951734047	-1.47835715279385	1.31814671039674	1.13513928542384	-0.129157455697998	0.115266692525033	1.25281314065916	1.15543285695721	0.549808149131835	-0.564937162593008	0.325559505861682	0.558599675753114	0.0575443191123624	0.884453282876003	2.5769535033752	1.15177063777688	-0.341566867535691	-0.557985182159087	0.379278907203504	-0.0677869397367955	-0.601049264540364	0.316304293550695	0.000641546317405965	-0.956650090547631	0.331661584260367	1.33597353039968
YAR009C	-2.92152328507861	-3.70954413897126	0.111925444975472	-3.43923126491273	-4.81587646750839	-5.65342373515438	-2.31801091469714	-4.8783697692645	-2.72095748538614	-2.14743862254142	-5.10715100293159	-3.83907436093908	-4.94800788534555	-5.75934100090076	-5.94064305227114	-1.7650906616553	-2.85599481656705	-3.32419134591909	-3.58502515262311	-3.2713908551318	-2.0537675566872	-3.4005758157963	-2.16707331407199	-4.69495073708012	-4.15716397909981	-0.735791989429537	-1.33319293693446	-2.30455686663538	-1.62808919512442	-1.18167491978639	-1.25912303122357	-2.16516814002982	-3.1447135384758	-1.36404474697483	-4.16131989186844	-2.26311491360959	0.231268933870027	0.285883861025819	1.30973380444029	0.285643539208535	-1.3639699507357	-0.194279350899941	-1.00506003621193	-3.26759709758151	-2.78738288670285	-4.16131989186844	-2.44792999107276	-1.89112147005127	-2.22229880050531
YAR014C	-0.789478489219098	-1.53433212743997	0.0223607882466448	-1.84778664580158	-1.32183974245548	-2.51063954974289	-0.562514054352084	-1.73150354207844	-1.34223377177313	-1.24062413531029	-2.11726500949116	-1.50815219015994	-1.94283373133175	-0.655406064404349	-2.35143995518973	0.356043280597717	-1.5204926880924	-1.25625105668996	-1.89593993146984	-1.15954497979714	-0.0949367291674643	-0.700979340210587	-0.844651113348281	-0.275061788327382	0.271810708991528	1.92228971027736	1.32947157147298	1.70562235585831	1.75824721489861	1.74821263356963	1.60272268888309	0.334335565026015	-0.179247405546825	0.774220117693255	-0.0702703634737233	1.80797366233664	0.677340911331272	0.60796847376415	0.794276180633019	0.960022333222992	0.216918896212938	0.788834059146796	1.63619440737641	0.440326678758293	0.863810555627438	-0.163204236512687	0.250427835888228	1.40933931623768	-0.295644858716929
YAR015W	-5.35670552493189	-5.11250868734689	-2.68000476109714	-5.51327766671982	-5.15396090055627	-9.53640586976981	-6.14259732021508	-6.05130019566154	-7.87344308301349	-7.94004923111525	-8.58579333605115	-7.89888085960428	-8.57412167073614	-5.49820175470505	-9.46229931599285	-0.300435318791022	-8.17037737075542	-7.53394502877305	-6.58782561819315	-6.54887944205576	-4.86688057417557	-4.23653158972237	-5.64942446682156	-5.05114619702861	-2.74982398241138	1.73414432493017	1.00161912390319	0.260166539111957	0.19709552099633	1.73414432493017	1.14254728073626	0.369937966189457	-1.0611545220897	-0.963743180294541	0.635860298332076	0.0835621045691622	-4.32638890700924	1.45921490765931	-5.20300731380243	-6.56401908829341	-7.27439950682974	-6.38266746329788	-2.84265804884209	-0.318714841809065	-0.524691280375434	-1.74976139839071	-6.56401908829341	0.537597757198333	0.699689765593394
YAR019C	-3.44951057108752	-3.74600187884009	0.424957437743095	-4.60424930116787	-3.7696980911654	-5.65668662121108	-3.21896309292905	-4.23881764364755	-4.26415036949227	-4.66148561296284	-4.96318793682182	-4.3636337172728	-4.89057504204964	-2.00207325280156	-5.00415403644919	-2.59049726660621	-4.2930391194003	-3.80497311322201	-4.51943636126477	-4.16364667502117	-1.51943130683935	-3.53387936202767	-2.61934554397378	-1.27738436181109	-1.34535475466419	0.919420502906218	0.474013996871647	1.04021150593213	1.1429017599111	0.562515592618978	2.0656493664881	0.878070692285937	0.0291304588892953	0.587521391149426	-1.65022012923292	0.96378408422402	-0.950384179762674	-0.953663791923378	-0.0654032174689438	-0.663904486098484	-2.40576850074286	0.0994244349117373	2.00946668321696	-0.0816293055409213	-0.212370476384564	-1.78300361230452	-1.37191173757053	1.48670009051603	-1.99976801228431
YAR027W	-1.68475896462739	-1.35003470229477	0.229409038176242	-1.87632616801181	-1.99762007918	-2.43993772410811	-1.2632828162706	-1.5849890147302	-2.0279590092824	-1.93593701364317	-2.28962736215504	-1.68640146385253	-2.0384627192098	-0.91609634326862	-2.29381526802266	-1.17656422822055	-1.7515645496986	-1.46405398429948	-1.85012415642474	-2.17077449012643	-0.436965553021592	-1.75191683608234	-1.38104060297296	0.27657838925703	-0.151301378656084	0.929247925055086	0.552671878709668	1.41289555716287	1.45739483472847	0.739697253676288	1.36770994596471	0.556529765805064	0.0613618547426422	0.859081855617148	-0.981346122289296	1.31469572184152	0.37011414261919	-0.293221303488157	0.884927132614457	0.823207734116724	-0.0143888754366336	0.924112052017741	1.89366838340922	-0.12633611987408	-0.173681894646285	-1.0730205694459	-0.0264557322395852	1.69514196145512	-0.757903612168335
YAR028W	-1.57825346667911	-0.794527687087133	0.335098457852743	-1.11531699539572	-2.10315055635777	-2.54348412025509	-0.893857484658333	-1.12548228537062	-1.96389174766345	-1.88011194469384	-2.36426114010192	-1.51609948206207	-2.14869288255893	-1.78724747176442	-2.65558358443211	-0.156443087535881	-1.77245290255481	-1.16487339291821	-1.24127074249002	-2.0566955333214	0.000827741672155124	-1.31233197474444	-1.6556925107918	-0.219047095291975	-1.0511416379278	0.403438867660109	0.0856992752024846	0.342486708006277	0.849394530174489	0.148090216595285	0.586300835686175	-1.1598558162425	-1.87927416868195	-0.33779062239161	-0.723590139405799	0.0898752170441668	0.870503874042905	-0.287695575137289	1.44051875271436	1.54513845477962	0.238369498385075	1.51009552640737	1.63793359266435	-1.17199706688289	-0.692894443101986	-0.795621808736641	-0.204448407682611	0.513366590948825	-0.666417286777139
YAR071W	-1.40483901764725	-1.43273456980358	-0.322888869826815	-2.1302111266857	-1.72679554222907	-3.60038153229939	-0.950781429087678	-1.67392101760494	-1.64864271703438	-2.44396132911003	-3.47214114025077	-2.36562923715482	-2.83258610998548	-0.583749679728347	-2.55977286341979	-1.27034247543147	-2.46197459066514	-1.21183255767115	-2.36475154741879	-3.34862325923008	-0.553408076998645	-1.46321501969947	-0.706311166673269	-0.0515057965321394	-0.337573005962874	1.2099987002792	0.974626659077869	0.943750401649498	1.52755612350115	1.00346191591183	1.53629318244546	0.429119017337136	0.0629192206575297	0.436362826848254	-0.519007513274363	1.00113012213557	2.34849381797477	0.227892182008618	1.8499714595577	0.766701982605607	0.32431800460225	0.803359432867843	0.921702444542836	-0.131089738658924	0.129751486161771	-0.604377362893915	-0.210165106331681	1.2798687354932	-0.72201594458049
YBL001C	-5.00118784004743	-5.43607821173632	-1.24187207351958	-5.35565357913481	-4.67492856244827	-9.04987843196434	-3.82221905845748	-5.24596454754363	-6.74281859160358	-6.99807990032234	-7.60306041366637	-6.10382289405396	-7.02208397239008	-2.59499682683961	-8.29713564825884	-2.80212461292302	-6.24237619183963	-5.62116089632987	-5.4544341946946	-6.21096836192768	-2.62668739627665	-5.5879525798691	-5.243408112332	-1.52363248082668	-0.60036784338422	1.08668594630358	0.637325214429278	1.57158080957874	1.4165451332239	0.939960650989557	1.74115462761426	0.458694274308976	-0.16949531193852	-0.41835082472316	-0.732576543511779	0.877891977097095	-4.05927559581631	-0.801070466252077	-2.78318502835383	-1.89569783685203	-3.41988627354419	-0.752714844010723	1.13059182416389	0.57894447775909	0.291310248295944	-1.75074749918887	-2.20066569978439	1.4657709483166	-1.70499330173789
YBL002W	-1.46051879045186	-1.91751791612116	0.0840112587379494	-2.12782987130424	-6.28496401951439	-5.9534315534448	-0.959435310345366	-2.84393369587518	-2.61890276075645	-2.08812702195809	-4.99533955677691	-4.06678507428526	-5.59222964761268	-6.80433320337508	-7.24518022125222	0.0909830936629448	-2.01489636783104	-3.31334143666705	-2.18574569943756	-2.4775761025139	-0.761245971038918	-1.61905940005081	-2.15820011989046	-5.87484066877041	-3.83376384569827	2.04190504758294	1.26138079116561	-0.0533443019778534	0.36947638264123	1.90208734651831	1.31668636998385	-0.0783047156301717	-1.28135314453672	-0.533801723397215	-0.667517559776789	0.727132438125505	0.459175278522513	1.56341771975885	0.359940352849734	-1.11988240794756	-2.47637170592635	-0.546036074456348	0.0773599314340232	-1.50148010446876	0.497381608817304	-1.7445205870183	-2.03958341337805	-0.0380488463049131	-0.29162486775207
YBL003C	0.509087469618329	0.108135199598298	1.22379877732665	0.0221134490760536	-1.66067969237698	-1.8252173404205	0.798446855208543	-0.539720349665906	-0.347859974756661	0.0649648254278592	-1.12001057470164	-0.723309495275786	-1.58610039975841	-2.18514179321982	-2.37572288546705	0.658963443445353	-0.365906566054429	-0.815381544949724	-0.0744188023810745	-0.0916562529588672	0.702681450381442	0.361142242461316	-0.234956671833387	-1.74226981779442	-0.485088397806954	2.10290876958505	1.62029185515479	1.09548900378793	1.25132864711548	1.95052455080809	1.78439861220079	1.1163939048776	0.354895586277257	1.05227519775892	-0.0959390453493479	1.39472611146699	1.46741410706804	1.292688364688	0.946099633855098	-0.389878592802717	-0.591192438411639	0.24212207204799	2.02130570434309	0.0137238608394966	1.01385448340835	-0.312219083824963	-0.532854208437723	1.16154114597188	0.0555705281507163
YBL004W	-2.04471526919793	-0.125255222369819	1.63892504402241	-0.356025520415572	-1.11477607230155	-3.20961817863377	-1.53878278314594	-0.657276715671262	-2.19968070621428	-1.3784656833115	-3.02614056974047	-2.01318694463606	-2.37064826833525	-2.04826011127277	-2.69335835281409	0.777664166811878	-1.10263254226308	-1.89522943319094	-1.05120178131406	-2.42503818493486	0.0877449349145344	-2.30438559303832	-1.13667156668353	-0.807580561961509	-0.45626932151106	1.34543824506174	0.784054008987879	0.831405620275218	1.25244672473109	1.05820645764921	0.903385408449983	-0.187707534917475	-0.872646121816758	0.617203740027477	0.756395275094813	0.253092076458438	0.0730088928130741	1.46377444141218	1.18800242599632	0.141866796382832	-0.545181991025283	0.685192955419119	0.146982733816364	-0.196006382684646	-0.21981158696638	0.562376268647142	-1.24907094340419	1.59308266462111	0.878298173712113
YBL005W	-3.49898956226419	-2.40058466436242	1.11334760222266	-4.1047707597394	-4.75424878772139	-5.49915534065034	-2.95393579129024	-3.36501994491795	-4.17057268728166	-4.16265350056229	-5.21474604810649	-4.59613252707324	-5.02240528090819	-3.34860038794734	-5.41013635803061	-2.7759760366084	-3.77129150753924	-3.22289186352298	-3.93455636534284	-3.58268680493168	-1.10762587223271	-2.62158982974794	-3.13772548803203	-1.18098125788205	-2.49172527014154	0.246800146895834	-0.470142686140279	0.360213365685043	0.482692161537196	-0.250433971786161	0.439756338663894	-1.25334392334215	-2.37556855210954	0.0986529157010884	-2.61456277009993	-0.441160396355023	-0.683912979679493	-0.856167496439732	0.562460303800871	-1.53738932860716	-1.77553692857382	-0.675618688566701	2.10981565346636	-2.53194259372765	-1.79443558387797	-3.03700654069614	-2.02176074264952	0.883693649641668	-1.95926518979488
YBL007C	-3.89569831874394	-5.50393252644845	-2.0220911143247	-5.74868514817006	-2.82438281486696	-6.2035303544651	-3.89762185947537	-5.37138128608248	-5.104070788862	-5.84334329771816	-5.88137512179075	-4.64782119420425	-5.7085947786218	-2.85370812220889	-4.38964846717109	-1.35826093479492	-5.47266650838846	-4.88839125889311	-5.53520001894823	-4.54813675373336	-2.70001227518215	-2.93355103711347	-3.25068127129982	-2.66567151046498	-1.23482975032122	1.78212159220885	1.12592967987377	1.00349426040663	1.06386793791819	1.71843573202427	1.28838192923176	0.504476334905162	0.139015250358205	0.100504969960657	-0.288336990597687	0.667326296480137	-1.93790730812457	0.533943796680504	-3.13220027292024	-3.8116498241499	-4.39082477260901	-4.07866350014607	-0.891482996718225	0.729055694658776	0.446714805306394	-1.34578203651917	-3.8116498241499	1.09713516056079	-0.304864197136792
YBL008W	-2.64306008550288	-0.732893392443929	2.01175006343168	-1.83308724101166	-3.67549004154616	-4.08084010886709	-1.88643302212982	-1.55918944269713	-2.69356504339828	-2.47511567504562	-3.6341054140893	-2.98363077544573	-3.43366592755521	-3.03942510868429	-4.23187707263927	-0.701963342449459	-2.06840755927559	-2.03755892432396	-1.74472476496925	-2.5238714170023	0.471118287608657	-2.02822783096324	-2.49359075569973	-0.764654576343064	-1.70712455445351	0.169252972194366	-0.240508601223104	0.175189465856354	0.562240326564343	-0.175579927358479	0.0153083527153931	-1.50025566099533	-2.70662013482903	-0.349614108924698	-1.3390838993787	-0.759519139366854	0.605862099253921	-0.0737657514928591	1.36989862576922	0.0592792771537478	-0.321832331848637	0.752798070703743	1.66635445245669	-1.83112912802769	-1.24538054668582	-1.73265887889292	-0.9982401857418	0.538197645469325	-0.609944488148136
YBL010C	-2.07497715061561	-1.97552295908872	0.467201632489803	-2.39434643018057	-1.95558470427996	-3.14476729023428	-1.77908142500528	-2.11283168904589	-2.30239282066511	-2.57617039524986	-2.87230304239446	-2.58628351314243	-3.04402469994797	-1.02621361643934	-2.53343889004388	-2.41212626248491	-2.38943720211783	-1.83613841415397	-2.47709279520382	-1.87354868698362	-1.11629193864538	-2.13958616895746	-1.39975210961339	0.511729811430999	-0.082752188329009	0.72512134029269	0.315324721786889	1.48176748021223	1.54545532928896	0.509474327349907	1.24779277085766	0.415411865051303	-0.10172532675678	1.00408714329884	-1.20860676668433	0.873866538040538	0.207726704763382	-0.515169303255935	0.931966609672948	0.0447158035667967	-0.289270822610828	0.174599686304763	1.40303814403052	0.050516812734471	-0.251749272744739	-1.40003677166095	-0.993986771574422	1.87517792389297	-1.20883117702868
YBL011W	-3.36101094950849	-3.74780203965555	0.384891322827038	-4.15807572036251	-2.91359068099595	-5.42994651734682	-3.53560909310011	-3.87385819718096	-4.83057033344997	-4.86238207803563	-5.21525850620777	-4.16307801511558	-4.8987630437262	-1.96634432000211	-5.00520117955642	-0.463817147269803	-4.50221880521711	-3.96413219514959	-4.25066559159426	-3.77595571993406	-2.07711037173886	-2.79629150419351	-2.96632003944485	-1.54858688363365	-1.14450950931272	1.35024871636042	0.984730020089947	0.208938702501702	0.400822689441879	1.35024871636042	1.89877711214128	0.820632853231073	0.244905217335853	-0.0748802142999908	0.694867202366782	0.150233912794747	-1.87743230032832	1.23368033897866	-1.95230273569817	-2.528234430811	-3.50813171459202	-2.82543681110218	-0.268783089331682	-0.0384626322908698	-0.242091406563099	-0.698334606608045	-2.528234430811	1.58774788269794	0.392926375121702
YBL013W	-4.06586677017266	-4.51532433755841	-0.205692411218514	-5.6015945221599	-5.54716535867175	-7.02638916683131	-3.85716601618651	-5.18218384493713	-5.16895372670335	-5.36626106741772	-6.6266080313764	-6.0980878038341	-6.79786346589148	-3.42048350607107	-6.54999951443678	-4.68460932844627	-5.20565916972252	-4.27810858388521	-5.42841455865267	-4.65132821854791	-2.64682735917502	-4.17949488362353	-3.5214514821678	-0.418155781773385	-1.76339949282272	0.648374018365888	-0.300411267674455	1.39413407849932	1.63281883038386	0.146288103665716	0.923540961350223	-0.625680572860997	-1.74196879217528	0.154258888875858	-3.82549899553464	0.781281979373047	0.523413530292359	-1.82158595242881	0.786115561677638	-1.30312396776958	-1.87982433969957	-0.600275828666113	1.75912139034415	-2.60666182986094	-1.93316997008083	-4.15694514499229	-2.23080800833661	1.45180947539772	-3.03350780342056
YBL014C	-1.75791049695782	-1.54830707300478	0.174114231890903	-1.90395795159045	-3.97165946345899	-4.21841948775569	-1.36804400100962	-2.97670622028058	-2.49194024800763	-2.38916481033306	-2.87540461947874	-2.22092909052371	-3.54725879655086	-3.24503046243743	-4.79859923920856	-1.45635780479054	-1.52058149436346	-1.97033479588516	-1.84468043871782	-2.31732391767465	-0.929332536588249	-1.90981967600575	-2.16237003936237	0.328122785550833	-1.61398639276863	-0.0423126443619642	-0.590210322753915	1.02598485332781	1.25739819973007	-0.397636491895358	-0.334596509545561	-1.94953248702628	-2.79373766421212	-0.433108044478747	-2.80786970069146	-0.627637560807631	0.896758501828362	-1.32712303643004	1.37503146726319	0.0443136769727394	-0.185158318162535	0.228999837047777	1.07500937294258	-1.9266405975144	-1.77249932010459	-3.03901930932664	-0.753806270734289	0.977605704709173	-2.38677754696532
YBL015W	-2.00409080258365	0.00790532628346754	2.46271487556859	0.333829047111569	-1.66000175249982	-5.19893710061357	-1.65495045568937	-0.56817827667245	-3.12158055495745	-1.67106379417669	-4.90131212405177	-4.93861842954308	-5.19893710061357	-1.70103038521477	-3.26323478097212	0.22183236994478	-0.262513695105624	-4.73549636682761	-0.603340744467336	-2.14074461507732	-1.017743028094	-1.64635817003768	-3.02396056689681	-0.384211905662334	-1.28776387995048	0.962574360077282	0.634033397612825	-0.433435398161188	0.0849498849892283	0.91606083384875	1.43144587373499	0.339026054126094	-0.453445063434213	0.475353219218483	0.823266616544392	0.0358301041916571	0.180389122795514	2.34375576195973	1.41856909626432	-0.320327464496408	-0.697619008957738	-0.122109514513934	0.204744393326077	-0.668744535985853	-0.352997459401322	0.361719380626326	-4.24137836308154	1.05200624927942	1.31311053066386
YBL016W	-5.62404197413622	-4.04417579757954	-0.583654593885964	-4.44661569789606	-5.8066516758372	-9.9936664213836	-5.95867029245548	-5.27353473891437	-7.96922035101757	-7.3916293656873	-8.50690100216087	-6.68563564517511	-7.61268368529017	-7.27664799815583	-10.0062110446408	0.387122112219347	-6.54183447521072	-6.48574305365659	-5.83182293717898	-5.88768738678429	-3.96602980158706	-4.63075023361026	-5.02220676230815	-6.00474070147529	-4.69145534643173	0.380924309416065	-0.712403128397817	-0.833203887891617	-0.668830252084844	0.246814649310089	0.530795093892738	-0.551536152806097	-2.45824100354151	-1.74214128607624	0.815099853735371	-2.20248432730627	-3.36357100731018	1.75016677263236	-2.38765150785851	-5.0437969160605	-5.79440803384813	-4.50397959532508	-4.47844944549665	-1.76763547438337	-3.40181195375254	-1.34009870527442	-5.0437969160605	0.895085631876406	0.429685755640923
YBL017C	-8.89995140264591	-7.85316156708341	-1.91573960359336	-7.18350025203615	-4.7618212290789	-9.69892137179044	-8.05898923439068	-8.20251457588332	-7.96461445426258	-6.64278991594148	-9.35204506269948	-6.62598396039513	-7.38147531335401	-5.23200316725135	-6.52452299188849	-3.44607503242562	-7.16708624952569	-7.01692619155904	-8.12920317851959	-6.80662400840084	-4.66709678168318	-7.47280725332258	-4.16241708711491	-3.9716147547217	-3.20821462024438	1.90593413024583	1.19317398552254	0.384777638692498	0.700293956822337	1.55255575058613	1.7793434469993	1.04997926333351	0.142186112678741	0.455862904540506	-2.33374994935154	0.591226281473781	-2.80385549807021	0.717413235545573	-1.85862454166088	-2.03877548805008	-4.00100231925109	-2.37235538926616	-1.46204800162845	-0.336811927968938	-0.0999333751105503	-2.96725540662051	-4.81502187854112	1.31722553106716	-1.31441417388935
YBL018C	-1.11443482420887	0.802433164004704	1.63061548165672	0.558883036033707	-3.28414684938787	-3.95748736314486	-0.421763920952121	-0.263656914242857	-2.60117086172792	-1.72692444312495	-2.88180468666275	-2.06592785566975	-2.83993848103519	-3.20715173213082	-4.17489357125626	1.55837609145815	-0.157708113937744	-1.66350731530823	0.138602357303989	-2.06729260813539	0.196178262209743	-0.832466262594712	-2.58294966605341	-1.37784878290248	-2.67104237413853	0.534967212721289	0.0837962717152061	-1.59289361558933	-0.794065591016651	0.403836409518114	-0.580493532485626	-2.05770478218311	-2.68571925610319	-1.51426235917048	0.821026036918634	-1.17196605889671	1.15472924312021	2.0210531740396	1.58749211805582	0.687760492238217	-0.0447344607201656	0.924680756850578	-0.523625990634778	-2.43016483794724	-1.38183412995629	0.290972274583553	-1.06709047122439	-1.04741250281136	1.2563967275176
YBL019W	-2.91326518315257	-2.51962225739012	0.760190637840141	-3.99326594018408	-4.83748395535394	-5.06379492605294	-2.44441380057181	-3.63243848034699	-3.77809934824013	-3.989850969498	-4.65235836041644	-4.02184362949611	-4.6387701455727	-2.83343438389805	-5.15059724007632	-3.1055615080377	-3.46018001216156	-2.96390110910812	-3.84564129102725	-4.02328998103898	-1.20337307928236	-2.92389185055434	-3.07592857014696	-0.305243823018733	-1.21498214772437	0.442175712721526	-0.211990614837074	1.13021477472813	1.24702026769084	0.0742907604396503	1.03242945873048	-0.228149822493217	-1.59443958697113	0.278247157115221	-2.78388736978266	0.208097582212309	0.00593386742983038	-1.07558441399897	0.712341027797421	-1.30823209445162	-1.53867422522007	-0.645463858310062	1.96314911424717	-1.60742370680781	-1.52595793433263	-3.05705028837262	-1.52964470920256	1.55031133984398	-2.1996693283188
YBL021C	-1.56557203080918	-1.08300009175361	0.11560995553234	-1.48796869705418	-3.78540131930343	-4.03269011224704	-0.856902639885677	-2.47507685491371	-2.41917976770739	-1.80885067812687	-2.85821985300609	-1.8445211354316	-3.58579340832313	-3.00440477441811	-4.26424603237641	-0.232551002745449	-1.61651572982794	-1.87137695348509	-1.48189658726304	-2.41301603574926	-0.520758125928187	-1.50495445268855	-2.36288060846313	-0.0792203650693939	-1.83768778457086	0.322594075501854	-0.344941380249833	0.576223639497958	1.01385258153485	-0.0104165782603559	-0.320579231743298	-2.2661568034116	-3.15634493611048	-0.968331848010699	-2.39841124297687	-0.196860798677627	1.19326400908474	-1.02500938487669	1.26498968799255	1.02203552069987	0.539981299587104	1.18302447595107	1.59352662434834	-2.54827869243247	-1.62201914192833	-2.51823454179496	-0.212523147783818	0.547808125775743	-1.82584694388581
YBL022C	-1.04157943908275	-0.0956931589280921	1.55205946385332	0.136297996556981	-1.11247780073059	-2.98782124087055	-0.536267631179732	-0.656287132779214	-1.15144798848023	-0.376919450019469	-2.5871703429003	-2.60064749166877	-2.98782124087055	-1.15833201146501	-1.52227997702067	-0.251822341002706	0.0375887574284602	-2.62614018039026	-0.102543736456421	-1.01458075253494	-0.301821148829243	-1.02950155160301	-0.764501735488606	-0.643633683620137	-0.716395250306701	1.15974442029445	1.12927927133477	0.048750974689019	0.463236278637026	1.05025292251078	0.876348899031054	0.465230338600861	0.203839270838393	0.641318476462526	0.085016637326127	0.657009189756473	0.741412724197618	1.66335306356691	1.68953000969737	1.29910657190669	0.344182876033276	1.1447192748573	0.558525071442084	-0.374464074446932	0.204685049580266	-0.0240109894705939	-2.20368666579296	0.805971420186695	0.997153695345715
YBL023C	-1.50736648078516	-1.61613916274041	0.171095574258014	-2.39792292815125	-2.23465859900771	-3.58489231020939	-1.37099496341394	-1.51675633405242	-2.18032509787874	-2.12855229567181	-2.7820201267762	-1.78078202962179	-3.09660393654678	-1.68606762680837	-3.57997992564674	1.02636043458703	-2.03378819422238	-1.68861304439368	-2.4027968443016	-1.7889474604999	0.0957505894185851	-1.13950528259187	-1.48488722353878	-0.70770097564564	-0.35381364611056	1.75454231548485	1.05975831005502	1.36095123698063	1.48922712402523	1.44004552471443	0.897716905996496	-0.623050957419791	-1.55356908060997	0.0111668403080743	0.138797144110185	0.836125823841932	0.784861968455873	1.7536490493394	1.34649567309707	1.44189357222089	0.163870223822955	1.11839314876584	0.807526715313962	-0.0904718676783975	0.222645078673126	0.0351180073697095	-0.141688583085073	0.902972461075756	0.411760189678862
YBL024W	-1.62669593973313	-0.0715056274961474	0.629645304465551	-0.789958493528119	-6.34226827455153	-6.10383192988575	-1.37056650808098	-1.58419791570981	-2.98239283404069	-2.67895138399216	-4.44772023556196	-2.79236908105176	-5.16439014378094	-6.4131285023502	-7.40191260758601	1.16887751199912	-1.91712839058049	-4.14531890972626	-1.19688754423257	-3.59514683587497	-0.303062283989544	-2.36106700655895	-2.54055679599899	-5.82993101948843	-5.14959303782874	0.271522603586418	-0.212953040632646	-2.18759909656979	-1.49303988232165	-0.0170223054739545	-0.922964382730242	-1.64648338818396	-3.02042834133383	-2.04427621875224	-0.81316185000978	-1.73526620214776	0.283534035086849	2.37518218969079	0.608640811307857	-1.57520399590413	-3.10570667835011	-1.02031429633511	-2.42121204531219	-3.43316640636094	-2.00437666619005	-1.91182523021525	-2.87682943804678	-2.09565074122775	0.473241048845724
YBL025W	0.179631768201491	0.119170086863954	1.13978474070794	0.144835170970381	-0.761012891673744	-0.801864991482916	0.432408570736528	-0.523590661650573	-0.198303801604845	0.0993268737451324	-0.606004013519776	-0.415238809195292	-0.669760505047766	-0.573745975339006	-0.928333817800378	0.341725342462002	0.191583871350549	-0.188639253044102	0.0637713621431926	-0.283909832285141	0.25108311505274	-0.261883962483245	-0.0157917066971912	-0.0973448135357629	-0.0902309162479344	1.09924879153491	0.758080265532109	0.899376080607418	1.1736312694168	0.883531193986299	0.884442644297224	0.12834634220022	-0.360229440482757	0.623123957235342	-0.456960455034726	0.640342503728748	1.6651969241838	0.581434727658334	1.8750476018057	1.68968359563974	1.14831349226805	1.64792137853311	1.7044629508099	-0.306888892099701	0.0726696627799322	-0.480915460790407	0.301824028518115	1.02914363099757	-0.064053927037989
YBL026W	-1.98434058217433	-1.72839913248669	0.240524297340803	-1.97474605941337	-1.50430220539559	-3.52368490681124	-1.84998075362677	-1.93635661019813	-2.70460908608718	-2.96055945318741	-3.25891654765436	-2.43887618330684	-2.7046404124861	-0.978397491805916	-3.05490833943954	-0.375753799937331	-2.35107546908037	-2.03252971746213	-2.10061775344284	-2.14203394025717	-0.929867795430491	-1.49720128084782	-1.60206674953869	-0.18975334722888	0.179392346707713	1.79406660231638	1.35409048780586	1.5175546005166	1.41938273350756	1.59559886155329	1.6709797657028	0.596159180081863	0.111276093153566	0.887818988586709	0.377252411630494	1.64582506435598	-0.872577676496046	0.928688112106443	-0.360079485290038	-0.00675402550355344	-0.941310588603284	-0.0553095832375077	1.65757378930652	0.75212884815989	0.88163100857426	0.0342511991912248	-0.482554120199293	1.25813107702179	0.0908759199742035
YBL027W	-1.9864379532332	-1.72506218962193	1.19544775469333	-1.18509863092439	-1.24573959930541	-7.17815632615428	-2.17183066116869	-1.3462892978851	-2.93724849792015	-2.53442054815731	-4.59136182972536	-2.81465468508433	-5.32675467893246	-1.72764820507468	-4.33089641507732	0.242563339107246	-4.17596225389584	-7.16083868798641	-1.95176670547499	-2.40104921663267	-0.522287769055804	-0.428213806424723	-0.925357632539288	-2.58664011759222	-0.27598556340721	1.47299502876081	0.882262410911312	1.37664874729392	1.39448658180099	1.40096737251158	1.33363300467994	0.711323010430678	0.148331466851636	1.15742912418815	0.112843537432063	0.706772886225772	-0.263268535236	1.30008208629702	-1.13799129499951	-6.78864585365682	-7.09476621203509	-5.97014838437849	1.11155354873555	0.180926750687055	0.106614877338679	-0.174069260995228	-6.78864585365682	1.58605433175601	0.432822426328058
YBL028C	0.331516273260582	1.04428886641897	1.65168862850941	1.30434368508656	-1.50240654606741	-1.67764837172754	0.712762736686954	0.043286647602436	-0.65419433775986	-0.148090573181728	-1.21213797922934	-0.717168135506007	-1.14232611631332	-1.77689227994176	-2.038159857828	1.73346471815149	0.360338771017521	-0.839368155741156	0.895520378825711	-0.979315762592598	1.01929340771947	-0.00418214271551712	-0.516026210414462	-1.28998281025919	-1.029955648095	0.928883299410772	0.68876214203436	0.302243817983657	0.597614898634949	0.7932056032609	0.515457598058509	0.0510378422508998	-0.606666165564776	0.246481616122374	0.522678540360834	0.242098533666824	1.34632416831329	2.23809163435841	1.81069351880631	0.682874669329882	0.0638312018247838	1.07741958997971	-0.0431687116729213	-0.367020416537275	-0.0249464588060331	-0.0345679951928507	-0.501131113154396	0.275247859017542	0.986200395631469
YBL029C-A	-2.51401037076556	-4.21365043052585	-0.169192219675379	-4.41311262366299	-1.45494310238447	-5.60892980816144	-2.43478214970372	-3.76453222946573	-3.56542874838652	-4.5109740727311	-6.35945179543164	-3.36535336911537	-4.88288129095323	-0.412163729824478	-4.14620200075984	-1.98604294464895	-6.2423566940419	-3.1172157694972	-4.35747085049309	-3.46414832970885	-1.45553447319611	-3.35682183992569	-1.69301102672224	-0.175916392097188	-0.131268961629825	0.928691882523573	0.278192356015881	1.31397538883217	1.36218876148753	0.739442567524951	1.78669662065228	1.01423762072832	0.483541583587482	1.3932281893601	-0.132367245280712	0.980190264866332	-0.673789363713231	0.430851563369051	-0.285680522296932	-0.924793404061677	-1.53659550307128	-1.07756512721917	1.21761151370318	0.534884818938097	0.0043966205897989	-0.41152141461013	-1.46138926375533	1.90247860061825	-0.681474879132576
YBL029W	-1.42975871285385	-2.11926108469652	0.185345247161031	-2.74692341215473	-2.68388127816685	-3.7837877428068	-1.36251060563926	-2.56266752744977	-2.65586850746718	-2.71390808584486	-3.39410727065398	-3.16460184784987	-3.52077974331356	-0.723254957950382	-3.65889527431183	-1.77967927004374	-2.79968522739516	-2.12907472034278	-2.72490222873902	-2.82502564424426	-0.556787503117947	-1.85157518965498	-1.45583355187923	-0.0899008246780033	-0.222990402115235	1.27160631950347	0.796124316774997	1.45704840865534	1.64233843705797	1.09298926509711	1.63436367017613	0.819277017199732	0.141244649025392	0.674095068931305	-1.31626279327845	1.42188169980341	1.09614916271514	-0.254661204930232	0.974499657578728	0.1191151273888	-0.601765552696866	0.198378906332215	1.64697032519214	-0.299324753925359	-0.0780211874612663	-1.45186451669305	-0.24217290429794	1.82205100083407	-1.25747660709655
YBL031W	-2.54133338095739	-2.36219566371313	0.189914525797598	-2.73810521975182	-4.32888710597393	-4.56135083911575	-2.02469585297833	-3.85228549689571	-3.53568743749907	-3.21896651221152	-4.14074641987525	-3.59941555141471	-4.19685877302911	-3.50606374154179	-4.79766065503459	-2.86933960875077	-2.70505420917978	-2.94373527557348	-2.67954789502901	-2.99443374921713	-1.58591246987449	-3.00737848003693	-3.21035969791956	0.200185975002951	-1.70812383899029	-0.0748156218638354	-0.395509993020412	0.464310199536944	0.849358723899513	-0.297949005512383	0.133227111181086	-1.37011861403961	-2.00412097152009	-0.572067231709951	-3.33937459130328	-0.298484822582278	0.238109405013696	-1.38564718136072	1.14162356342255	0.354734092733388	-0.0832523177676003	0.261057462611901	1.25154980096521	-1.73201589364711	-1.97982025896414	-3.66375434883748	-1.03498202053369	1.30973714652041	-2.56471989716662
YBL032W	-3.12318546740611	-2.10876521425772	-0.157923920580205	-2.48467386654662	-1.9458138202216	-4.13136989200018	-3.36760077738199	-2.39317624142118	-3.67923097321273	-3.81891158359321	-3.87033077386387	-3.12789706595917	-3.59010260702978	-2.28695358060238	-3.87967640925623	0.282903504505205	-3.18377004030314	-3.44786249256382	-3.00479666322129	-2.89319319211661	-2.19053396694187	-2.1567289391186	-2.63327659614001	-2.0422562511967	-1.14433353215614	1.4569057852	1.06070165683068	0.218434914109364	0.358494083892479	1.4569057852	1.35529587803733	0.710447013932539	0.170366719050913	-0.118883742955159	1.33042276689411	0.232427815450382	-1.60456949748951	1.60009301258115	-2.12027127231888	-2.91749919972372	-3.28436211217285	-2.87709504455867	-0.807379012290259	-0.0408772270601824	0.0308466422901939	-0.302302282411324	-2.91749919972372	1.0610067835373	1.15934138459435
YBL033C	-4.45618073695651	-3.89895167009048	0.0715407004799954	-4.40346581018798	-3.52554694261715	-7.14543762864049	-4.66185038995827	-4.32671474826614	-6.09140056245944	-5.70765661556709	-6.56044067727579	-5.67767711417847	-6.05018233142049	-3.6363216725144	-6.94937979668358	-0.638249686495522	-5.70809134292424	-6.37319664420829	-5.13528442299471	-4.62811356848465	-3.15578261191002	-3.62453646930589	-4.09516315915184	-3.72746202789234	-1.89986322945646	1.25399876581175	0.643753604522406	0.404750685391475	0.390160792097573	1.25399876581175	1.88623882279294	0.509148103485857	-0.212282408197129	-0.161961080893163	0.702204875073312	0.163403843516198	-3.53088667163842	0.742737393070791	-3.4018151866123	-5.65660910088325	-6.19410085942511	-5.57738335755804	-0.739482997033676	-0.051343877333822	-0.654475726391097	-0.906179337859201	-5.65660910088325	1.800630951693	0.217753061529613
YBL034C	-3.77348601975986	-3.9648571216075	0.158876803433686	-5.64742333128177	-6.04655816325943	-7.16594807431751	-3.44598750587493	-5.64738750194407	-5.47476499359767	-5.06463088380733	-6.84369057188777	-6.40677097418406	-6.90826061614887	-3.80929255625684	-6.87364073162542	-4.76668623326989	-5.04938468275855	-4.45736837176126	-5.53186972646831	-5.38418500705651	-2.39218408928022	-4.48352294881091	-4.36442571053741	-0.627150292039082	-2.01752854831384	0.330659860318937	-0.298919280548016	0.39644092535415	0.837729055888011	-0.087514039519731	0.737758308090208	-0.465407581007421	-1.54914782252042	-0.250427563328174	-4.39771033940346	0.0244944195701121	0.663299057811028	-2.42871388298713	1.30952322182797	0.133965255230786	-0.923601455118426	0.0412237518985571	1.78242031458681	-2.46295827169309	-2.35239082827247	-4.6630216481888	-1.5624146396704	1.6683048589344	-3.98011881731037
YBL035C	-2.84915403954688	-0.36085276083225	3.15551782489829	-0.310255078317912	-4.70222128150092	-5.31606893880382	-1.58380719330787	-0.732645031115833	-3.7771786437005	-2.38204681142718	-4.49599770264427	-3.36817026644012	-4.25718699113495	-4.95776089622377	-6.03475783056701	0.214080709749651	-1.29665472958726	-2.56546488712698	-0.936455221704226	-3.27654562666511	0.227054082436106	-2.21845353805077	-3.52394062093896	-1.67813744711552	-4.07437354363807	-1.01840638025954	-1.65139669091103	-1.92918827834812	-1.35312471913226	-1.2755701507593	-1.54133073561244	-3.28619219269212	-4.03295243980923	-1.34442160056741	0.0037141359054451	-3.03006879774501	-0.0406063977507629	1.67513465471426	1.31122009124725	-0.149530171211167	-0.694271248906611	0.164221206879499	-0.802199719993124	-2.92365271150004	-3.37915602185431	-0.510843828245964	-2.00484430866147	-1.27447478734341	0.366978639763435
YBL036C	-6.06245744427753	-4.54401878921234	-0.711238602862379	-5.51881155561979	-5.01476002683031	-9.17034187305378	-3.99685214709091	-4.89848503003579	-5.89829707629063	-6.41761154481236	-8.17784658746167	-6.86482383663644	-7.75676289925479	-3.45227512327861	-8.98256071068639	-2.48890359954763	-6.60227242250514	-6.2939465166656	-6.17655768345548	-6.13843685428954	-2.69606339533293	-6.00721376596756	-4.60778877433547	-1.69028340911981	-0.875345930969648	1.26015867910939	1.05237105472175	1.57925260568896	1.03588818518186	1.22416667156777	1.55535423543917	0.363283548665751	-0.853141549161107	-0.219790276436679	0.537781099167555	1.428716810269	-5.46892451812953	-0.150128945961012	-4.19461718634672	-3.49699510759758	-4.63061654817269	-2.10777720095759	0.381145067305539	0.297020256364406	0.475849472530125	-1.1760473047881	-3.49699510759758	1.51869045155324	-0.754850419339271
YBL037W	-3.70127503539357	-7.41294177798099	-2.01753076256805	-7.99041487396492	-3.71786957546952	-7.82524125101271	-4.25432009404142	-7.22883723640504	-4.49022267555513	-5.91104923339995	-6.50852414077279	-4.87581777682707	-6.0388127398184	-2.45863243245978	-5.84265273987088	-2.67674251601057	-6.23534534722694	-4.47312114230999	-7.85973394384908	-4.3326409853598	-1.91738397912506	-2.54172986145953	-2.87403896865521	-1.29074027435269	-1.46422094954326	1.94042325089253	0.837972217338902	0.217735890765741	0.726873760637655	1.86306132230768	0.579065651171541	-1.73458243207324	-2.61543826925776	-0.448354343707218	-2.00804861598673	0.883171152681939	0.40032152702026	0.392781739114416	-0.189781211094911	-0.650580819662406	-1.85010974026907	-0.980678899686341	0.147244254517204	-1.20116084158789	-0.548614926549201	-2.29578523286279	-2.12952664225757	0.315153777965595	-1.50349561540638
YBL038W	-7.08476931350146	-8.18532819826676	-0.0843404304634537	-8.50027872767297	-5.85138037367732	-10.0900226724299	-7.22690049659801	-8.23681003190603	-6.13436687310177	-6.96026203455928	-9.83699684165073	-7.32946086611248	-8.73075700875609	-4.89959078836809	-7.15960296152599	-7.09406414667366	-6.17819710359956	-7.12306152240045	-8.5209415694782	-4.11573674169555	-4.77817790661899	-6.62642948624824	-2.87840440936076	-3.24698685382249	-3.06608635872004	0.575309624218993	-0.247406704053864	-0.462223729875035	0.285706133034103	0.339354874106588	1.17121240520428	-0.342865369791634	-1.60115423310943	0.646946709637657	-5.47897793952561	-0.440602270404163	0.848625147405732	0.0264513994558745	1.97215861587777	2.32962162410349	0.474644610863016	1.27886145147027	0.321323805431506	-1.44178260146313	-1.33911648625964	-5.63006359543121	-5.02981448378977	0.0681239952962628	-3.13333399074376
YBL039C	-3.85602340583299	-3.31366466704256	-1.73602896366845	-3.8384353093856	-3.55136062725563	-6.85719868444754	-4.34102322489591	-3.89646907367022	-5.22651953096657	-5.35925328627827	-5.96292251436902	-5.52572194021033	-6.12344146597343	-3.41333155955113	-6.75859537109565	-0.330905918675827	-5.75679136585681	-5.80350135046052	-4.4388918509559	-4.80698116323189	-3.24247321796801	-3.18815925649027	-4.04788405262699	-3.34594221628006	-1.44906166293444	1.45627970791157	1.01345038729029	0.403383884248865	0.40096722550089	1.45627970791157	0.945207364566281	0.252337389199593	-0.401288710302587	-0.820448863212699	1.05902290173511	0.560138014353242	-3.45466891398691	1.18646380772785	-3.84211480193767	-4.85880453705914	-5.72115628563258	-4.8211339192255	-1.45650761000375	-0.152390704599452	-0.0671426638543236	-0.875261844080891	-4.85880453705914	0.623985929346052	0.608671591411554
YBL040C	-2.27365495322674	-1.64242246343809	1.22448043750479	-1.55110148905031	-1.53781296255715	-3.19200091973576	-2.39380804476306	-1.71492584142847	-3.01673836766154	-2.90935554935079	-3.11798102704625	-2.34707318040531	-2.4677454927657	-1.7920588385493	-2.90029259239825	0.573444665217003	-1.9162684174179	-2.39826071469445	-2.36358553054362	-2.13748008515603	-1.22281371507651	-1.64521349700306	-1.9659864290088	-1.3727735165004	-1.13457274938212	1.17805726357891	0.680416941936472	0.381086936066267	0.419296543145454	1.17805726357891	1.27291344917725	0.477013648193629	-0.119781776057871	0.406052676524406	1.18061394913739	-0.0501392474572581	-1.17217976285897	2.01591101876061	-0.832709068603742	-2.10538443223893	-2.2573019628358	-1.80063142969749	-0.585379413546737	0.0624789792029258	-0.197129763863831	0.327889720055977	-2.16965912130272	1.14054281184673	1.20968719424129
YBL042C	-3.63535019604522	-7.86843070733913	-0.621403331596082	-7.91675405238137	-2.55051062914522	-10.7834213437905	-4.26334524533284	-6.26174092321657	-5.81713227410959	-7.47507979702759	-11.3135553857322	-5.35671345668968	-10.1645624475223	-1.83005347019424	-7.26060992317672	-0.291154319927202	-11.2187603209542	-7.29928623795077	-7.46866498315593	-7.30165821440984	-2.39058904355091	-3.68398052245347	-3.24525722151962	-2.71841213972586	-0.686176478556774	1.20746517130675	0.641500235942961	0.781394100740812	0.756161223881698	1.20746517130675	1.25771572964921	0.432763665624515	-0.150970264913998	-0.162096751750067	0.716371847818887	0.797011973815004	-2.9513074438531	1.81993939787555	-3.96904534076616	-6.38459121223224	-6.98605573850991	-6.3940934757304	0.164256319181508	0.290671609422781	-0.253538063346618	-0.310908028258034	-6.38459121223224	0.963253497575412	0.439170991185223
YBL045C	-1.75866475872377	-2.73398945125402	0.657025068435044	-2.405516214273	-1.75895360806105	-4.11802697129155	-1.83002647321209	-3.09268038469805	-1.73891997264082	-1.66278269375855	-3.89375806035286	-3.82847905963074	-4.08738241767199	-2.69132831431353	-3.17530967584648	0.15285668238304	-2.45747160336727	-2.90007063810077	-2.93788381318094	-2.25188387787125	-0.642859971045055	-1.55161335128981	-0.22252900200548	-1.87793456862525	-1.74456002803099	1.68944188199675	0.944532157898468	0.307443694092256	0.738482133818036	1.54327707232946	0.892105478864436	0.352922861260032	0.00173232458853181	0.816403191671795	-0.0534409220353441	0.419433576149721	1.00046385679668	2.7133176427318	0.930773405705977	0.144453968058914	-0.450519822018112	0.00136254522706889	-0.342560171513186	-0.178801479346616	-0.019046453466044	-0.220389577170924	-2.45654010064827	0.448238418256659	0.907313091713822
YBL046W	-0.464376387040334	0.681555543308411	2.27122177814797	0.941880162046343	-2.29627628714482	-2.97872122610629	0.00561523429645214	-0.107381004493512	-1.7849425443886	-1.1435557386285	-1.84964929359583	-1.06720184551218	-2.00887098586721	-2.52615286458519	-3.14269865692655	1.9968989217336	0.00039080100175913	-1.16467644242172	0.152191380967109	-1.23068171398231	0.791379607470953	-0.54813969984067	-1.62538982924117	-1.13130953351497	-2.06943711928549	-0.0483852778766948	-0.459741365843553	-1.10220269607912	-0.643648934266008	-0.200794776115606	-0.393198848279789	-1.10114697069797	-1.6626757881292	-0.884653586129482	0.800547227309942	-1.53574031254736	0.648143066806317	2.2475393446814	1.31724498927942	-0.110369006947836	-0.282328665078645	0.508900279856497	-0.898870485623012	-1.77016853503194	-1.72276059242481	0.234557312158485	-0.758355498737925	-0.599105118511295	0.985064329043744
YBL047C	-3.19217617874751	-5.16741652459072	-1.41801593849465	-4.87097478645635	-2.12628548394061	-5.83364989042634	-3.32105072811577	-4.87762071646654	-4.78251571816049	-5.50625411109084	-5.63382151675243	-3.98951314909356	-5.40980836328703	-2.23963267340326	-4.18145283789155	-0.526434563643614	-5.25380963801288	-4.17284901059059	-5.01206544541677	-3.82465483884685	-2.28327432647114	-2.09632424285369	-2.60916309809583	-2.18953392832787	-1.16346870703323	1.62880655109298	1.10834801548395	1.08016802985165	1.05665762323803	1.62880655109298	1.11855172147665	0.509719790586474	0.0269888158891954	0.427515792086824	-0.0945439362469732	0.872466649816519	-1.01861909301927	1.22219440326193	-2.51587874803213	-3.52901371075531	-3.8448578074631	-3.48858688536916	-0.75500028717345	0.730019566308082	0.544033152958482	-1.01318865863447	-3.52901371075531	1.13650971281944	0.26113830416636
YBL051C	-5.16658039890022	-4.29841291667368	0.215982275730062	-4.66923136462843	-3.89256308836404	-6.70025975428859	-4.16264730590159	-4.68619499757836	-5.50771507189546	-5.73100875647083	-6.13554199086617	-5.16658068879633	-5.69002924577725	-2.36170618728738	-6.44249539519005	-2.13567078073422	-5.16929585553261	-5.15860256401549	-5.00464776950494	-4.74272276740939	-2.67364375318735	-4.36263105441842	-4.01956295272587	-1.26274933960457	-1.03549764935933	1.50083884435576	1.1750612377707	0.227171181617991	-0.023766818059135	1.50083884435576	1.88470561281376	0.720289870086561	-0.170982509105229	-0.322505705559417	1.19002752122592	0.693333893671986	-4.19486839698895	1.04121982339623	-2.90162558037302	-2.80171008522929	-4.23481248388317	-2.39614858727421	0.228350100873481	-0.366030599784594	0.191766868447154	-0.666915844245939	-3.16219940412732	1.27124676534849	0.0819183361118584
YBL052C	-4.1705983305812	-4.04275695775135	-0.594790665405581	-4.60404761701693	-7.32457978841485	-8.38582263429311	-2.9012017174133	-5.70323368816908	-5.15070059861408	-4.46619648054769	-6.64567305315192	-4.97231781351376	-7.34081842749429	-5.45723126232506	-8.67115910326818	-2.2584730068267	-4.69371940797367	-4.97565939851186	-4.83607046511282	-4.94759956889622	-2.51518811614542	-4.08502302771588	-4.71757025921646	-2.27607484536522	-3.62500808307417	0.580847074117061	-0.936050841705045	0.946711792564575	1.21552691318771	-0.113879879175157	-0.563937622464928	-3.80181336748423	-5.8276088264636	-1.37479408738905	-5.01754284979427	-0.38969513047173	0.556208503360644	-2.26913238417213	0.57119961131369	-1.54173314257757	-2.02847239894385	-0.405880070051974	2.15367345972655	-4.63931890555868	-3.24239908222192	-5.17979331614131	-2.62321683746594	0.315303984769764	-3.72801330707202
YBL054W	-6.82464183116641	-6.56595471448056	-1.69377235237585	-8.0198342205918	-9.6628765933799	-10.4437695556287	-5.96857440799991	-7.73761756198496	-8.65812966109652	-7.93524031819142	-9.09713415998767	-8.22326052556141	-9.33860885035084	-5.78767222792518	-10.8279508699923	-6.97399721280316	-7.50374826293051	-6.22238379658383	-7.72657640037596	-8.40009285417397	-3.47622011970006	-6.69511161380776	-7.47524096674894	-1.12602009334111	-3.32872083757267	0.477089402586675	-0.488814131522262	0.975414130106857	1.67088851346256	0.312251628832372	0.91838492031221	-1.35500737630491	-3.45990973121616	-1.30037798292539	-6.50037860588654	0.0662122822377867	0.696948517011199	-3.63818029073099	0.505204830990609	-1.49904043658564	-2.5910894074831	-1.27106079721779	1.73914323561112	-4.29987110294915	-3.11165627821123	-6.78287316915497	-2.68728331761886	1.83065345899204	-5.3669881224632
YBL055C	-1.86029406130709	-1.80639430079315	0.201671587398618	-2.20226400334508	-1.82882339860502	-3.07979354282125	-1.45950581444347	-1.98906200927582	-2.33143013490775	-2.34924334480548	-2.70160143004306	-2.13152798681822	-2.40642996295958	-0.64876889135306	-2.78512970102836	-0.86291708302629	-1.93532950233471	-1.93564209149892	-2.23385772159097	-2.03844554279525	-0.639233943792439	-2.02310740214578	-1.49792583256963	-0.195093144987855	-0.13195309116633	1.36066355259519	0.87572559482874	1.69359625925809	1.71121720344905	1.16169809379282	1.70817142583295	0.66405752521298	0.0538581202212156	0.915738571825966	-0.803597775976171	1.57853079182272	0.323479047240935	-0.0573033459805159	0.775830463353391	0.578829555757566	-0.443208855168408	0.804336512089574	1.99829896995604	0.0834844310803293	0.307456582366239	-0.861646470116511	-0.252268307710393	1.62279430099763	-0.670379792043502
YBL056W	-4.28701708719986	-3.45155275692138	-0.485715832842662	-4.23604949937581	-3.7901432671149	-6.52520781119023	-4.34561293307788	-4.05900236666964	-5.56291459529435	-5.70795381003164	-6.07770174464025	-5.23487310249124	-5.64250606666613	-3.25263387237063	-6.42567608931667	-0.461878753452623	-5.29894565874033	-4.95684079076281	-4.66317346202633	-4.3034086056918	-3.03672363020678	-3.4818798048253	-4.0279253772037	-3.00456762181001	-1.6495926264481	1.49989677299278	1.08428163012999	0.277483397453193	0.422010524923699	1.49989677299278	1.70878261344605	0.668876500025492	0.0260976632670323	-0.526047714380155	0.966814034888324	0.210825552375924	-2.90044276926736	1.01261405772724	-3.28886402327066	-3.77131849122248	-4.69578141475296	-4.09550257662237	-1.16450863093579	-0.0164168281421777	-0.149578892150537	-0.886609961410042	-3.77131849122248	1.32704787528478	0.429535863082741
YBL057C	-6.24386640982084	-4.5998057361498	1.74463645893034	-4.92236058442181	-4.10879170400487	-7.87518714775174	-4.48449977152219	-4.41504392827224	-5.84580334671237	-5.32713835630601	-6.97976510833835	-6.61560024547868	-7.5681933038769	-3.76706504808666	-6.33063576027675	-3.16972472056314	-4.65122978561039	-5.96676303431398	-5.25631855714111	-4.77883773013822	-2.91157817173134	-4.79703218485797	-4.63342254152418	-2.20333785526709	-1.7748473076644	0.889434405182634	-0.164425125669452	0.193400721668059	0.421355578003213	0.418607984364164	2.05245836777048	-0.0526456782206424	-1.19419509890949	-0.0911940226847223	-0.61605068394198	0.226004110431516	-3.96219813643915	-0.435521307314517	-1.05846958852514	-2.12958444293654	-3.55463497551984	-0.920711199187125	1.01559640204115	-0.945650233617939	-1.08560727267365	-1.12702992574267	-5.26358805962915	1.87609144938703	-1.54711392408156
YBL058W	-2.15260300754091	-1.45082297543786	0.0172263886271712	-2.09656262882039	-2.23921373143584	-3.82497421762869	-2.54247959831677	-2.14800266838781	-3.23076779183394	-3.16041359746985	-3.53497493388804	-2.94896660604224	-3.35619098629431	-2.79546728012013	-3.84381609319961	0.737687607859301	-2.97581274298974	-2.77131215790444	-2.74984599755719	-2.209964531917	-1.52999278050653	-1.73929243697028	-2.09684156905511	-2.40368468276692	-1.5603907954428	1.37190558305185	0.830721844506825	0.523172448351071	0.651141120529988	1.36414605138721	1.40814636579063	0.923208116152834	0.165302767844248	0.0483331373264968	0.860880524671638	-0.0251464204943531	-0.995495153693212	1.46231789060013	-1.21802271386577	-1.88610225073439	-2.51521313773827	-2.13398087141666	-1.13744575024637	0.266292036661433	-0.3785603371713	-0.410103806201443	-1.88610225073439	1.30825930279203	0.963722023438688
YBL059C-A	-2.22941018601662	-2.43869314241768	-0.219864952042971	-2.91648924948932	-2.73823551111976	-3.87643001253336	-2.17862870654017	-2.7151292203442	-3.2715855134648	-3.34770102639751	-3.55415720466635	-2.88910660364897	-3.38603018724388	-1.04293359022277	-3.48941414241617	-2.14976774835062	-2.88883266712627	-2.30931144159351	-2.8761088467953	-2.91761687384444	-1.25332301301229	-2.47519986008311	-2.1440359396371	0.204644312578496	-0.291106079409101	1.06058166853392	0.528241666385918	1.57625220373737	1.60311362625389	0.871776751482315	1.51507843985062	0.729694197655103	0.170788964493011	0.813383426400102	-1.67593900492533	1.23815409484985	0.3410025792979	-0.758242898603048	0.74090160055909	0.000553867424305285	-0.726108224466745	0.326566792259512	1.76006244769855	-0.110395848781265	-0.223773077476252	-1.82076991342585	-0.569702333277429	1.76092073976282	-1.42120570244858
YBL059W	-2.65543700176508	-3.83156939389208	0.952801163542105	-5.77284681380254	-5.85017582381891	-7.78159550528578	-2.40545475919092	-6.13946240448936	-5.22353986494093	-5.03560462917823	-7.37378672012083	-7.01872541769753	-7.57983738272937	-2.46558089723755	-7.1709188408063	-4.41556917397821	-5.25897025365321	-4.31503191668596	-5.77991908251585	-5.62015021251708	-1.28455768438371	-3.28078572117614	-3.2732433664064	-0.776084255142503	-1.53768792693385	0.769466930750135	-0.0317187149658519	0.646767918483931	1.06400334727185	0.355136651757694	1.62571307217702	0.789531278312854	-0.219943031664135	0.229102824726227	-3.53486597493942	0.199344161836174	1.70974757690883	-0.844525134381245	1.75393063212978	-0.480349845459925	-1.43851629019036	-0.150201128364756	1.63011031530241	-1.79121275010911	-1.67480497153852	-3.86532743452148	-1.34995871688434	1.76422266684446	-3.53393699790576
YBL060W	-2.43701141498901	-4.04513945299701	0.0372100485021463	-5.03608723830187	-3.59686378109371	-5.77020524140871	-2.60928798715234	-4.34696079354204	-4.31738245361716	-4.7009870780118	-5.43701334379566	-4.48346785943698	-5.26655353841549	-1.05515401018871	-4.90430893879395	-3.78290303676527	-5.17011547057154	-3.57084305513655	-5.17935468249905	-3.67323917001724	-1.53967269465225	-3.18181006160914	-2.28163750951685	-0.750580207476367	-0.50699634844081	0.674498090758209	0.222188466661448	1.2982510211391	1.31668608218643	0.473378655650121	1.71519526433932	1.01486057953513	0.641298754644533	0.959094632210465	-1.64447746741997	0.597449951440124	-0.366890382294377	-0.701490526383435	-0.11993363976338	-1.27005661664792	-1.74781462284015	-1.47377060907186	0.764902408527813	0.166702052606377	-0.5600266368858	-1.87498436609052	-1.91680291493336	2.11877428946647	-2.03680603791549
YBL061C	-1.84710066857063	-2.51968199625327	-0.525227128082117	-2.61930886444994	-1.34185531057172	-3.57209840057998	-2.01693869722269	-2.33407185412335	-2.59552747900109	-3.01675283451756	-3.05898699080042	-2.0999530063123	-2.8123916242593	-0.349462106724832	-3.29640408263165	-1.27862149207125	-2.59399946515173	-2.01360217984563	-2.60452119535717	-2.15347289092929	-0.992385853376187	-1.69879378723902	-1.66456122278445	-0.152853763542073	0.370384759306435	1.34590743578849	1.0498271681483	1.28420193442528	1.34968066578279	1.23598286296137	1.5933743486476	0.627783538959424	0.394792738667456	0.73544038139768	-0.431622120729528	1.24146275773595	-0.219146478367443	-0.302889845986524	0.40096172638569	0.98391294431598	-0.122847202476361	0.507134699120688	1.53248678636928	0.716203647729634	0.629672151180728	-0.666223490420977	-0.147855430453113	1.57131470349467	-0.94495882598571
YBL063W	-1.08648099501444	-1.93654192383463	0.320161844635161	-2.54790055836803	-5.15133664905313	-5.61848688164551	-0.72778040481643	-4.52727702151294	-3.32748131907993	-2.56987537706573	-4.48971845729233	-3.95581359184759	-4.80886800099051	-4.02760020515587	-5.71487580641131	-2.03773349175196	-2.6083693912666	-2.6964629541196	-2.62575590808889	-3.36836381768049	-1.18030073829954	-1.81333409160678	-2.68497682458174	-0.857722131416155	-2.50440765369744	0.16179329923914	-0.713776539859883	-0.090283134459612	0.443931373917919	-0.509364972706076	-0.244562800010077	-1.43168563548063	-2.97146969389529	-1.05868604830361	-4.15925060754935	-0.876215547099964	2.24349170517988	-1.28099633832635	2.11865090001318	0.716891765249977	0.240985419400667	0.848789549202454	0.935315100922128	-3.67401751026433	-2.24920309887968	-4.24707774781461	-0.560188702380051	0.405348454637254	-3.35060023830408
YBL064C	-2.27582698488061	-0.346753672532291	2.13755772570187	0.215003041765818	-2.0463388869497	-5.52371225160051	-1.57552796118067	-0.844282528909237	-2.41423496625585	-1.33845494871577	-5.02722226775884	-5.06831928412196	-5.52371225160051	-1.77556402738262	-2.71639414524783	-0.236912795001657	-0.86527359166161	-5.12218949918272	-0.591107172927569	-1.9285858569066	-1.12875078458252	-1.60427018317047	-1.92631418738481	-0.829370276758186	-1.44335783772883	0.535059643750356	0.283444336111998	-0.547904519794195	-0.012703247794095	0.535059643750356	0.736976358186921	-0.0918693671577706	-0.795247543421624	0.484289605976616	0.252486524226592	-0.0374471523136407	-0.604750778872166	1.9637499065321	0.776382679895321	-0.317623331577965	-0.811447127635764	0.00657461415802816	0.636876773150341	-1.16675435177463	-0.751533670922608	0.0412609877645777	-4.58489714529736	0.906387205658989	0.986353385760544
YBL067C	-1.78390852077612	-1.98721755943104	0.259980001009177	-2.65192847222166	-2.50127329709065	-3.70085770322974	-1.60310779295716	-2.30405623218184	-2.74040327780193	-2.84406418969555	-3.24741232198386	-2.8420185212933	-3.33300459388146	-0.891608585769277	-3.30133199883393	-1.83221583211586	-2.62267007545671	-1.81094132325847	-2.64638489060718	-2.22849654000433	-0.92798627369177	-2.03416343212987	-1.40249149991107	0.159201549824434	-0.152212121642339	1.14015102489922	0.585470975284602	1.70078756389268	1.75487518385678	0.925706051633066	1.47584306271583	0.785451513558311	0.147056672392469	1.06917703828332	-1.33719805184216	1.33855489686615	0.876074117158154	-0.291409049579401	0.772640027217486	-0.696322502806208	-0.947059122337067	-0.202940143120214	1.63212205250398	-0.297196508677167	-0.173483576963701	-1.54225630993027	-0.813685019371133	1.75427402554039	-0.882982432396701
YBL068W	-8.97679877387695	-5.66565214829063	0.659717847842063	-6.25095360437685	-7.31167475960773	-12.672910747189	-7.07912611019962	-6.02583023624367	-8.39193172495828	-8.03820812282156	-10.7065105141329	-8.93546573341837	-9.04408796610283	-7.27668624716288	-11.7979367923609	-3.8181077481174	-8.06155616520274	-8.6711193699632	-7.28970354254632	-8.50512199418585	-2.04416207949314	-7.21530045755776	-6.95219203525509	-4.13400643128743	-3.82825965363059	1.47045234199349	0.63754632667671	1.21045677606208	0.787905872258675	1.08746536301467	0.47119687585755	-1.67974077626691	-3.80987108162936	-0.55923085351324	-1.25550230278788	1.12229622653454	-6.02292733695305	-0.278734308304504	-3.68604758427886	-5.08724509198454	-6.35717380164101	-2.82008729507935	1.90898078534898	-2.07851988073777	-0.1540260686552	-2.75097514055073	-6.66144679151558	0.787678190502202	-1.0972391484475
YBL069W	-4.51343667443494	-3.98409065074719	-0.68144628626462	-5.01027655840862	-5.31511573326817	-6.97026034479918	-3.85198494780311	-4.49195123019631	-5.32024054500907	-5.23862591826911	-6.37074825943078	-4.80979595085191	-5.5805929046913	-3.86484975447942	-6.68293387568572	-2.70514340126017	-4.99649154241363	-4.72947775155067	-4.82707354868342	-5.82838689448731	-1.89964154650041	-4.84762805142133	-4.53453840485831	-0.979405669006946	-2.32482375110957	0.299684187054661	-0.638990389552854	1.32602916007216	1.26771096884411	-0.104214155553025	0.214592629564628	-1.84400359676709	-2.90267001388089	-0.773226484633372	-3.23129303330373	0.34546334792662	-1.4457447952925	-1.87107561528358	-0.21906184864032	-0.52831367388708	-1.73191727138168	0.402850523879448	1.99306524424423	-2.38918487213368	-1.95511289856327	-3.43875626136605	-1.92951952532439	0.961818870272593	-2.48824303232261
YBL071W-A	-2.99196811307284	-2.05321165768445	-0.456467007661442	-2.68288536052844	-2.7618177675878	-5.17235614847833	-3.25044810361686	-2.80856326667991	-3.89452532939115	-4.00712508683055	-4.54669935545491	-4.14821596911863	-4.44500177006811	-2.98260948147896	-5.01642157113279	0.522312414919095	-3.97714094562246	-3.96254740304494	-3.2650413096681	-3.55687926526436	-2.19680060098653	-2.44411962091061	-2.85140970138967	-2.76674959105318	-1.44629197074715	1.25146261645976	0.906339109098161	0.312902072292153	0.420014341249667	1.25146261645976	1.23824453389674	0.592336670592827	-0.260489509223632	-0.441795489379199	1.37337068339491	0.195001690437386	-2.01362151185601	1.40044705590069	-2.41983697271253	-2.99598666683481	-3.7098004014803	-3.13128983186538	-1.48661778882924	-0.00202520245834461	-0.219079427998883	-0.366672648203287	-2.99598666683481	0.936479590357202	1.08857315221671
YBL072C	-4.65727967556145	-3.4076581351917	-0.041246863521548	-2.96429823777651	-2.20934576286697	-9.24361404778296	-4.89586242894409	-3.20987187756339	-5.77722928600099	-5.17803239689044	-6.9157306013193	-4.93786206253131	-7.63228977996792	-3.45609194958796	-7.24424849363523	-0.207338080246671	-6.10393553340495	-9.15354641317107	-4.15415898525352	-4.21003408043111	-2.25414420985747	-1.85253518472095	-2.74712585032898	-4.31676155514278	-1.01898583210352	1.46938058543168	0.84185976174807	1.08380703750712	1.16922263779172	1.39825694460926	1.51837447974121	0.800238230989331	0.243560670117237	0.591693614525629	0.0145427399703234	0.23664316370487	-1.44447360918327	0.971897230577705	-3.54698591846804	-8.83843913963612	-9.13793091034866	-8.2013266366284	-0.571873731295122	0.407123105720818	-0.267395743607692	-0.410344034931908	-8.83843913963612	1.4913575421711	0.276430526537779
YBL074C	-0.647915677252052	-2.04392354160924	0.12429654706472	-2.42000124481721	-1.8736689091572	-3.44515179117753	-0.507583981774608	-2.14361696592786	-2.34207429720217	-2.82078693029504	-3.24906717642556	-2.16637439965118	-2.62286612133796	-0.198246148740081	-2.97001219961704	-0.495837950407757	-2.76243209382641	-1.42186166162033	-2.47651991035357	-1.41624893390444	-0.112792491365307	-1.37983597364233	-0.76495282084682	0.0221634508706967	-0.178025289922869	1.40179429324671	0.725873498868095	1.40811801825698	1.60129096676947	1.21713997178624	1.66970101360542	1.00950347793501	0.306184018299058	0.996369523262035	-0.728310896175392	1.08019969358141	1.02415438630961	0.706862997634182	0.708262307245748	-0.275397948812651	-0.638972715923845	-0.0323441618546474	1.62117933496808	-0.046850118581788	0.219039046826138	-0.830524527803619	-0.496927755060073	1.58572773744762	-0.601327885347226
YBL075C	-1.4263777009024	-1.75280563319175	-0.163750150303847	-2.46402996154656	-1.71566235655844	-3.54677149112347	-0.941334134564858	-2.1698533253046	-2.27271533587016	-2.53752078298609	-3.01741435900921	-2.2734574522002	-2.86858419912431	-1.11274713407749	-3.16412141378063	-1.23870821227574	-2.62153946632026	-2.35729402769972	-2.4769514371478	-2.10428763186531	-0.33991725569808	-1.15159655355741	-0.980522484186969	-1.19067488469326	-0.414690573960965	1.44732053169273	1.07007583222734	1.19078155062522	1.42302351171497	1.32760425030196	1.72818317173286	1.31615542010276	0.820550288129353	0.604255547300707	-0.99146327392058	0.76506719821926	0.917240396638018	0.254032532691262	-0.16346633885954	-1.88930676327857	-2.22307783420163	-1.73454666876881	0.434374295650259	0.428856847797389	0.162605979663115	-1.11563440999777	-1.88930676327857	1.50452476654246	-0.951850834376386
YBL076C	-5.7052796402485	-4.6449631630742	-1.65994053660776	-4.54095511627762	-3.24120071328623	-10.3039140539265	-5.75470945643323	-4.38101899605046	-7.01086136129941	-6.6190627257433	-8.80460176091572	-6.47323542574358	-9.28667600527114	-4.60321735130208	-9.14123333013793	0.283677531057123	-8.49547344600814	-10.127704102769	-5.90095199122848	-5.59213776031862	-3.70073266042833	-2.59728082179038	-4.12358153939784	-5.80952693754056	-1.57034835064829	1.95828699523448	1.40229014880167	0.477256224188993	0.455731565859877	1.88144992802504	1.30688144760975	0.74169314802861	0.279214790322851	-0.414545004602869	0.219001710861129	0.505287814783644	-3.00548304455649	1.4896097497647	-6.48296106992256	-9.87079722617586	-10.0655097905814	-9.1929555343164	-1.06657525911857	0.339091428059733	0.650923371286803	-1.03251061853267	-9.87079722617586	0.643211679817545	0.881134901947507
YBL079W	-0.962159384439658	0.68820259163199	2.0144236015829	0.523184404751866	-1.97269953844535	-2.6047369652264	-0.23695900296822	-0.689283529551842	-2.77517649436611	-0.971789872493147	-2.83069234087352	-1.69711570930231	-2.05077415717369	-1.77129882341903	-2.92624130885875	0.734990734598167	-0.329319138048731	-1.49525179505399	0.228275787482417	-1.411902799409	0.662547874027745	-0.564340793201301	-2.77517649436611	-1.25304092046091	-1.32974718245805	1.13867332018267	0.941271365530477	0.0770807533108953	0.254158032164276	0.98765362542808	0.392812899733118	-0.700382379688585	-1.15501823702523	0.0780697993314697	0.187454153514181	0.436264026274604	0.373054427851304	1.59773073796276	1.22832801619961	0.559132222620358	-0.210697547437889	0.85930259227006	1.72092782890755	-0.820708598535463	0.277527272320151	-0.309478007635203	-0.991734992755235	-0.00206607561578135	0.854748697419937
YBL080C	-1.77694705222871	-1.84270048208001	1.83580018743862	-3.42980266046011	-3.67719206831598	-5.25962097150008	-1.52429461145762	-3.65508336063067	-2.94467559122239	-2.96980685345786	-4.95424648263235	-4.67358461343266	-5.16622479945969	-1.67563410298972	-4.50355332155078	-2.90102000000102	-2.95320402552326	-2.55426458823594	-3.40956771495771	-3.02658762612921	-0.595774843147969	-1.59012905727197	-1.51152808093667	-0.382447444574186	-0.844724842443794	0.854604009212755	0.405357498460871	0.723358664085232	1.04082187372162	0.515598336289438	1.51821356216759	0.913064374688615	0.0827503147592736	0.899081644861778	-2.09990388976404	0.244961354375911	1.35410448918176	0.0981116340622408	1.9487989338861	-0.0745344108904594	-0.501612277924094	0.400749771765039	1.55630645308528	-0.906800944687945	-0.736292256065849	-2.46023662649436	-0.861092666555332	1.45132746787704	-1.82350021956808
YBL082C	-1.87827653850438	-1.25975062428601	0.621942061633503	-2.01900944945851	-2.11002316194251	-3.56544286409632	-1.01485749609685	-1.46169688911963	-2.45940946630636	-2.36794258029534	-3.05906677821154	-1.96531703212789	-2.86987382254071	-1.16970095325923	-3.22848502088102	-1.12089350055448	-1.97267116276585	-1.69967227091474	-2.04838417614841	-2.49231554620142	-0.304942707883766	-2.23463844580551	-1.54492594500913	0.397672963307825	-0.0456562335095139	1.05141946397527	0.748205684252742	1.66215188563886	1.50000077962039	0.862979807442452	1.32594519970127	0.67376359336067	0.0780339856197648	1.16376021629789	-0.634131303549641	1.39687655017441	-0.464405877779606	-0.0223582315010477	0.00508679840387045	-0.743665199008997	-0.951481557129659	-0.0300417101081503	1.70191823595821	0.1413639565941	0.274486722730483	-0.935086331654263	-0.767173987248715	1.7344119140617	-0.328822033803828
YBL084C	-2.39371942792824	-1.72437368593146	-0.566611612777648	-2.47169525392143	-6.6330915853424	-7.47983517592052	-1.08874201097396	-3.76283679597472	-4.38467147164314	-3.97175243662517	-4.92822014518404	-2.71163195885716	-5.9874188530941	-4.79042261335612	-7.83290645507409	-0.430545517037674	-2.46718333998847	-2.82426615526818	-2.37389816717894	-3.82248553203868	-0.183293576805888	-2.73014001539166	-4.18631593374416	-1.04264502986393	-3.5242192781484	0.0656138485771193	-0.960757959839912	0.0727340517287521	0.549091721267911	-0.373440088395636	-1.12362854632133	-3.79602859381554	-4.8473589339578	-2.72306522280203	-3.7067985941744	-1.04031226497598	0.413432126664529	-1.69331465752814	0.930293814476627	1.38325455516688	0.414353549497106	1.11258529606392	1.17628433414747	-3.97637578940971	-2.56130582321348	-4.12990307403881	0.165704884527219	0.214677483370172	-2.86275569368861
YBL085W	-1.39210805565038	-1.36924978354193	2.12914134389353	-1.37974806316718	-1.13077742417989	-2.24411433723908	-0.918109502367102	-1.25008081418117	-1.34383459764756	-1.33523033721503	-2.15036274092267	-1.26115812808016	-1.71463528324256	-1.19543875430609	-1.79860807998066	-0.0697108163058673	-1.61211059106021	-1.25713947294072	-1.54614552691271	-0.754795289525894	-0.219294990562509	-0.76413363914009	-0.263942292477086	-0.0505772360433084	-0.776007842011372	0.783194856026179	0.404911974587358	0.699282310782965	0.79733237705512	0.674130455349045	1.4636795090632	0.909999662267085	0.154613605880155	1.03567059822799	-0.083518153157268	-0.0954053014396715	-0.0479543136068255	1.41279886000725	1.25466394371204	-0.111181710889608	-0.654150776152993	-0.0586180667424027	0.838278882111674	0.144434233403745	-0.407592657328389	-0.183561976865643	-0.839205990969462	1.54943593114778	0.336877737361144
YBL086C	-1.79435070866248	-2.88136466481747	-0.148509408781906	-3.40975445648898	-1.90932235266868	-3.77971857913951	-2.2076866000794	-2.7360630831734	-3.01671322413983	-3.47520663797177	-3.86197326846152	-2.73087306515854	-3.17966886866777	-0.525289542717366	-3.07110694636283	-2.35778940199207	-3.67349268384053	-2.14471443493317	-3.42378561525996	-2.36674481574867	-1.20431483616075	-2.23608541523224	-1.74447262492916	0.0806123231536887	0.138022602137795	0.868864976165691	0.449171968259793	1.29882847897487	1.45958079756818	0.739447461957666	1.46423387996826	0.819748156496126	0.321285081117232	0.925294572614596	-0.789734901512967	0.9781939994285	0.366660414906841	-0.322025515373945	0.471347198641279	-0.508018122858081	-0.871483197787844	-0.549923479476315	1.17549002254166	0.316682646272102	-0.010958842937463	-1.00085691888674	-1.00264916790828	1.89564693265996	-1.13653515830663
YBL087C	-0.744778550329859	0.361550724083475	1.44752670909899	-0.157651763336314	-1.77235433849072	-3.00090077551415	-0.952473668526319	-0.271507237605084	-2.32985849945518	-1.85825762445413	-2.4046407756332	-1.11402719054469	-1.90621227047459	-1.96561914041875	-2.93766084700239	1.66025958836974	-1.1332759940866	-1.27859794320081	-0.798288966887222	-1.33886640541462	0.00851181177560449	-0.0705762479013005	-1.53161151569211	-0.90314147146484	-1.32040592492046	1.24023314430666	0.982924737569257	0.149540005491105	0.385901931631357	1.24023314430666	0.875523980937312	0.404227298756038	-0.250140410048923	-0.280139500548404	1.59599228295076	-0.0224911759174499	0.586966775740433	2.38860959527816	0.0257111119245775	-1.11199601608847	-1.15514256217655	-0.704930242583442	-0.834013306063012	-0.0699556209924204	0.104335897528184	0.533360870035469	-1.13314091235071	0.530895918341329	1.66278540136958
YBL090W	-1.14142622835281	-2.35217760012902	0.202050693590861	-3.19418384021689	-2.39007627025244	-3.9925084133468	-1.31248581457573	-2.75030505177848	-2.56453642332145	-2.558170911687	-3.67311986024374	-3.11850490323856	-3.62907540108729	-0.922810529987142	-3.7789286789498	-2.15295136342407	-2.97630436744334	-2.03010841823837	-3.18766307825295	-2.85932395922584	-0.894588507673439	-1.89678500393985	-1.09337981558784	-0.387926428453644	-0.182590417160561	1.39460824618669	0.864515022470641	1.1725463657708	1.54809145623551	1.16399450227892	1.71993055725939	0.882130982429331	0.260734949948695	0.644901374600913	-1.31952344004935	1.14748339263546	1.64765983039834	-0.0955187461616914	1.32214726772927	0.519608052019037	-0.320077560852761	0.488422705329301	1.4148365998274	-0.138131102235086	0.10958377280433	-1.45826470955143	-0.459904375799219	1.70845655947537	-1.1883233508096
YBL091C	-1.17414566256738	-0.708812326315232	0.950867098802159	-0.849973061293389	-1.43507752382113	-2.46111297467179	-0.412645058321777	-0.898698759406454	-1.38106379492019	-1.6185281683136	-1.79534380000976	-1.15337579922894	-1.78309438209045	-0.946923362171761	-2.44269160584559	-0.339347459270836	-1.04788781965809	-0.945079720839169	-0.933145338414638	-0.978305790386113	0.244056089942876	-1.24849018596445	-0.850274127464009	0.587235884460775	0.214525166037219	0.977401323546127	0.584088576736177	1.73695824454386	1.55398181849149	0.79723343139953	1.03993225825571	0.162612049021366	-0.555581918287323	1.08547716602074	-0.217588083418132	0.914756184360102	-0.468625275970848	0.446321868205814	0.160428466132835	0.11922839861367	-0.125825236358073	0.443234569908452	1.45509073502708	0.46108072918552	0.268229246431524	-0.529353427220444	-0.0418015117052519	1.78531984241337	0.0259289275403702
YBL093C	-0.0752675475013678	0.725655180905881	1.91064534498088	0.531036262405176	-2.35250525505144	-2.44576494286196	-0.132155832871257	-0.131221976364467	-0.989393637680909	-0.885958337911181	-1.10272450840741	-0.525635337747615	-1.66031212260787	-2.0980962032444	-2.640198561736	1.77400440951119	0.179606339797752	-0.62085400943831	0.138429958148744	-0.0955278001251628	0.580679656640399	-0.245053804993205	-0.169582668035879	-1.12796970909449	-2.05286370309639	0.569362081830414	0.204907445823213	-0.984101472963088	-0.339925846820931	0.478199123203198	0.596540697973496	0.0647045044008954	-0.642608985998965	-0.0874196772142503	0.186144642529582	-0.797534002594506	1.18723402925596	2.40692992689974	1.8304040246382	0.76404612584977	0.309291750839524	0.963355113045011	-0.907677047174612	-1.26798679795741	-1.25756993160893	-0.0571763118459711	-0.21314085111197	0.436154769002098	1.06884267810348
YBL095W	-4.28652570620917	-4.30343352215501	-0.0744787714051722	-4.95179975789058	-5.16382534587853	-6.92641272478924	-4.02894600754951	-4.9398758264233	-4.95548925980229	-4.96589050887271	-6.45877415757304	-6.38864556363377	-6.92582727650193	-3.7021080021436	-5.85136825670848	-4.59163445095167	-4.91951150572497	-4.63495941632453	-4.93839732664308	-4.71630185017784	-3.03639869754439	-4.47350970551575	-3.58672075092658	-0.711364594153998	-2.01454495945141	0.443136534371345	-0.439870393363569	1.07798361857463	1.40600103387907	-0.0697436452545997	0.983817591695598	-0.938900779356438	-2.05128426515668	0.0723826964186536	-4.03039679520274	0.414651850469032	0.581489542534973	-2.02310257883354	1.08981364085236	-0.219808721191295	-1.29719174302819	0.0315051215719199	1.98735726035645	-2.94375472633691	-2.19098583842387	-4.33437380254585	-2.64109331342468	1.3730080350336	-3.36584729891425
YBL097W	-0.152940603430543	0.581415300084211	2.16167354189669	0.728726672745061	-1.60477072789153	-1.85318883062538	0.117370471607318	-0.197009971583317	-0.745920943395677	0.104236545676193	-0.933760681954045	-0.710865201383278	-1.20010545962447	-1.56704317791611	-2.33459279149854	0.375277433360093	0.342367759449416	-0.759829863363564	0.252631068325821	-0.188788870846003	0.582699434862381	-0.146982315121789	-0.708590949513487	0.142844455668593	-1.46325775824968	0.200493694585926	-0.0228669983924332	-0.52792571251303	0.0210888066149241	0.03375950009531	0.338631691985743	-0.562427343774203	-1.02558849583226	0.157240519750736	-0.149594708892347	-0.741748585950647	1.42812343412007	1.65352206729136	2.08645867745394	1.41986396798344	1.03941949475402	1.34722267435324	0.727149742564146	-1.03891384700828	-1.03064624933642	-0.218441068359191	-0.340155724725864	0.191411886954981	0.465384021908369
YBL098W	-3.05606512866073	-2.92644504168981	0.570444369595179	-3.81435785900233	-3.70189587175196	-4.55869738845632	-2.94833326631066	-3.20992546397531	-3.3930056000158	-3.33619351064657	-4.36407201359688	-4.1453268706083	-4.50533894040949	-2.26061695884844	-3.96110515088828	-3.31044395106888	-3.45381166685273	-2.77647101225602	-3.80055004141414	-3.24359939942019	-1.55817653002295	-2.94522079309711	-2.8757205784864	-0.1231226636143	-1.32415609650714	0.248175311881127	-0.197694523862541	0.750704249970882	1.09417411881586	-0.0666056162220021	1.14538309349511	-0.272051736743138	-1.37452054642428	0.144007929039825	-2.14131343345432	0.228937746844275	0.337797555417337	-1.17752202423925	1.09602598139748	-0.0904600820807314	-0.871791441473412	0.275483255814883	1.93022054978663	-1.3285320966612	-1.34251885928337	-2.32684175344852	-1.38534563121458	1.22910411015391	-2.09615341762065
YBL099W	-0.825636409266366	-1.54020569388378	0.733062091938178	-1.01524524467454	-3.73845387150245	-5.56559943517248	-0.714806835058583	-2.2516122904056	-2.09325417817285	-1.45505783864015	-4.79433176335027	-4.74958159427404	-5.56559943517248	-4.23756691663683	-4.54668486604409	-0.0103952267131451	-1.37960858344188	-3.06572387507374	-1.282445995341	-0.96826554542302	-1.08333466557931	-0.703003681506007	-2.04738058998463	-3.55144863273095	-2.12525569487848	1.98024804290434	1.46537589919948	0.11884055866254	0.292546755181485	1.87479417899492	1.3005724654288	0.533733784124215	-0.0418671036401384	0.645394551007177	-0.900334740942291	1.13429207135269	0.201913037938819	1.58178512386787	0.236733656584247	-1.15972771074596	-2.07754032541276	-1.3937621443853	1.12873956689955	-0.687167164865365	0.821141434098394	-1.43476788739522	-2.49628714498864	0.522655684928199	0.0540720632550311
YBL101C	-3.76673863639548	-4.46669913849461	-0.234109845561954	-4.79158726158512	-2.98746151292088	-5.75517481547722	-3.49585290895289	-4.54095902979035	-4.34306443143396	-4.64499443174747	-5.1406655152278	-4.07396492556521	-4.97187913412699	-1.43119802324485	-5.25194789166763	-2.53279144351656	-4.67236308222094	-4.20400251011171	-4.8170512633206	-3.98737280007272	-2.1204243338239	-4.04042556893446	-3.53697247279882	-0.280225940402088	-0.425971223331348	1.0860311339072	0.655768624870082	1.48179196407737	1.23169675407109	0.892782970306809	1.74770696298742	0.701390973508096	0.12405843485078	0.544692710188442	-0.248775128055769	1.27657045702689	-2.7560594626509	-0.695989274158056	-1.31142237214261	-0.633954047030137	-2.4381986659333	-0.0700879698553723	1.54020800821197	0.617136999722467	0.371960197124314	-0.602069941086139	-1.40562881987406	1.72694666514292	-1.55865071994433
YBL102W	-1.95604291117628	-0.781368026204199	1.76265062374828	-1.06440334608572	-0.851868824163938	-2.90189913067167	-1.418686348367	-0.836269190555299	-2.05581706229304	-1.54820016506721	-2.65917453091654	-1.98065286101346	-2.17852686595347	-1.08610782176338	-2.55684246911687	0.00793652770947502	-1.63470800713773	-1.88599166013036	-1.45883412887391	-1.88502254180774	-0.164727203653985	-1.78736069223144	-1.69515689538809	-0.138522795058898	-0.0481131769481793	1.41319071613475	1.28935482294042	0.654278504897136	0.646191606482887	1.357580573558	1.34262959438306	0.526332099593389	-0.167982128383191	0.503348315477704	1.27587691308271	1.07601818997114	-1.04683940263827	1.42379530737009	-0.054640342025559	-0.206926169297059	-0.953978014477682	0.555366249509735	1.51822256797895	0.0943608181904579	0.772674820948493	0.606396240456902	-1.29261997770414	1.13947175609476	1.18745743844471
YBL103C	-1.72729888466532	-0.796685754522048	0.750422755929	-0.932676443320573	-3.13055519342252	-3.71483818548998	-0.95254822265449	-1.67542688952912	-2.27900953304774	-1.63262387731306	-2.95988074908745	-2.32433276652057	-3.10320032605681	-2.50182633532787	-3.83479632598191	-0.390578215509921	-1.82225208168748	-1.76681388810065	-1.12460772796145	-1.99133026212038	-0.0443032571799323	-1.25541544430648	-2.0712136751735	-0.236879651306023	-1.73916691352729	0.901357217092946	0.231892846045263	0.97185790266091	1.16075439948068	0.62396524134011	0.0709531624971703	-1.97035645552629	-2.7996703762579	-0.630096505965438	-1.72886863234076	0.394430616968811	0.306846051005827	-0.17790880410349	0.932917957849589	0.442003018668354	-0.0271197401476012	1.06462645252337	2.03183149248054	-1.9850316489082	-0.896562212921895	-1.87655637468858	-0.809787558497707	0.835609911246674	-0.881543200933724
YBL104C	-7.22235110077573	-5.90874029746849	-1.40639254510252	-7.18108684151321	-6.45547976068404	-10.7912398606288	-6.17630647402985	-6.43625899516335	-7.98499771425375	-7.86688643941813	-9.41100630366978	-7.72796771479614	-8.53605376137338	-4.11246873799186	-9.8809420682172	-3.57346661719806	-7.99077639140804	-8.58141450239795	-7.75422377239444	-7.0624057442259	-3.66856493341097	-7.23121633996901	-6.12425872635283	-2.38117637270722	-1.86243831295079	0.933389946070811	1.03011589849418	1.15666127359216	0.493548070698541	0.931904010865293	1.86905042691547	0.592847725046676	-0.644962857368986	-0.809304638790978	0.454624570285003	1.55829428233494	-7.59924981050806	-0.648512393520117	-5.10667197763489	-4.10215178257194	-5.9273609771289	-3.12710743432223	0.130558766548465	-0.0640575480502841	0.398899675034314	-1.62102758861216	-4.28710170590677	1.43527997301311	-2.2434089212919
YBL105C	-4.08940005586331	-7.16753789306871	-0.951038721157929	-7.53430141586856	-3.68333249820323	-7.77138761504418	-4.25731290593127	-6.45926194598754	-5.12611204053287	-5.93320043357568	-7.08893893000879	-3.94389115789659	-5.8210195328265	-2.63159418703532	-5.82967185297869	-3.87121022088641	-6.39002561407395	-3.18945565925943	-7.67776463547719	-5.0592676806458	-1.62160550294913	-3.85804074952883	-4.05084422757471	-0.394313737989048	-1.74667541887868	0.450345986738078	0.192547793902725	1.2143583775861	1.278469606311	0.134815643344919	1.45524007138991	0.205234593463924	-1.5768274935948	0.667822555852638	-2.65663118127868	0.0125384501167347	-0.244022451525994	-1.49257496011886	0.28191339491111	-0.941699538338247	-1.4864644765177	0.0444160241426061	0.893478122002975	0.127826262935841	-0.896643829661542	-2.69356807091504	-1.50527044555954	1.64116905884354	-2.259550108853
YBL107C	-2.56684695654915	-3.41536785992695	-0.303469302086813	-3.89651994957142	-3.42079555771994	-4.9303372715205	-2.72903296047396	-3.6516859574731	-3.89133576614578	-4.15106739565641	-4.34721802224487	-3.73683753671722	-4.42096492071311	-0.983639037465278	-4.52012623603492	-2.84274912509708	-3.82909689495448	-3.16792897016416	-3.88558195103568	-3.53966301521652	-1.62914397171888	-3.18607536354776	-2.6488574052992	-0.0872982758221346	-0.459329889576772	1.04122273081803	0.586591331498466	1.33009695319472	1.47466982361517	0.865307856161349	1.77324809057338	0.877632229932943	0.275715876488139	0.625073840957162	-1.89355833905039	1.14137743829946	0.59374920295809	-0.853597808582054	0.832960334382933	-0.268488244138291	-1.25129969099067	0.0424353800613245	1.76344521993223	0.0294624687935557	-0.219343977632606	-1.95479071796036	-0.825204494701561	1.7570828675029	-1.76173309308167
YBL111C	-2.27977602867859	-2.89142342254193	-0.100268183856684	-3.45390368631554	-2.78912217903796	-4.48121318285786	-2.33863937368954	-2.98134795145398	-3.47723655774692	-3.68869913607778	-3.9868249932377	-3.37380318101354	-3.86070157626636	-0.489182758684455	-3.86257959689928	-2.45789659331527	-3.68575125403134	-2.36280651543462	-3.50801535092242	-2.69722067954248	-1.35356859546969	-2.80482223481045	-1.88258268786029	0.00320103180302503	-0.179310941699134	0.922334141909378	0.440742651791247	1.52951243039601	1.44528000902599	0.749521920692172	1.6928132565076	1.12430818926909	0.557168912338471	1.35122004430239	-1.14703574618327	1.20685187138349	-0.163783524923648	-0.511461446557567	0.263281386457772	-0.776649553127015	-1.23897961381605	-0.532731472708392	1.45541355147871	0.286323937877981	-0.0772696437894004	-1.4525087951362	-1.07549046377478	2.00269158012566	-1.27724754078736
YBR001C	-3.2385094699601	-3.63563367185574	0.814778185287124	-3.9431735655741	-2.56906042320102	-5.18509171547339	-2.56379677152291	-3.8884361210444	-3.94696318794325	-4.1100840380495	-4.55334419585532	-3.77653570785493	-4.24266456752158	-1.67429600774935	-4.4918973325885	-2.35746609061368	-3.67469841726821	-3.60537063609568	-3.97544203733208	-3.35205943379392	-1.48081457605493	-3.14608242328332	-3.01222963250056	-0.0609322777403596	-0.358842485672079	0.648441879158332	0.279189269903901	1.15550199435684	1.01715976198958	0.470179747019157	1.63117712006256	0.525197027264732	-0.302570868979394	0.0737061226939569	-0.412354380109001	1.00346323396368	-2.39724451515309	-0.431342184765107	-0.61626419797955	-0.446444252774903	-2.15356381911066	0.468453458385403	2.0559248290446	0.308436355690664	-0.270889333141972	-0.796712178844307	-1.21112395580579	1.57546787641848	-1.07041925890111
YBR002C	-3.03125554714683	-2.36166733036891	0.314728592418163	-2.99346301090129	-1.9854427389724	-4.14780410996009	-2.86713174980963	-2.52604538872035	-3.98555759428081	-4.11270233531213	-3.94026150596283	-2.5010710605729	-2.98156030551103	-1.1692306677029	-3.46730694622704	-0.766487170759934	-2.75452395608826	-2.35354490616255	-2.83927479563416	-2.47249881711209	-1.26748915432815	-1.4971520876788	-2.289804909167	-0.46383720224205	-0.356816547706739	1.6544815794483	1.42847552639205	1.02194769816736	1.26500945139444	1.6544815794483	1.75855041291168	0.824309717464761	0.411706402307941	0.42573723800332	-0.289606793519895	0.578734646485546	-0.48409081393018	0.979350734080091	0.0350427591947671	0.572058436194037	-1.00831312241994	-0.42857096547339	0.818952606629918	0.376745832781198	0.981977513193835	-0.861299579090432	-0.175069496372684	1.77548019640879	0.103161722073684
YBR003W	-4.06911318029491	-1.45960905565301	2.21330829886964	-1.48998316670762	-3.28829893423017	-5.93891450287578	-3.08699664177165	-1.49843376063416	-4.06275204190635	-3.30666668287132	-5.56807404782969	-5.39318633794618	-5.87934130976262	-3.33725063176828	-4.66972364577226	-0.562977056523348	-1.63676078736313	-4.72515565076666	-2.32572992604381	-4.51986622520161	-1.01517499847112	-3.39716069192968	-2.9567569528833	-1.57785652235164	-3.03646064877539	0.467701956182885	0.193885681038008	-1.9624117849208	-0.871172317417913	0.463326847143629	0.241599055493946	-1.27144070286676	-1.84193672050766	-0.605526373547588	0.119915705158619	-1.19876812328662	-0.180883421991488	2.37469376686182	0.665296641212137	0.088562935406968	-0.775681352616384	0.179023403906124	-0.882261333838121	-2.66527530916341	-1.78590282284262	-0.274921757162202	-4.24388987569529	-0.314633504503967	0.828445531672703
YBR005W	-2.04474260029086	-2.22230660205824	-0.929543579340181	-2.4578578481689	-1.85539366516327	-3.05002245862596	-1.77287763306613	-2.13073140391242	-2.31978614343581	-2.41956691553541	-2.82956737332483	-1.95606255141919	-2.45133371702713	-0.851863237638096	-2.63743769822052	-1.06039580196228	-2.31274340683994	-1.83564228986096	-2.46131328898372	-2.38555858033341	-0.804273844502919	-2.07534703597407	-1.39936218636009	-0.0180449568121361	0.0759122060672403	1.1653918537227	0.677184333874122	1.84593703413696	2.0718900132616	0.923743484658209	1.34175147748118	0.383253874061796	-0.159515866357665	0.536767255866916	-1.02070260796293	1.16271730488569	0.096550736586343	-0.487306837297632	0.601631904246472	0.972246260231288	0.111887542164833	0.583837963779914	0.943966996495699	0.128783470324626	0.211474226264548	-1.08282205985864	-0.215990131873235	1.79993867001527	-1.17276408174959
YBR006W	-8.75683715705805	-10.6937052002057	-5.38870143735915	-11.4153028981902	-10.372373203931	-15.1363984520209	-8.46260849271484	-10.8077107874065	-11.3492379157426	-11.4925370709722	-13.207038767371	-10.832837503969	-13.5867022728879	-5.4212768781591	-14.5903243223118	-7.64146664447029	-11.7348018822718	-10.2996118836127	-11.4153028981902	-11.4468585996075	-7.04602832657091	-9.41063170147161	-8.16661719830473	-6.07370302816431	-3.58030556787859	1.27069233121183	-0.208658069079828	-0.133147566000376	0.53610204884746	0.96069247110763	1.4056445494131	-1.86722264437072	-3.33123481372426	-3.55365244326867	-5.88077588898862	0.419810072374388	-3.64912929972405	-5.18150579618073	-4.05372977844251	-4.8284766343816	-7.40312418105637	-5.88429724759272	-0.0426259428384938	-2.77959924276685	-2.29756333719884	-6.80231589645544	-5.40994237828166	0.723137934571526	-7.49304652538552
YBR007C	-1.95409424572725	-1.99266566022197	0.837150243073933	-2.97132243205005	-2.43103396669907	-3.44783018437467	-1.93762333937194	-2.36743292055777	-2.61294977462658	-2.70937272173709	-3.19541933140769	-2.4951337126843	-2.94407526387758	-1.06184572115755	-3.14229384064191	-1.90414194263301	-2.60637832894267	-1.83984641050883	-2.95987945598838	-2.5242166930857	-0.529677564027713	-2.1046517681087	-1.78431800684585	0.120677728560331	-0.432505170218974	0.622727694474891	0.365822461164354	1.08121543674421	1.20715282115381	0.420948837104885	1.41153512488204	0.515448242521755	-0.27257958531912	0.870345215071651	-0.878374937868183	0.689794077315326	-0.0565429249445968	-0.273401758561238	1.10164380361762	0.321681301813159	-0.626530563998746	0.793395350844094	1.79332348964495	0.0840269141247022	-0.321842489146	-1.02855278248071	-0.485188503620025	1.60022495963013	-0.799685974919732
YBR008C	-2.01213681493421	-3.64336887664051	-0.490227516283925	-3.83230414201908	-1.19721768329114	-4.72831188985651	-2.55465841205489	-3.09460342269771	-3.0027316918311	-3.83176863063762	-4.94446706555282	-2.6193636464553	-4.18815376793454	-0.159875364788781	-3.55564132128229	-1.46791249531946	-4.94123912418633	-2.59896354801759	-3.60060028686929	-3.29267033320001	-1.27641037866997	-2.02169430697174	-1.69583868547248	-0.823182671241896	0.380416011928708	1.24889908115719	0.825591742743577	1.21773559786476	1.28438592179469	1.22166358923945	1.49506000790088	0.381359899846944	0.139423069922079	0.306151141319371	0.0492771048735885	1.24642248027338	-0.718459885762409	-0.0742207491255185	-0.927820649614937	-1.83068602106491	-2.05149991406821	-1.73662636897272	1.0887803667627	0.627996413960271	0.373528040286905	-0.333646527387701	-1.96185780955779	1.63520851635122	-0.533362656504188
YBR009C	-2.07221035821115	-1.88481214403935	0.666195709248805	-1.82824740335143	-7.79023241565523	-7.7482589722691	-1.26505631227237	-4.03471818740265	-3.9162243213533	-1.98099471844925	-6.11789049809475	-4.74299996077113	-7.43087128156313	-8.54295968893243	-8.85201193861131	0.187016912021411	-2.2065872792275	-4.55945778832534	-2.19959182166492	-3.22520451303693	-0.506016941778006	-2.17058029042491	-3.70868124049614	-7.85984520359106	-4.15944494860534	1.31816951896975	0.562975154565388	-0.876000110844424	-0.296058027446708	0.910999736431958	0.08175450508143	-1.96595380290542	-3.42523341778916	-0.9767396613585	-2.42140897190965	0.344213949448454	0.498360625638452	1.14018152443754	1.37119292476149	0.0245231035430381	-2.33893831121239	0.282171813291273	1.58980319074044	-3.08562281180952	-0.756020531180535	-3.12632725749609	-2.99896596755609	-1.07725081141842	-1.37083878939981
YBR010W	-1.74084289778497	-4.21979661278882	-0.540028219922191	-4.66712980197193	-6.88727819845224	-7.36600146234495	-1.00920619093519	-5.55391093313887	-3.51341856202797	-2.61164388112443	-5.91693053758108	-4.52466034750325	-7.03797626283202	-7.37990965507908	-7.65275614202584	-0.377463239833401	-3.0285783886696	-4.32574704394847	-4.81709179081681	-2.87362429684008	-1.44062862826753	-1.7340397229203	-2.25923781964468	-6.78774505981051	-3.42249704372355	1.93637987382804	0.887185465746308	0.107772256064259	0.511459733963542	1.68139200484066	0.766788898697979	-1.28376803592282	-2.48780042266577	-0.388362054321023	-3.0865311007029	1.06332852542668	1.04207406329693	0.671258636196896	0.995827393243682	0.306266814390972	-2.00613631504549	-0.0254518062646236	1.66089254661263	-2.33903550446844	-0.302157306231059	-3.56470338854852	-2.00820463920228	-0.179520706193132	-2.31554113618701
YBR011C	-3.31470287704007	-2.03419216885671	0.837047819657012	-1.52249353738903	-2.82831142447812	-8.01002707197591	-3.66644085648472	-2.58208934812814	-5.26160546435311	-4.71730452395551	-6.22716687883824	-4.78143046011485	-6.32606652937495	-3.90136567368344	-7.240599255159	0.711275868955675	-4.78508163145123	-7.51162370221724	-3.43317166556483	-4.41985459258492	-2.02436060261627	-1.4703470040201	-2.66958518860383	-3.578987000474	-1.63117635457449	1.37346386238404	0.793266551023238	0.864922750180654	0.8126186760249	1.2527248281608	0.928271692573902	0.356666895569256	-0.562682292265323	0.405677362583025	0.460975848537383	-0.125618811287141	-1.52075728712473	1.67549176996886	-2.37295191685714	-7.25796547760522	-7.37797364288822	-5.96917974659089	-1.03374627495409	-0.312404226779069	-0.208330864769513	-0.37626818511736	-7.25796547760522	1.07741074303081	0.988078318728262
YBR014C	-1.68513039301414	-0.951164911016654	0.398033497794008	-1.06684108665777	-1.1136851887863	-2.06429069380103	-1.18716108618553	-1.01115473030892	-1.49291661943912	-1.24784305776303	-1.88799877853399	-1.42577153941195	-1.75294273051882	-0.774438841250808	-1.83212779587179	-0.0408113406806047	-1.10073102718635	-1.10138258323607	-1.14534071902033	-1.79118899359498	-0.0245363792756882	-1.22684762541107	-1.03416094193727	-0.144125287123654	-0.0692311841295192	1.06848995722083	0.713432546693752	1.11369298272995	1.20626488212183	0.862844406502315	0.780422707378811	-0.702208930885652	-1.07790043040194	0.368018506964232	-0.0688916362423387	0.94377318797499	0.346713500688963	0.251706853689832	1.26652494135964	1.62093144440774	0.443255222891797	1.53936791207865	1.68663510162456	-0.145765847266648	0.176746873216284	-0.142641765502773	-0.424220913591438	1.09283019899838	-0.112955681250183
YBR015C	-3.60987728165365	-2.65021570535671	-0.969401494292321	-2.96237728337303	-1.90759895731023	-4.61799684643558	-3.10305683812167	-2.47617453160149	-3.98025755667079	-3.47194019787925	-4.44345431181568	-3.32946720312689	-4.00147754434543	-1.02132693188306	-4.0078776322589	-1.76608867915931	-3.42318138977097	-2.90372440821887	-3.00937242145671	-3.15489090375246	-1.52608364003574	-3.31180343326432	-2.66840697099422	-0.359486989851106	0.152761947558214	1.3133773917491	0.708948440697099	1.86120293338672	1.71558352355603	1.13624952155348	1.70157593808688	0.637208967805548	-0.0324276762751305	0.720711197522435	-0.309381697816061	1.73688706442171	-1.46398643373779	-0.226862339395984	-0.656027705851	0.315936396880905	-0.977661620633744	0.182560797867204	0.961334243299581	0.748921986122866	0.492094830256635	-0.431969350726633	-1.42627653373361	1.51105271300991	-1.04736310142159
YBR016W	-2.08769750657085	-3.09551375402353	-0.350374905876471	-3.37617900637214	-1.99371860613737	-3.77640549607349	-2.31668845793679	-3.00792138908353	-2.99439682838292	-3.28404865342117	-3.88543492503082	-2.85094091236329	-3.4131608415569	-0.283042212530231	-3.16731899079524	-2.27952479509661	-3.85272776490713	-2.16304991079105	-3.40943315127008	-2.36845866213007	-1.35760826392954	-2.43262989144191	-1.59645208227146	-0.00688936442989454	-0.0131244350072652	1.06847160700735	0.543805579008441	1.53828523617227	1.62858705656157	0.878226060467902	1.6879995693316	1.0761890232547	0.548680118899811	1.07391500750864	-0.782237367479622	1.20084749748359	0.240385956655257	-0.242974095095539	0.370741424426951	-0.340156695925873	-0.939753380595129	-0.349334690435223	1.14198050422693	0.370950782131635	0.142946993739114	-0.979929115374098	-0.828256383998889	1.8879200393718	-1.06578533510193
YBR017C	-2.19320130083516	-1.80022458415734	-0.534458295109015	-2.06300874597904	-2.27488996477596	-3.30365700402374	-2.1824345319364	-2.18859364116939	-2.78750692323556	-2.54513891558071	-3.15146740998834	-1.92194590175635	-2.82942075618922	-2.49809957633113	-3.34302095572126	0.820906804047262	-2.59616325689618	-2.48906437952138	-2.2194232479448	-2.60686755842435	-0.88955447057167	-1.559557328482	-1.72655162910466	-1.92410104076184	-1.58874393388547	1.54935604181574	1.22924666282659	0.734815138021343	0.944866186310902	1.5051011133728	1.17330661883144	0.47605684631625	0.0333068575751564	-0.218665832555643	1.2275507680742	0.166454849320027	-0.210067045751237	1.66963094594848	-0.798833491933896	-1.14310005080029	-2.08337695051131	-1.6646125952034	-1.63771840866597	0.353235068518061	0.195322172138015	-0.0955294423830824	-1.16334052938192	0.793715645894731	0.96061911371145
YBR023C	-6.3902366466596	-8.23652541411812	-0.681382045525302	-8.05302758315844	-4.46792383576541	-9.10710271307003	-6.17532588644292	-7.73862570463907	-6.54852050387776	-6.30084966665887	-8.13459583309504	-5.88519977821041	-6.90259330265102	-3.90741812333386	-6.53739295233732	-3.78267385669743	-6.66095716053978	-5.53723969572145	-8.04852754934014	-5.66412595262133	-2.9391431967613	-5.56780256776987	-3.5004205834041	-1.9220498087855	-3.52517695427333	0.265121485420779	-0.0603455816288255	-0.808915486545533	0.220188642430293	0.123969249517707	0.173267587537175	-0.88747879353005	-2.33259782650212	-0.0573537067626462	-1.70531015669241	-1.41595128253837	0.177355251528705	0.99081420104931	0.784539288790323	0.985329108955273	-1.0836582482627	-0.436419862833752	-1.84780516063844	-1.66271474927138	-1.95615808147288	-1.72835958865878	-2.81067259173012	0.318024627600043	-0.60731639196925
YBR025C	-4.77903529463519	-4.41337171539221	-2.74852046602303	-4.92133780520331	-4.05324307113635	-7.48524188119614	-4.96686447856062	-4.83561631527876	-6.58527880003785	-6.69994465237064	-7.17217210653592	-6.08115299630181	-6.81570847072583	-4.54038020573554	-6.95850188453043	-0.0857417949002533	-6.66633478642554	-6.73716373800984	-5.36376492728581	-5.68464934735172	-3.86749508522736	-3.0988593230198	-4.21690874480331	-4.42925568043669	-2.40722456500243	1.84325499471733	1.29931507828358	0.26213890246927	0.53079374671851	1.73569924230141	1.45296550538187	0.84529399493607	-0.108184736301652	-0.587384122182041	0.102018547911178	0.200419424112308	-2.70064125956924	1.59280312866254	-4.99170162217699	-5.77290556808214	-6.51595937242819	-6.00383989709887	-2.21582540510475	0.0326125630274343	0.237762259962092	-1.58297557186701	-5.77290556808214	0.663779246601298	0.426938103304884
YBR026C	-2.98485239987553	-2.28053519591578	1.82770847720993	-2.5066809287201	-2.82944002303992	-4.39210723758367	-2.06599034703472	-2.23301051256369	-3.20154535675478	-2.76944131850102	-4.15510129781923	-3.93083778363871	-4.32564490081577	-1.76162147616146	-3.38823489294968	-2.58035178818046	-2.37775858266796	-2.83293557276918	-2.68818135612122	-2.37467107893446	0.050019211574888	-2.14878498484885	-2.28552566059943	-0.260104919690743	-0.64794902660303	0.267843129080967	-0.0158598849683875	0.823771312099198	1.12806452710986	0.211539894518035	0.935463724487737	-0.02806224995729	-0.825997336273388	0.123543341546088	-1.01167070522944	0.0684743300497128	0.0304826035326573	0.317404788710114	1.66956186159788	0.590673682016746	-0.242487148223558	1.28808499353484	0.943729609331904	-0.411112651210212	-0.673859502462419	-1.38658943791916	-2.32162429895392	1.34315286475975	-0.428376069674829
YBR028C	-5.96381420217725	-4.74245237531226	1.43191484235232	-5.18821037389192	-5.27146102077617	-10.5739662344855	-4.1645448450081	-5.45235719476088	-6.74305246042	-7.25192818477593	-8.54761129639605	-7.5955286514688	-8.55420154655661	-3.85010683952679	-9.80214792593969	-1.92613059842222	-6.01866228809034	-6.59922746307199	-5.59059345143999	-6.35054999780808	-1.47665931518959	-5.61876215996919	-5.40112757828741	-1.71020759362293	-1.67240221833743	1.75351770351853	1.59155024815745	0.660609968033768	0.57706140602817	1.61899220270815	1.19093340417578	-0.034409262168488	-0.861849576109273	-1.41012066021415	0.84440797343288	0.775826882528271	-5.47687796483496	0.640252076494582	-2.75639250094725	-2.67430954862298	-4.56278390928686	-0.646883752421901	0.917251392325744	-0.74110822544814	0.621298354804977	-0.549387805341961	-3.94273183640606	0.91344922378965	-0.193729191874799
YBR030W	-3.26092375468563	-3.20775399718718	-0.301786697414818	-3.57411962607505	-5.95063572297674	-7.21713552213467	-2.07939183324441	-4.65661497517284	-4.90577835116054	-3.00583513776003	-5.91448255838336	-4.02321998020602	-6.73922743379011	-4.79640767741508	-7.97017094974963	-0.217248022459965	-3.42778983064988	-4.21142124197177	-3.95848820787395	-4.19179464609264	-1.02777404871832	-2.43629084692567	-4.54425980991896	-2.79079317020304	-2.73940330278032	1.10688780510409	0.144180551775931	0.366195398101233	0.976395896054946	0.694598512585579	-0.666922596939864	-4.59642929540572	-6.22480141203298	-1.70207996484118	-3.01643766499417	-0.390421479461837	0.802179265552287	0.0186989280265334	1.62904297666046	0.999608975859616	-0.619167465679284	1.0991182473927	1.51252584645064	-3.28537483145138	-1.54868018586114	-3.09112163687311	-2.34633164667282	-0.302834971249987	-1.66880417513276
YBR031W	-5.70225341948858	-4.97621982373316	0.50679669036459	-3.69738319938815	-2.22247741449311	-9.64393769012098	-6.5555401067568	-4.18690698202199	-7.1236339362102	-6.18069535961495	-8.24233588404785	-6.7536221442977	-8.65698688187327	-3.7664522268965	-7.60643826737335	-0.0937334003853462	-7.50845555070944	-9.47021987448614	-5.27270170683148	-5.07690737861475	-3.25836989609977	-2.65937589893093	-3.91528875400333	-4.82909223309395	-1.23342430335315	1.60919225869784	0.962408071038949	0.799589463895242	0.676583805699951	1.55578070640061	1.50392665917115	0.107924407702914	-0.585881633245324	0.432162445909747	0.0664783769847654	0.246886460350789	-2.88947940755174	1.76284137402556	-4.08944353515277	-9.20618312505173	-9.46618433088967	-8.91736747548606	0.0625919122133203	-0.30112887522674	-0.00705130786217484	-0.539254134301079	-9.21982636901336	1.31713236387687	0.714527789546798
YBR034C	-5.11609221635584	-3.9595233390608	-2.14318079908134	-5.01226551822525	-4.97420981110791	-8.43564266785027	-6.01124599718233	-4.91934348885123	-7.52077273861345	-7.21993659805417	-7.99055043460635	-6.76691518473757	-7.38931991050851	-6.40054866024478	-8.32288778123965	0.576930184144832	-6.53959446059437	-6.70661254318163	-6.02316330073378	-5.69775753641324	-3.87550632902218	-3.45310724724742	-5.21682061743155	-5.69466916330129	-3.99855630232428	1.34912535949551	0.710892698469124	-0.148751414513938	0.0504356517412144	1.31332832512539	0.74733806245764	0.00202856081788062	-1.1378599654152	-1.50499906271236	0.703415443039826	-0.877697051335695	-2.4100802116087	1.58649255616747	-3.92064614227291	-5.08436842487677	-6.37357382646204	-5.7117253539071	-3.93463207386293	-0.660210604174511	-1.21766410673622	-1.55816050990282	-5.08436842487677	0.57468250703214	0.926924647703842
YBR036C	-2.25285435112255	-1.99107126296745	0.264192698618048	-2.38263201405986	-1.42520942440356	-3.26591037620509	-2.19583501138452	-1.95163207790738	-2.5738491328809	-3.06672993419357	-3.15009792326135	-1.88742979640533	-2.2591820649327	-0.733247525627627	-2.54817081633557	-0.253319186730776	-2.46460183049882	-1.89859364635208	-2.16650317681927	-2.26966056630779	-0.658098073112921	-1.64674168903138	-1.59192188919362	-0.289197768381251	0.0605619223369045	1.03926959804334	0.86596462852075	1.15195360171774	1.24965796632048	1.02732673539107	1.52190912215896	0.705886101481644	0.292916030849995	0.59564837578988	1.17526367364637	0.536037322569361	-0.778708224670598	1.02303314515864	-0.100111447790472	-0.207453020307281	-0.666138441023947	-0.141011388226108	0.260391663000821	0.463967622812748	0.0554829692036531	0.452148908126936	-0.536477334007478	1.79337134503113	0.165101928808054
YBR037C	-2.95046711553204	-2.42196732241543	0.303406838357304	-2.71362153250815	-3.06460377466154	-4.2634671511323	-2.56626134328595	-2.93530375701543	-3.02950302724911	-2.63996385418935	-3.98516351844828	-3.78937658726577	-4.20112667912686	-2.5052563151287	-3.37555351982969	-2.52572055891034	-2.47598725461893	-2.71033837994216	-2.8354743530339	-2.82977910078998	-1.92169189989732	-3.06492778329636	-2.06939482300006	-0.570860765096539	-1.34029945020168	0.273851627102506	-0.152846895264373	0.866761192245426	1.15078889752167	-0.16508745157254	0.507428324679262	-0.720876674911075	-1.52207117938326	-0.0344667315173965	-2.26032295561355	0.127135129446831	0.0297061003894972	-1.03846101558515	1.36862780761017	0.834990626749145	-0.357146639755867	0.97898013064868	1.53873808467329	-1.45345262215859	-1.20067887213533	-2.34608768260972	-1.9348005308366	1.07578528048669	-1.64477270424957
YBR039W	-0.218404536951777	-0.927212043490571	0.333547216471696	-0.869427817478495	-1.25129448677122	-2.63435109492516	-0.178260087499099	-1.06531731300364	-0.561424150492678	-0.632585609162988	-2.35391447217946	-2.21890787034977	-2.57884106125162	-1.55504269715954	-1.96148291291816	0.187302130642687	-1.69467484765669	-1.87973420248812	-1.10200679923053	-0.718481191535616	-0.329047060385514	-0.113622092026777	-0.108069937013158	-1.35886107475171	-0.0107784970896578	1.97884753392201	1.40267744838945	1.34049694445665	1.45730426387174	1.83961558820675	1.66369194487771	0.836085024954515	0.339758061929715	1.03611110856212	-0.0466587263988154	1.52410764063138	0.978171421529007	0.992296529508418	0.0929216253266511	-1.44400689832239	-1.67001366255981	-1.14350510602513	1.49202443767696	0.272677017542404	1.01514283329409	-0.192942463332823	-1.44400689832239	1.34895034023995	0.242433295109778
YBR041W	-2.28810202623946	-0.881915768309036	2.2770317953518	-1.38464240472344	-1.50602297684992	-2.88872237461272	-1.52067145252523	-0.797253373890503	-2.0193678727952	-1.21712768731707	-2.69274434793106	-2.11836603163145	-2.5830840983473	-1.38150064692709	-2.23303777661123	-1.00357749895047	-1.4355986438366	-1.73136661317892	-1.53821653889448	-1.75435175470583	0.136145286366176	-1.71206413672873	-1.31400852917367	0.202435487410532	-0.485754498246718	0.597496485687417	0.439392032095032	0.40655877311892	0.546612587281472	0.519382147053424	1.06236286418062	0.171301838952017	-0.599623485464457	0.777176353334626	-0.152467494745158	0.123171042776154	-0.0254885699555115	0.776166611604735	1.32350118367387	0.234155139516107	-0.0526066466279608	0.906658258229533	1.29135318905077	0.00902405738781445	-0.358150747233138	-0.360941866293712	-1.38335233126484	1.2816452897524	0.136900483630476
YBR042C	-6.82147053178759	-7.39656232993722	-2.18195047267166	-7.85499961313053	-7.52785263654797	-10.3365420744598	-5.90294866250125	-8.13304226251154	-7.37023426349708	-7.01802531481491	-9.47029176174443	-7.79509612064839	-9.71200922270955	-5.90583244067978	-9.86511686559731	-4.0525635683433	-6.83006856923008	-7.06261848741013	-8.17285899055634	-6.54076570796615	-4.10625251155581	-6.67853854191135	-5.99777420995029	-3.75006547604206	-3.46092751448496	0.641905379627185	-0.857969409383954	1.16954211439835	1.62310433260815	-0.0429429040716034	0.49016962102462	-3.02836673031408	-5.27855259791755	-0.94366357482768	-5.70785148941156	0.0714758115884424	0.229149821499103	-2.96803748155975	0.484552692718291	-0.211404200818701	-2.40319950047014	0.215500136172229	2.05099014111875	-4.55614996212545	-3.01188225140731	-5.76023328856273	-4.06092613159799	0.587233653698445	-4.8775781772975
YBR043C	-2.53155589863596	-3.87136839982559	-0.150779526946168	-4.36360409202683	-2.75282147371352	-4.82646874046882	-2.76873960330075	-3.81468586276605	-3.9812403883737	-4.39797817056549	-4.94885791160772	-3.59924318329167	-4.34540677907744	-0.680115660557456	-4.03855505375316	-2.98788742224584	-4.79533610878672	-2.8563058628057	-4.3871630430143	-2.94872221344347	-1.71858973979446	-3.13186866293468	-2.16222833872153	-0.104914922346316	-0.246278831721437	0.907121381934617	0.391794482390474	1.31611474835254	1.39285799856031	0.747805288619306	1.864367328161	1.14463428968273	0.49843782370767	1.14672508311966	-1.16370649631648	0.917559976298157	0.0863431438033535	-0.464662538151643	0.382258188253033	-0.920083211038864	-1.52969920172761	-0.750994987524895	1.44455486651252	0.281193655924265	-0.194569150202658	-1.46384549123003	-1.56242774620746	1.92505756124049	-1.51270343951735
YBR046C	-3.92051561379619	-3.68951480368312	-2.36042003235639	-4.48787234876949	-4.26882292023248	-8.34642014704047	-4.45006493362436	-4.5529257932044	-5.72833383122637	-6.08461955574309	-6.99410234114526	-5.73705700490941	-6.98227956878073	-4.39166630601617	-8.24883094908746	-0.424163821179272	-6.08236043148422	-5.59638624339816	-5.13697190907002	-5.27974714286792	-3.09078399749218	-3.86703302082032	-4.41883139279517	-3.94678710930043	-1.43248140294769	1.16670490340638	0.605050673547483	1.50085277753909	1.44106897315195	0.946121744711087	0.306689245386527	-0.646715172834373	-1.50387618640014	-1.23364140030314	0.314169905921775	0.47939530561078	-3.81636122592359	0.255128713931301	-3.01934586053642	-3.75402055571875	-4.72985580067456	-3.45645426183436	-2.04833013016866	-0.04556371342934	-0.797862791678131	-1.22617370856944	-3.75402055571875	0.991440494652958	-0.310726115292536
YBR047W	-2.52204925077263	-3.88431116640722	0.773528807840343	-5.59595007485529	-5.7085647284159	-7.83133219516309	-2.27498212786238	-5.95244649535006	-5.31420921494494	-5.07921051417475	-7.42045602319872	-7.13270574649429	-7.68889813167011	-2.79402190054442	-7.16253304589026	-4.60253803450345	-5.48271691999947	-4.52167380198437	-5.67609501926464	-5.4779336785014	-1.72137271108799	-3.26416046312365	-2.97737753081196	-0.607610949256645	-1.39490330868529	0.703347242510424	-0.0955781473352246	0.710497889162853	1.20529548374127	0.162492649233043	1.35400571811179	0.658100029158248	-0.441627700514267	0.132981821514124	-3.65234164838718	0.267535878810777	1.61885550257175	-0.970348480641279	1.70235447410016	-0.223516211166802	-1.10498443718905	-0.203489456679591	1.22802886860282	-2.08746357054751	-1.64789027055574	-3.9635627803696	-1.39132075099915	1.77401650350332	-3.6832334413762
YBR048W	-4.0957265660608	-5.21009517412623	-0.339348904207903	-5.53646841773166	-3.33140016462744	-6.7444410312905	-4.1924174297211	-5.28192475406331	-5.13862562654113	-5.5088575484908	-5.59841986332563	-4.77898806283816	-5.74823274788288	-1.75255035017267	-5.42025174842843	-3.58701746822804	-4.89085681936226	-3.95993916366532	-5.56066281855376	-3.90730347350206	-2.8051673331007	-3.92355755958276	-3.41755439205916	0.0917729314528615	-0.692331586412926	0.894401192838106	0.210281881084871	1.27071285463986	1.4047329946335	0.46370414383863	2.01624645296929	0.886421693175413	0.189465599984842	0.288525151660329	-1.64456048120406	0.752841169183805	-1.91744649370447	-1.21937640979859	-0.131466546402791	-0.471475893755549	-1.88763357259777	0.698642974888039	1.58567818646524	0.0714305816232133	-0.235559134753013	-1.83690824477155	-2.23769170601753	1.98944340085023	-2.29864046451656
YBR049C	-0.252964317046215	0.317493160154221	1.19857865951915	0.0865110084287784	-3.91313180943622	-3.63044070566428	0.283578496217662	-1.60554943484145	-1.65829947981543	-0.718914114867065	-2.6645488963336	-1.75825469121287	-3.12605376358641	-4.7018595262225	-5.08942231463561	1.10359775799955	-0.0825484865729387	-2.2468122339108	-0.165990944270758	-1.79413867895696	0.55137727536344	-0.889721073842479	-1.62023356911753	-4.33565782812925	-2.47129773996536	1.32598299948534	0.963766312837315	-0.770001220503131	-0.0336047660665901	1.16389258672016	0.33772082339728	-0.84778679477882	-1.81312860662276	-0.446512756601781	-1.1344113627214	0.258926634046296	1.53886751646188	1.92360856819078	1.62183536234387	0.46818500865548	-0.71109170487175	0.730284407532118	0.269042099824298	-1.88053253610314	-0.0655179193111815	-1.59779086017736	-1.27868210444578	-0.857951024115766	0.0171539014237691
YBR052C	-4.40406815256539	-7.12756680738197	-0.27797754600049	-6.76670989568198	-3.19548917924871	-8.89591215043008	-5.14068450613719	-6.16162121591974	-5.86714873415406	-6.85872631723858	-9.20964269923547	-5.28335867065126	-8.23674617668457	-1.68711536644058	-6.63299813737353	-1.87427099758408	-9.12504014930038	-6.21779582255625	-6.69698123524912	-6.17241884353793	-3.00447902285161	-3.96484019641845	-3.83211939881748	-2.22685505202659	-0.247645325901658	0.89039800402806	0.387426737961198	0.640122946343705	0.597679443015024	0.89039800402806	1.298539651732	0.0503793614970023	-0.4861704464541	0.0435007010622244	0.0869489408088962	0.477103686498727	-3.49966433649786	0.316701403819398	-3.36440805668896	-5.18793440400581	-5.94273056200602	-5.32186237497237	0.6357658726609	0.0342017175920267	-0.370878988619133	-1.03018832293231	-5.18793440400581	1.78183672660315	-0.414196311978467
YBR054W	-2.29775714629456	-5.07203490297877	-1.3551625379906	-5.40377817000666	-2.02437325373863	-6.69249887209942	-2.62537733325872	-4.66151018765497	-3.57751853835075	-4.66268610832493	-7.1886295546478	-3.66084917573256	-6.48421215990538	-1.93253362533274	-4.76316039353174	-0.824731453149117	-7.0843797245354	-4.17217924712958	-5.47994560349253	-4.49010771548326	-1.65917732294045	-2.3000194828687	-1.74350837342824	-1.76696995403479	-0.57729209912717	1.78666604315394	0.911174397579428	0.950995263527498	1.1567946101587	1.64717721204198	1.84942960949078	0.761519971493471	0.204917292956591	0.704269065372118	-0.716627910568539	1.05370998749623	-0.251617517080961	0.857495427476235	-1.60274290670931	-3.21569668180978	-3.67757737337545	-2.81670524100102	0.749918305184709	0.187871937151972	0.555407621654144	-1.0900732711049	-3.24262110226518	1.216309811459	-0.824296034192558
YBR055C	-1.35368556128408	-2.25976837899505	0.882804731803451	-2.11880703934763	-7.30090117843538	-7.60905306693621	-1.31688863182069	-3.64885219041541	-4.74083919280983	-3.22419744286931	-4.6393869904437	-1.83007830584602	-5.87749564659079	-6.12960529129881	-8.35951661058293	-0.284787126744407	-2.17417809148261	-3.10370202063289	-2.18607547377173	-3.60171367532246	0.137042127973495	-1.96689240424259	-4.45958518114563	-1.97394977438169	-5.94136296611119	-2.28076537850144	-2.81539851530409	-2.79649909078727	-1.68745085071643	-2.66047014451134	-3.59095612090201	-5.96927057747795	-7.01446374621706	-2.7205366561819	-3.08024509188987	-4.24421010935293	1.62295212810565	-0.235108769671236	2.10415340164218	0.198999708994101	-0.349604833388707	0.687831495293313	-2.13394620505174	-4.84257185784017	-4.72409165614644	-3.45831319764439	-0.775266245203956	-2.27264506591957	-1.84958554048566
YBR056W	-2.24757732273803	-2.27265825536991	-0.387313687988569	-2.57261026891773	-1.85858288054814	-3.47978898114187	-2.01615946896836	-2.21549676198863	-2.64715269254573	-2.79504928266276	-3.21196109760988	-2.61755558330271	-2.98841507553894	-0.663668950282665	-3.03412946354128	-1.67639786620584	-2.8562303054975	-1.96442216673877	-2.59312460979736	-2.22773756695473	-1.05851003520267	-2.37737420289579	-1.4761541821186	0.515165093398562	0.0297491751268411	0.960348507902277	0.509176669527414	1.57668327145865	1.64731902505062	0.728571700136731	1.55990191288404	0.722254107498984	0.0908975978766395	1.19514310604091	-0.78443232443492	1.18892853214947	-0.0188201781990108	-0.430101054117904	0.598994077653594	0.581652333411771	-0.182106440862793	0.531718155269097	1.50267109268246	0.246769638199813	-0.087707651316863	-0.919689916269328	-0.424087557027021	1.75359032149196	-0.970579123368581
YBR057C	-1.63351855051248	-2.17382143417126	0.0100443788399747	-2.43970047080837	-1.90914565025586	-3.31649410086472	-1.36828051506466	-2.16931750095125	-2.26499418970274	-2.52923095811899	-2.87978561302486	-2.39019364903137	-2.84346240476857	-0.598177948556284	-3.08489059133698	-1.18649130501837	-2.43921443514888	-1.68966961154289	-2.4690219700085	-1.8241488295743	-1.05122257415229	-1.91008217097822	-1.17645428524451	0.147902186077699	0.0196809028810723	1.40354722591976	0.796222322237708	1.77275603449296	1.79465298211458	1.19232164870856	1.53581196527556	0.48681554444769	-0.24200301086036	1.23982669330899	-0.876034488057774	1.49657924982273	0.866014128870372	-0.0729588098802199	0.702890126004915	-0.132786038818941	-0.454201472099073	0.240139091378365	1.69033040764723	-0.14408478967804	0.126038731352706	-1.0297294112234	-0.519816496970995	1.74549785236507	-0.824890490879918
YBR058C-A	-3.46446472800547	-3.35882390506698	0.664963400868293	-3.50129578004502	-2.30481749825829	-5.21780971216474	-3.2537249516309	-3.4458241444904	-4.91829083931137	-5.1271470663562	-5.15738465547629	-3.27582001960002	-3.93627013384333	-1.49160332486058	-4.08357823406104	-1.01526757479544	-3.66930421434903	-3.33819220401963	-3.57790158106728	-2.89022211130819	-1.53097717056348	-2.42100780598004	-2.89766396629251	-0.654049150491166	-0.358012648360826	1.93789086121324	1.31266210183343	0.809465135568913	0.795853965680082	1.76012877179692	1.35206038054146	0.741287978898985	-0.219257872852627	0.0308590889136993	0.900854743961272	0.579663687803811	-1.95221618774731	1.72958310749677	-0.82527930461883	-0.72502786602059	-1.66094349247617	-0.35019656744018	0.389847956460833	0.0419342861537044	0.594948756657817	-0.0177589345272396	-1.13622715997464	1.25596036107129	0.354845252060695
YBR058C	-2.47151501289174	-1.51534518816059	-0.00869950853451135	-2.4159363020607	-4.00602572907772	-5.32527498536957	-2.21322150407512	-2.24915812689959	-3.38692537310208	-3.28365803378061	-3.76546998026989	-1.93060467774248	-3.2778461733342	-4.01529804151991	-5.46397232657717	1.35891128879274	-2.5521222934532	-1.80939681891549	-2.64274369357845	-2.87318948810772	-0.190565235757998	-1.47786421078032	-2.15940771305516	-2.22101991073011	-2.2546138684353	1.07256511653596	0.237946106585962	-0.498378822453352	0.278212602581877	0.653323011862024	0.267849002383151	-1.86001695579737	-2.74550177726359	-1.40206337007481	-0.0150797511287066	-0.781777146274327	0.464174358827172	1.74622691733932	1.44806826098689	0.826372370131793	-0.776173949819913	1.01285421405741	0.295853513463549	-2.22617058032016	-1.16723175396626	-0.280434861670263	0.168327511896472	0.324041009667048	-0.215788947485513
YBR059C	-3.54391469779311	-4.53998901766779	-1.32105522688903	-4.92857227605572	-2.834602679841	-5.55341400849307	-3.93926506925855	-4.2137598302804	-4.61844123508675	-5.12273150343051	-5.12261614562457	-3.80705400822327	-4.26769054366209	-1.70843606441765	-4.56454325056452	-2.49215553825983	-4.5245042987564	-3.91568030682119	-4.90302453081162	-3.69122987759204	-2.47432770474269	-3.47684295107248	-3.67766937881925	-1.35452319405621	-0.170081541389204	0.90298180307957	0.414694165964072	1.62954555028105	1.29014970141642	0.76775480476787	1.49972656515094	0.571264098095998	-0.131548154659512	0.189331338061188	-0.328241276708398	1.06275445325674	-2.74376780235362	-0.450941780257914	-1.77402896187735	-1.35197408805813	-2.10026123912584	-1.41477736512296	0.0999622499420464	0.629301229614807	0.189005171931915	-1.07870106957354	-1.57009534834435	1.63928655693719	-1.18429569894997
YBR060C	-0.511759647446124	-0.105592647997733	1.71109967763752	0.258214994784906	-2.45894818234453	-2.87026727194049	-0.0809542195085042	-0.597887388218997	-1.29168631671894	-1.01296127011444	-1.03914707832169	-0.277712491792079	-1.37759781398337	-2.22269178182428	-3.36128894005564	1.24355592800334	0.0105973329320907	-0.599668630672331	-0.0803293155796129	-0.65117995157846	0.961246429335726	-0.441830516783273	-0.813645996444832	-0.102965554126306	-1.58539167240884	0.289483503953036	-0.312400363207567	0.381756242550259	0.631095955438755	-0.00549987047388719	-0.0891459526886956	-1.528056044061	-2.04798185356015	-0.150737198614266	0.0316940257920869	-0.988794579984364	1.00512506278989	1.47572854569345	1.73342063328487	0.603655051903382	0.16412881281428	0.615584582332987	-0.222518378738601	-0.890142622362575	-1.50281828061346	-0.0156115702361584	0.328867163322974	0.770280876241456	0.450228589251564
YBR061C	-2.47097184993667	-2.77449541702278	-0.525598017934962	-3.17794742132759	-2.56071874065448	-4.06864106824235	-2.22953276065986	-2.60681349817036	-3.19964823344413	-3.38438753938108	-3.4922142815795	-2.66465885164597	-3.35335755781219	-0.512669391417214	-3.9366834981915	-1.92110046344135	-3.2061297494201	-2.66869130516345	-3.17033854542014	-2.91501437540204	-1.34110095936313	-2.75722985194332	-2.25807842853855	0.208614292219446	0.157073226703076	1.16136852505501	0.64107277088032	1.65505124000471	1.63987950762937	1.00856780435739	1.69131099771691	0.582431422336539	0.0522034694753858	0.597783256106961	-0.747041759453072	1.52983197264406	-0.244446203316426	-0.660467031211625	0.116231425392927	-0.0276606355702722	-0.721917371936169	0.0914132628857371	1.66197741429408	0.410867416480737	0.15064661328367	-1.01072903835071	-0.527641285548384	1.70826504173172	-1.24810973214645
YBR065C	0.0528006362129085	0.886396770334755	1.87792589964102	0.853883190142241	-1.87196783750563	-1.87150079291151	0.528379977929047	-0.395443190147843	-0.992725252165258	-0.204866487191491	-1.19636207660401	-0.639177908345955	-1.18195051488875	-1.45020301618887	-2.32948681139829	1.22066627453782	0.0503472638594353	-0.304853049765028	0.541678904652193	-0.556428196084108	1.06542572033669	0.201429826356009	-0.989140944163931	-0.526638650748771	-1.19051838305834	0.552725231922578	0.348571636686614	-0.0426973560892944	0.31401418131818	0.351346345075457	0.151320187655998	-0.888136386563282	-1.52330150117935	-0.00592737148502999	-0.248787937349171	-0.278454250102297	1.14487905780694	1.3287394125084	1.75032310693207	1.1120231379495	0.787330583478897	1.22757489098416	1.19039603876547	-1.12859284596904	-0.511055981504375	-0.367960569834983	0.192432687104383	-0.04821777898296	0.254510575745576
YBR066C	-2.72333080923112	-2.6504439199657	0.032502481999809	-3.3902372749323	-5.45605548970918	-5.69383950505573	-2.50590718095715	-4.27835980973539	-3.84132059152936	-3.52472792053414	-4.28553367464087	-4.00150116108229	-5.05808396489013	-4.10187782143496	-5.86603253974799	-2.79210975179716	-3.16766581433359	-3.32602464216064	-3.21567571361303	-3.65024068347026	-1.75365569818313	-2.92859348395675	-3.48846766612593	-0.29465416435264	-2.64533796515578	0.262791409612854	-0.635445794364934	0.723066557816289	1.17560152255996	-0.176769709209063	0.241085871796317	-1.96788935036673	-3.27186727770566	-0.93216674915936	-3.90383248564166	-0.176031200211395	1.22500530148151	-2.10113828267592	1.15714231015141	-0.196188605506403	-0.742672137455467	0.172836976916823	2.05609761351908	-3.37197967651151	-2.49239912854924	-3.98855637417297	-1.21304245125789	1.00707057603249	-3.52658208707724
YBR068C	-3.32197166590833	-4.0370884093922	-2.45523237697801	-4.67106176963486	-2.88595398853343	-5.60363129231938	-3.23233982310681	-4.46343464576994	-4.62955552259367	-5.1872456875531	-5.51508787719428	-4.41389654431322	-5.24422061348037	-3.29099225632832	-4.66784750567205	-0.383305192578208	-5.13158031311471	-4.35248418540612	-4.63510969997078	-4.70958421766345	-2.9070391510852	-2.3315521436324	-3.12835418879522	-2.73331972505705	-1.71099865198496	1.7288245996479	0.944019395372859	0.991476425242181	1.05500129422975	1.60572401649581	1.32637652566655	0.291945582689194	-0.12499040077495	-0.0363831707778618	-0.00459601976506659	0.606055721590793	-1.750249651618	1.30099725805353	-2.23976859763529	-2.94461344104595	-3.74931671553384	-3.11737451451068	-1.63740345391279	0.418538395948578	-0.0182185495004805	-1.35981340329675	-2.94461344104595	1.07034443772183	-0.14831964973909
YBR069C	-2.95805903806181	-6.0915930381493	-0.647662469883676	-6.21999849348816	-2.14775247526434	-8.90806627342207	-3.6853479199716	-4.65386006668001	-4.87133690899276	-6.07136556047066	-9.36097069057399	-4.51541585957801	-8.22771607068315	-1.27747217158083	-6.04403010829085	-1.34882603377747	-9.2226430845537	-6.79078582409891	-5.75862604973447	-6.00829350338746	-2.2554301775304	-3.23509835394406	-2.918118098875	-2.039406428857	0.406453084419119	1.03896599245104	0.5765444744715	1.33234612368316	1.24313012117494	1.03896599245104	1.07993917951988	-0.142647998783952	-0.703454486030149	0.231754271805093	0.300596437812809	1.19160964849673	-2.22026570840684	0.266178040253706	-3.0917863905444	-6.08323200923112	-6.61357039748317	-5.8449268407767	0.897999822174117	0.49782539414302	0.0837714004438708	-0.607967897619351	-6.08323200923112	1.43510142171601	-0.198315506196572
YBR070C	-3.1116644650356	-4.99667473976279	0.00824159754643265	-5.32580855096807	-2.7859563578762	-6.56869933669926	-3.6782929937745	-4.65311352288766	-4.29174343520197	-5.60438438547483	-6.99689415837698	-4.13485330826739	-5.84854390055993	-1.1603117436496	-5.35309774334844	-2.86913877301016	-6.82977181724631	-3.96439271397961	-5.39259278697775	-4.44827186605884	-2.18133724970205	-3.81540499544853	-2.29036213476795	-1.21178204843845	-0.853741205514225	0.881865965480258	0.449228686820203	0.981818815533233	1.11807847946669	0.677724697702577	1.93648134984063	0.724324682595749	0.126199822835249	0.443094005996882	-1.06296497804978	0.279141574558376	-1.23339511833616	-0.357981224828233	-0.890369940488887	-2.41093396791431	-2.79548958128911	-2.39070435837692	0.964758320067784	0.308221422304727	-0.381738475582351	-1.39851150451612	-2.8245867482589	2.10062797638576	-1.78543264213937
YBR071W	-1.80351487478849	-2.51408555388288	-0.499332467680389	-2.60500265731175	-1.94586849294288	-3.26442517679806	-1.69666625998178	-2.51237639548644	-2.50389874708449	-2.63907542431252	-2.86393294527378	-2.39171966632174	-2.66609915308317	-0.53561863364542	-2.91120105377924	-1.30748913246786	-2.53179728637467	-1.8036539175875	-2.61394324709157	-2.18953578805298	-0.993576878571111	-1.98665239460775	-1.39255268234023	-0.00945222942245534	-0.0411388271320663	1.3944859129806	0.831620945861255	1.67841155819061	1.81170706168622	1.21820570356224	1.69599404683994	0.711964789694276	0.0501496851422576	0.889005642626847	-0.873321031849942	1.62080346735597	0.78868617871639	-0.362217001211483	0.607560316830544	0.223570432837545	-0.46021565663762	0.324298206971943	1.5865449067721	0.0938199063976628	0.174609826633609	-0.976188224883217	-0.331497132170995	1.67593295001454	-1.02307529173455
YBR072W	-3.2745956754997	-4.3851722872868	-0.192078873488592	-5.07986275195477	-3.9879649736956	-6.46417404937274	-3.09179259578287	-4.95586294791001	-4.73442807083873	-4.98380675344594	-5.53104811948951	-4.67175125602498	-5.47971574907199	-1.25436743263606	-5.8753721282848	-2.51236480683323	-5.17837636595463	-4.3882756876548	-5.07986275195477	-4.29685091952892	-1.81360750797981	-4.04261149185856	-3.08818924029391	-0.302902578943919	-1.25958735021279	1.04374000028235	0.511091372569469	1.37418845083146	1.4603081859538	0.828928914099302	1.99441044214503	0.866229189580406	0.0236616423894113	0.149972777868787	-1.64168520378162	0.890036864984214	-1.43919867904784	-0.809523695746068	-0.178669214577199	0.0417680995885255	-1.96574375165577	0.207444320327092	1.9002374633729	0.0829258749343331	-0.297171614099595	-1.78870978379015	-0.834478870558769	1.55912019088722	-2.19196752562973
YBR073W	-0.778514526842772	0.487074959107629	0.779715974503046	-0.0085005286313952	-3.21343586616379	-4.27075826108943	-1.00639000751404	-0.563534380517206	-3.32065625644492	-2.67759511013944	-3.5912662620733	-1.58990091218848	-3.15081256009525	-3.22378483214783	-4.39395091790064	2.07791365906068	-1.55994108627125	-2.43645969795942	-0.789476338141035	-2.88284361177455	0.031994985549682	-0.806805159115459	-2.46647473153095	-2.23238542029557	-2.21882474801333	0.203583912738616	-0.00440575217943259	-0.815479607880395	-0.351263241692474	0.196196504484573	-0.463291701174387	-1.33161787142822	-1.93561807045143	-1.45977696346647	1.39849663477926	-1.09062878764516	0.35933442132034	2.07249598457238	0.53389801510485	-1.28647506024715	-1.51300597900438	-0.143744280815552	-2.05956836665156	-1.33044992714928	-1.15501253509165	0.328429718088146	-1.72290293956279	-0.52661672940726	1.24739019392065
YBR077C	-2.80577829743025	0.135143823979803	1.00262359024534	-0.139356673244784	-2.6038964976476	-5.12003671964342	-2.50698429323276	-0.521546838238014	-2.9722027285921	-2.60186541110806	-5.13859835065404	-2.73538275362955	-3.50449043655721	-2.92266788689683	-3.67492854056491	1.18647582822641	-2.01747016423546	-2.44167986916996	-1.47270077370779	-5.09234615659073	-0.581201055038648	-3.19787692729778	-2.36700037686048	-2.19001124710485	-1.54266195465535	1.35141882314859	0.81022190062198	0.0118130100452896	0.419522381236397	1.10463309085885	0.495874339856105	-0.308186915675504	-0.862186374509946	-0.299489233199659	1.16453839649076	-0.195263865330992	0.163876946956763	2.51802795385812	0.945818140732943	-0.535176887901757	-1.39233409802391	-0.128604940834133	-1.31446187703754	-0.666451257553001	-0.422311311262651	0.478598210713578	-2.15906950158506	0.298692539417051	1.54468170509076
YBR079C	-4.4424936602168	-4.16253717084395	-1.69976015588448	-3.88349565841444	-3.08092087322339	-8.18244357489945	-4.51837231195558	-4.08132659850273	-6.03472970920294	-5.78086513852072	-6.71440649513247	-5.36468935848709	-7.00831106560235	-4.14063113880551	-6.92614471602991	1.26315262364799	-6.09995476123056	-7.94085798435354	-4.83592252158801	-4.63738592751766	-3.00486828846883	-2.228590792449	-3.09001393468416	-5.06747141280974	-1.88858082008539	1.58304465780648	0.982128783443563	0.282402102062971	0.607785956791821	1.46653528034959	1.26891210955561	0.727598495305938	0.0120161147251124	-0.31288232163897	0.619191183620696	0.0698985949473754	-1.93875742490997	1.84303687892289	-4.43604810200097	-7.41852452892644	-7.74797126720784	-7.37965331881365	-1.71417452751287	0.12332930176179	-0.0745865852223474	-0.506512648766055	-7.41852452892644	0.606460853115139	1.05785210713773
YBR080C	-3.46235680427198	-1.91416489496469	0.68399813092636	-2.37633263279917	-1.72697128238507	-3.76090983922997	-3.2637431569898	-2.09150643605155	-3.58508100767648	-3.4330951942991	-3.6885087875702	-2.43175136372113	-2.9200153736517	-1.98456046298851	-2.97310506917075	-0.292749846777659	-2.45654027870106	-2.55886219924845	-2.83258452258582	-2.49819129302321	-1.64437717197119	-2.39969706014798	-2.10554870074723	-1.52000494381546	-1.13668801700823	1.44651645492171	1.13654875434306	0.247560750674354	0.446549205937911	1.44651645492171	1.74775831517088	0.900464435835662	0.275126608815511	0.153913870396126	1.19909208685852	0.1634895402002	-1.39088009106788	1.61182251745024	-0.932206152740779	-1.55701210858729	-2.14867584545166	-1.70950970077274	-0.762010701555026	0.0867334367367562	0.0140854303736055	0.13506118495594	-1.9161990026727	1.28823235505039	0.948870282551502
YBR081C	0.207538074559095	0.610150083784626	2.47435955906993	0.777388687940842	-2.42635893476636	-2.96520149385106	0.138079411513837	-0.399970759026398	-1.18867391073504	-0.784254547152575	-1.5133211913435	-1.01512166982617	-1.92325464004907	-2.10806815831871	-3.14637837581513	2.04875830077902	0.356593780041153	-0.723932066813624	-0.0051795445616232	0.00509327675852884	0.77791393197183	0.248774778831683	-0.622643182664893	-0.927420399850149	-2.33325930454397	0.166302949538301	-0.26173444094348	-1.12722254314237	-0.38131952672277	0.0920126500409387	-0.0263740138684742	-0.635216124072686	-1.22433748763644	-0.500547468022435	0.11135520315954	-1.66308551251451	0.829383907110009	2.45651662878766	1.59575146435657	0.288384683372979	0.0958263005705196	0.766502170455091	-0.572040753289273	-1.84864788120619	-1.6363814687701	-0.0917729968791832	-0.49392118067642	-0.325628235507419	0.724813166772582
YBR082C	-6.67669267100745	-6.20284207022208	-2.83404736359016	-6.67254188931296	-5.84031458062861	-10.6246362954082	-7.66136010300045	-6.86661777180369	-8.86919276626405	-9.00801397525619	-9.77460085818545	-9.27248785178197	-9.86929307396198	-6.24127291521483	-10.4802984666484	0.191310034658693	-9.2773972843992	-9.19578848925837	-7.61696255635236	-7.66669188541015	-5.37143213900255	-4.72869278704843	-6.84253805356384	-6.17320473531657	-2.85087331093899	1.50723900239828	0.75972992252943	0.163763398787828	0.241381337450903	1.46673136169812	0.977716269747937	0.0515573073629984	-1.14137781757628	-1.54368944647491	0.935474664255432	-0.0661145598113433	-4.76043053442501	1.59981101381975	-6.45024028680262	-8.34021983704035	-8.96153560418773	-8.29491686899819	-3.40963436471571	-0.490311899326768	-1.03413079222999	-1.66342523795944	-8.34021983704035	0.691652744511074	0.890446195016171
YBR083W	-4.6180646649315	-4.15250630001123	-1.14499290195893	-4.70002831962609	-10.8952242117752	-11.5288695242047	-3.15998164732518	-7.78071219776689	-6.42241220355431	-5.7939057926571	-7.21113125306308	-5.88238296710059	-9.89022624961921	-8.75602683922174	-12.1417219590994	-2.95208702092457	-4.92543630028468	-5.91474128422043	-4.66129362887354	-6.02956671498409	-2.57278324593237	-4.3145181931041	-6.32788434426848	-1.02648158172336	-5.55690300354617	-0.905845352711613	-2.71210662947361	0.273342986391248	1.11942416797332	-1.70971775253005	-2.06230488868884	-6.5502432743397	-8.78491798231437	-3.00385302223787	-7.73115437186938	-2.55478096486699	1.10422559693123	-3.30448782930604	0.267700250744257	-3.06156932490929	-3.30328394948861	-2.46730448492055	0.990784843549463	-7.18943562082915	-5.27530588679632	-8.01888486674097	-3.96127754649396	0.203399777703366	-6.08534365133252
YBR084C-A	-2.38029218383698	-2.30478870280762	0.240436828567229	-1.14846343095088	-2.26047828298329	-6.51158381987941	-2.46441993654078	-2.13252667616699	-3.56241935194631	-3.42662669635928	-4.91705965023384	-3.63383804250426	-5.33179255107989	-2.7166434796424	-5.13355238812793	0.240836938536585	-4.32512446956855	-6.44483094265293	-2.40517664262029	-3.72813308233104	-1.40764076808885	-0.693795776111356	-1.68785567681303	-2.88849718705307	-0.754082648814018	1.62045246032596	1.03935381191735	1.71012227341721	1.57104939370259	1.46441994370476	0.864024451584613	0.109936735184686	-0.87914707331692	1.02504009209097	0.404303083486062	0.681132128358127	-1.00111430872893	1.51303229936092	-2.60287687490344	-6.19136011643996	-6.34945528076111	-5.60138828201499	0.184058997117065	-0.0944443060614993	0.36955866706031	-0.356385362873094	-6.19136011643996	1.24850072060522	0.825373673286007
YBR084W	-1.92111144508494	-0.018900809900467	2.25132206706266	0.433561896425506	-1.61368732090974	-4.12818163052219	-1.65688364051605	-0.452701139635004	-2.35655376975677	-1.24099984279472	-3.70866348156012	-3.70866348156012	-4.12818163052219	-1.75671950442762	-2.51829179589331	0.53427912278533	-0.145936190274516	-3.6761698645763	-0.421234128195943	-2.11490933108253	-0.281696243046109	-1.67349493038495	-2.12917262723782	-1.09012380286152	-1.16029395425952	1.06636294090123	0.784163926638461	-0.220258634074836	-0.0341003922442488	0.948100203270247	0.793937105553401	0.107388723340209	-0.453573861003293	0.477143218656537	0.530395017433251	0.0982769693761243	0.0620426422052754	2.59263844969799	0.992433375180198	-0.12166768533082	-0.710609582194568	-0.00106112757180755	0.0299952560890694	-0.655329271257705	-0.167626929205082	-0.0663254629552476	-3.54864632812245	0.544091922122799	1.47486575015852
YBR085C-A	-5.69382415209919	-5.01346366844485	-3.62815316121538	-5.76848506006887	-5.50443229975765	-9.8158130484332	-6.50178028888839	-5.95993965583377	-8.32330866894777	-8.33947692760618	-9.10246597335718	-8.48844664440814	-9.09950918741414	-6.31085547170397	-9.73648634513189	-0.502405416411498	-8.65486490117307	-8.31671021505183	-6.82684194665273	-7.3697053727433	-5.15906301056366	-4.40178691191497	-5.77838279331752	-6.04237076678739	-3.0627582138371	1.73345852217976	1.14937819252796	0.440663760422719	0.480228879201686	1.73183392806429	1.19748010696264	0.321190025921542	-0.693205720696238	-1.14734282678333	0.480274498719994	0.168362847296041	-4.03072239073818	0.925787432544862	-5.88756568278234	-7.29392954553039	-8.19904509741648	-7.41495276236745	-3.35783945561546	-0.092468828591446	-0.246383632582785	-2.05051407080165	-7.29392954553039	0.677322732744541	0.192263847536899
YBR085W	-4.94883320864773	-5.65055314922368	0.261264107246174	-6.84519686367908	-7.10846764211156	-9.05767454061831	-4.12881393943818	-6.61658935133431	-6.49947848121197	-6.31702746190188	-8.46838191733183	-8.21732088257671	-8.9077472364774	-3.57227143225766	-8.03551952985803	-6.09566834191754	-6.38287036162809	-5.50678874634455	-6.83552964338547	-6.22288361962747	-2.7316581215858	-5.22574116059869	-4.96485674429821	-0.834794410253958	-2.02299680870535	0.08120789825522	-0.510225513415485	0.379082855775412	0.956385095975255	-0.344499947048324	1.44249141845489	-0.0566538899650782	-1.44870810436618	0.0159229313243074	-4.16748916944401	0.216211510414152	0.474326655385412	-2.35617516105142	1.36511027375926	0.316080140451916	-1.30399991959178	-0.112448681973627	1.53604289505969	-2.13691878203133	-2.43553307674008	-4.5867713705838	-2.41723146601898	1.71909822749214	-4.16524840987829
YBR086C	-2.34030301375653	-4.26903659201502	-0.551211590692042	-3.94762068262653	-1.50542139967679	-4.39697119465855	-2.53745392748031	-3.94025192641061	-3.38216996258111	-3.85426053494833	-3.90658741172498	-2.61057174571866	-3.61149346146646	-1.01163366317302	-3.00491055003584	-0.304120131529268	-3.58707373842029	-2.58381345920495	-4.04508839307013	-2.67425028157857	-1.06988938005548	-1.45587833030491	-1.97591345347397	-0.852177430543451	-0.420014058013082	1.47895155947971	1.06153913044039	1.07615860784689	1.13384318618182	1.45916210267831	1.11990130264914	0.54778252653552	0.127764333853779	0.529930928679521	0.783845986003549	0.858515114384152	-0.587544142460282	1.26920384805919	-0.989637557005932	-1.44723766640263	-2.06964270558689	-1.67384727178911	-0.175174465928925	0.646114695098014	0.284012124310778	0.0272242303421	-1.46577969085253	1.11994182148802	0.638974746711287
YBR087W	-3.98030807683919	-0.538473690576905	1.3529570989088	-0.450094194850431	-8.06368812212123	-8.53871904655866	-1.96385839002577	-3.35710991136511	-7.3165779745768	-4.91567850203445	-7.60128685106298	-5.31936503268015	-6.92283411573657	-7.48928795537059	-8.98180199338208	-0.188660352172892	-2.1076373887785	-4.56176174582719	-1.5780377680026	-6.69698896199217	-0.784903750577773	-4.58548559831998	-7.28876230707332	-4.42562849911217	-6.9641142311815	-2.31277651913634	-2.63891385345499	-4.9686693483523	-3.55814098483403	-2.54787029785698	-3.71519767385572	-6.21305583996805	-7.3921858197909	-4.79150154823178	-2.12194760525918	-4.36442151923874	0.469548164191312	0.848788397733169	1.60487747082017	0.71220292216436	-0.690120781364111	1.25917178415748	-1.69610253370674	-6.6906950586423	-5.32797442076787	-2.3807276314329	-3.20719109569601	-4.20381889818814	-0.894676085727484
YBR088C	-0.214220411508044	-0.111520015247739	1.11518721564264	0.0996954618661905	-2.81590688471663	-3.07740134229047	0.390659896823803	-1.64437849559266	-1.51880087677275	-1.05380049688622	-2.31485781925758	-1.80602241630862	-2.69686080680951	-3.06556892625757	-3.40799464215006	1.75525604777252	-0.29551761364836	-1.25918346686447	-0.380782415363482	-1.26775521904737	0.106667670386119	-0.10454774349787	-1.1138609284629	-2.47753506190913	-2.45425104161342	1.91559258510446	1.27922477752282	-0.305116067300963	0.347216076485936	1.68990542823004	1.17573745072408	0.426528837167548	-0.119021116689756	0.147989290884259	-0.933555988046222	0.343338576512708	0.837499277389801	1.84562669799291	1.27604511077759	-0.124230271159487	-0.93048290054133	0.140012265028958	0.798553348934025	-1.4045481855699	0.351034649652186	-1.30714270055562	-0.46388716025004	0.158070741306233	-0.318534743142939
YBR089C-A	-0.0513297680822996	-0.0388727371836977	0.768856342202466	-0.171794238054339	-2.5282221535286	-2.87855347880466	-0.289731203722668	-0.408807254046566	-1.75906904412459	-1.3182143544286	-1.95727712819734	-0.816293247229956	-2.04100455118157	-2.60299923648558	-3.03049465682263	1.78390639342011	-0.781891795226139	-1.30986883794395	-0.344153306484481	-0.89235137785892	0.148232992630605	0.183829188752281	-0.558710461226445	-1.57532357240207	-1.98378403804388	1.48159931638207	0.973293263675682	0.0231808778442709	0.282252860274379	1.33600199516429	0.790260154548564	0.313587604292203	-0.352490654358846	-0.201224944380526	0.789867837132702	0.00687164627290073	0.869444529035352	2.80187523836013	0.724595257387466	-0.471505584314657	-0.994697374946322	-0.0983285423162609	-1.14195876761871	-0.402743602970326	-0.0197016465433264	-0.0619071911778127	-0.745630732323059	0.316295791625738	1.33880932966109
YBR090C	-3.55233589704999	-1.73439504071995	-0.21637674514189	-2.41760145063076	-2.81465697013682	-5.50161847277401	-3.85424877904996	-2.43508099798519	-4.72515874248683	-4.48346261682762	-5.12364576945864	-3.50174763482994	-4.6729644870826	-3.84649734694608	-5.34895968738741	0.66216917746476	-4.08709411100323	-4.48076870392144	-3.59088649094699	-4.44506483234764	-2.05508053741394	-2.69108413342356	-3.00087536258802	-3.46181103438681	-1.87194592830207	1.41834285448642	1.1640647536971	0.643488950758154	0.817945104080409	1.32863948490164	1.18686624202314	0.658598894694729	-0.31580199912486	-0.388450989207973	1.11888091649133	0.0985668931358461	-1.82067948118636	1.62229612037109	-2.33872619122834	-3.79411492895418	-4.2961613555889	-3.65166244307536	-2.0144162576077	0.159493035324975	0.0121647992171095	-0.170699517390032	-3.79411492895418	0.902929740434811	0.992497733774885
YBR092C	-7.16025969440703	-3.64493186824309	-1.54514690765834	-4.5658510420987	-5.10421422868805	-10.5251650491717	-5.53569719642089	-4.04792042087398	-6.93361040376206	-7.16677281189746	-9.90865035332555	-6.53527497058009	-7.95399917381087	-3.64124989846554	-6.70443093552276	-1.89371981255088	-6.22540115576467	-5.27356245011137	-5.45175533864292	-9.72441047687285	-1.15013594895969	-6.90976931046386	-5.2887634110212	-2.22011542345328	-2.41115805538025	0.732858715035722	-0.035955505586759	-0.838162109622081	0.466910872160163	0.376136885992291	-0.45435149061926	-3.37046865970935	-3.87165081744322	-2.28788711254194	-0.800797595198648	0.315528294140972	0.431211244139825	0.448269617073751	1.99693241685011	2.23160516746895	0.195787457493851	1.1785705538199	0.494675260288092	-2.55094468593746	-1.22905014550067	-1.1282371802565	-4.17026357985488	-0.0590760958669131	-1.15913688396622
YBR094W	-7.24124078176367	-7.39901565959437	-0.363335887949316	-7.97077663454598	-5.82146209508818	-10.2849906904225	-5.5245628597751	-7.0949818118729	-7.51110482131971	-7.8378400526645	-8.98199294377314	-7.70139808680092	-8.77808071169539	-3.8132954492122	-9.56649919571808	-4.71983390815463	-7.77454413301385	-7.33565782771722	-8.25823267315418	-7.26776629463681	-3.39130230920674	-7.62210941827482	-6.25851965732165	-1.09572255018945	-1.18378934800445	0.418644030582332	0.188368447770575	1.75689632717056	1.17261269500257	0.169187329212575	1.70969083925523	0.747644878330275	-0.224023133637504	0.390492506010929	-1.39171642014209	1.07078498571602	-5.01450922768645	-1.42296132200412	-3.54968992558306	-2.32929566963599	-4.60389345501865	-0.595690416397733	0.894699913071587	0.470924086688694	-0.260555313703389	-2.17241035614853	-3.27369541841577	2.24701422672673	-2.43312849935831
YBR095C	-0.321071708263926	0.215658156053631	1.37148194539578	-0.137102613622245	-2.75738549624197	-3.05887225520531	-0.228402783403127	-0.247548528525392	-0.831836646154183	-0.785282818655359	-1.31680952505241	-0.613890888541282	-1.94394862905117	-2.45799745703675	-3.2661310534394	1.58378687033154	-0.373503212074908	-0.685519609600425	-0.246981570645694	-1.01150869930208	0.763207614567025	-0.587191468794801	-0.234901062898134	-1.28746180321409	-2.45076401245792	0.489887250252054	0.290386369321702	-1.06085413675322	-0.357753322211605	0.677448907555999	-0.104374615289462	-0.823093086069934	-1.24144128952401	-0.889330333544062	0.456698868485913	-1.51703569533207	1.55315565621966	2.36292978983401	1.88149329898968	0.793309644838091	0.250520107045791	0.96432379844349	-1.56907044386462	-1.56345908134951	-1.59031101750896	0.0740509183677309	-0.159436971198954	-0.133348243631963	1.29900543124833
YBR096W	-1.27412303010249	-1.82607465324222	-0.449964876463285	-1.96985343974168	-1.50286101780906	-2.55409156211228	-1.28125432494855	-1.72439318115855	-2.0536509606806	-2.26735878378604	-2.48113645535892	-1.5856305591379	-2.00985752218624	-0.225895257833162	-2.32811263316098	-1.00646617612893	-2.18491833060618	-1.32240655385941	-1.98449926817713	-1.51782223224896	-0.861380368785116	-1.51839133615521	-1.26287011713208	0.232737975933826	0.171989990680569	1.15669494497406	0.655368607615628	1.75803017880246	1.88004826778976	0.952859223078299	1.64505719326997	0.828008765841854	0.19722776970917	0.844470498074113	-0.650167177736695	1.34036657098333	0.355713790626267	-0.102809674777063	0.325471287980107	-0.144894660249411	-0.374937880147314	-0.058467129881191	1.19520748317201	0.315989927206608	0.232702330395566	-0.743288351220285	-0.437929083540043	1.83388019510005	-0.633422752481286
YBR097W	-4.66530145412822	-4.26600598998384	-1.21364517878224	-4.46160618589635	-4.36429931522615	-5.6341366509569	-4.28046902364327	-4.56625260374365	-4.51717144053788	-4.37453789969692	-5.21363280008932	-4.72866887549128	-5.03601454410964	-3.61380038232767	-5.18205464288862	-3.24891561007072	-4.47231606258986	-4.28490637870849	-4.58991545725355	-4.77000888715865	-3.01667104986786	-4.89369824397964	-3.89445834614953	-1.76409007595262	-2.45378530959381	0.249970574888191	-0.741707814326421	0.684626493337231	0.854054230287319	-0.204129432350827	0.00155415610161428	-2.29299192781176	-2.89787883007686	-1.15984249623401	-3.24337519941142	0.0382501326541333	-1.08932747054611	-2.36780558995093	-0.0372532711505727	0.111672629633619	-1.50329583076057	-0.00920069613990516	1.5790132860235	-2.3864064663966	-2.04615108800158	-3.43482161443196	-2.75734900701657	0.766079229835076	-3.12514267767871
YBR101C	-2.83442290274451	-2.59184403588169	0.535134320684253	-2.6663366720736	-2.21059336874554	-4.69939342397278	-3.36630383757989	-2.50375943139465	-3.73120400472018	-3.58324693250715	-4.12088806023937	-3.24649655190186	-3.80074797574049	-2.04074665959127	-4.27661518128865	0.590418496855131	-3.84035841077008	-4.48374958487373	-3.12926986432482	-2.72721939608987	-1.65922039530602	-1.87319520430376	-2.33262631313062	-2.39750956697075	-0.9631246513107	1.24635870836196	0.800800845967362	0.390178486031384	0.532353452136039	1.24635870836196	1.47958472910148	0.695536878824614	0.199745708171286	-0.00416805490714139	1.21716133581655	0.216216367689141	-1.95328062477576	1.6665073095212	-2.28563018183876	-3.88970086796044	-4.45030798823552	-4.05527133292559	-0.278623260775706	0.0871775940865716	-0.224631765253046	0.12836371753056	-3.88970086796044	1.4237779987805	1.12010853529234
YBR102C	-2.49625532524477	-4.32441918250729	-0.253182774478503	-4.33129766529468	-0.983148454669147	-4.50415109283139	-2.48664472730413	-3.99592293218008	-2.83380584371669	-3.05371611358337	-4.06524273923439	-2.21826442180854	-3.20781184115093	-0.685934974500626	-2.93362524765072	-2.20637614283462	-3.38657268726482	-1.76575347298102	-4.42081093314742	-2.54864173790853	-0.629719148675973	-2.43884025012688	-1.95495871350223	0.511286488618975	-0.00175398917900875	0.96052622303082	0.501733083105028	0.966864866810811	1.16308807239565	0.786816384455784	1.12512436143101	-0.0122748048750058	-0.763699101264888	0.409711092931558	-0.163073712196273	0.889792552999314	-0.0183488755926559	0.165577456768225	0.683343771232312	0.312624093194066	-0.236041368463052	0.569531241916232	1.13803928540966	0.396898433085179	0.263580760989379	-0.323199240618614	-0.668305957000359	1.3161010840111	-0.329497422124071
YBR103W	-4.38546565806967	-6.41485276437631	-1.80214394553335	-7.17450343781376	-7.61797881967857	-9.70060764006571	-3.47148466086147	-7.77330590755841	-5.93189793059953	-5.14168222144639	-8.4766720865963	-6.06656839335168	-8.90997686191102	-6.40695609358634	-9.91219650877494	-1.88762230879435	-5.52248449929926	-6.04412827898739	-7.42470139639416	-5.21331711263215	-2.89140095577035	-3.97585280443549	-4.97113426253851	-4.47367215256534	-3.21154241593449	1.36704186156235	0.652344855906468	0.584615589956682	1.16561183805141	0.850067561341936	-0.459135768946838	-4.39056904876446	-6.67532425253544	-1.64435693234086	-4.87096266878775	-0.0440917429538467	1.07253071222676	-1.29143498689302	0.896624575867074	0.162585123128872	-1.46082536352308	0.524049315002842	1.79714530659505	-4.5300201279367	-1.31678736517711	-5.0410843331114	-2.9965293481489	-0.217387308940548	-4.10284124014955
YBR104W	-2.817692085725	-2.01193630187604	0.560242723912742	-2.13213211487236	-3.24817896629543	-4.10364627198825	-2.22302084041332	-2.56616746491686	-3.09967469763642	-2.59321211528557	-3.85496832938282	-3.72884019571746	-4.05884293009964	-2.75608987152698	-3.57507104870426	-2.3404028208108	-2.34476757921562	-2.75400460755008	-2.28404712499661	-3.03142512146082	-1.55253818741814	-2.67168215343728	-2.51983028595513	-0.729226021827512	-1.69222620549406	0.0144266399738322	-0.448722794295093	0.252564827373023	0.689444160647405	-0.288624861038601	-0.0889420628244889	-1.75246603948241	-2.43167040577026	-0.678706985477761	-2.0193532529147	-0.319450064859366	0.689144684563224	-0.944239672377597	1.70391686419339	0.732641607660345	-0.13645373477091	1.04962528891634	1.34418472026707	-2.16171105968366	-1.51044889709603	-2.26575835394962	-1.89834257395935	0.32659528620748	-1.62070612770674
YBR105C	-4.9892799375021	-4.1243029179474	-1.76736147519178	-4.94838596999522	-5.40834448182805	-8.82369692915826	-5.77477550045041	-5.24491413220522	-7.11909081255453	-7.35008986241857	-7.99507506945353	-7.66078626065921	-7.91185851163696	-5.8595354743058	-8.73319539890093	0.627291348509166	-7.01851103415541	-7.13741255512085	-6.05455595277168	-5.97280574832719	-4.05347884678022	-3.8897059874195	-5.17606584612922	-5.45304572936803	-3.65476583007037	1.14376164288263	0.447503794437948	-0.498000780416374	-0.194810836436157	1.0978081807325	0.784946855040625	0.0339811417214358	-1.1669841726199	-1.44971687659489	0.729194541936275	-1.0434579357298	-3.04352421441636	1.63019730235591	-4.42291958424449	-5.99571215330858	-6.890338168171	-6.27424078527716	-3.51702269313119	-0.994525015227227	-1.73021792107613	-1.68947503834732	-5.99571215330858	0.69141378095061	0.938353288463155
YBR106W	-4.36219686841639	-3.96963013013405	-1.55075003755996	-4.36786960226798	-2.68352616936982	-6.943072546649	-4.49211843007151	-4.0420556930186	-5.81902373221731	-5.80784049489216	-6.49007510959804	-5.19546034110202	-6.29497303390862	-3.55626281634399	-6.28090345427715	-0.6212204857464	-6.14099290196681	-6.59555587225911	-5.30081217238085	-4.11885512936863	-2.81607052529627	-2.29995244766951	-3.60194065992969	-3.85255835081402	-1.54244152182702	1.90200519008279	1.39339968779826	0.545544150845821	0.66423143639115	1.90200519008279	1.53342808894981	0.760702727152718	0.358827124100933	-0.181569250368534	-0.0490612249298497	0.589810252807268	-1.42777125207736	0.738809276331273	-3.84018856807577	-6.31945508067936	-6.54065657301491	-5.86289137912077	-0.780906616435522	0.219451531432182	0.855102214025486	-1.04093606018654	-6.31945508067936	0.747239450421964	0.166775589965419
YBR107C	-2.83504478675461	-3.1099855916529	1.25384791790752	-4.45479613482149	-5.92979491580492	-6.8089664122099	-2.38926174344665	-5.37234631284011	-4.62835277202566	-4.15984938088421	-6.29012632407335	-6.10396519839148	-6.57865558296144	-3.39313269368458	-6.6217136347861	-3.89541811466502	-3.88299739432156	-3.6862533788548	-4.29368599988219	-4.39564235344253	-0.962516043803623	-2.87912852257676	-3.28077872077769	-0.499224725335087	-1.82241950596935	0.421842277345121	-0.310184955395625	0.704734343388136	1.11507511949963	-0.0850951947013636	0.96636519162443	0.0443295779920654	-1.44702420068384	-0.190224504174163	-3.67477964299242	-0.111572909717238	1.33015178724836	-1.13458411345615	1.6912255384576	-0.58311121073572	-1.08148723695708	-0.0227065403457591	1.59141722314345	-2.47104918139272	-2.21989903069398	-3.97747125522719	-1.22085368921051	1.38653111401013	-3.43729333662532
YBR109C	-0.894035333151088	-1.79276555412189	-0.174808486159378	-2.05581641973227	-0.811430931041781	-2.49840572262314	-0.808396618015143	-2.02042829829536	-1.35909812677591	-1.77629924364397	-2.09681516662939	-1.13362095825198	-1.87836086790995	-1.19668958587388	-1.69657625936704	0.715448045885289	-1.77081379287201	-1.13879110121848	-2.12171899131712	-1.41241818474924	-0.190203454186341	-0.19384834401411	-0.189387132384575	-0.593478006303514	-0.268849101564093	2.03435717940955	1.5237339706324	1.31417758572773	1.49113499363378	1.92968537805057	1.43325930072452	0.883472186662425	0.678668291731471	0.894603350800498	0.384860338593728	1.29645891274318	0.59366658761233	1.75216386651974	0.293124177685445	0.0330788472562407	-0.516267529173967	-0.109500055351253	0.288935788939893	0.991267472176484	1.01531595066183	0.0540498925640407	-0.0623930690641178	1.22226156329106	0.657380688558063
YBR110W	-3.59099948445012	-5.36702325697295	-1.09496156647484	-5.53791699312031	-2.42569257651552	-6.65605563713645	-4.22060512246549	-4.96339652561951	-5.24558402145598	-5.92109394350849	-6.81171293341714	-4.31190528104748	-5.63281628481459	-1.36523482945235	-5.42087064859444	-2.53278876949997	-6.67048475119169	-3.88727477471276	-5.35887272583206	-4.69693006580365	-2.68007468845157	-3.40199429941137	-3.59333471401824	-1.08726645001835	0.0812191513777676	1.349222825878	0.750162472689408	1.18019335660995	1.23267088079396	1.32543832614213	1.63574748011851	0.717294795798084	0.125267995440308	0.273753836456789	-0.184857406542752	1.17367782644695	-1.59449577640784	-0.241269796244563	-1.16033297607474	-1.1504643451248	-1.87851063910855	-1.43370330423129	0.750182346453932	0.623174549453318	0.398696972802236	-1.01145516330655	-1.53912436731892	1.66065655343773	-1.36092305136754
YBR111C	-1.95528007142818	-1.79349830817718	0.382669099307175	-2.30452753346859	-2.1568945847459	-3.6264782839509	-1.46321505767354	-2.08557391436816	-2.52497526994364	-2.59068768033137	-3.08966495017619	-2.53677434139047	-2.95085782884153	-0.982903042638307	-3.32106220451612	-1.13316936015	-2.3235417914216	-2.33703139521572	-2.34515696850664	-2.3750309815178	-0.451017663952952	-2.40384401838294	-1.67385988136797	0.302292301282561	-0.284282696515929	1.03458746198044	0.674359433549581	1.62971322177024	1.64809755267284	0.814932304504638	1.88343725968873	0.841699522197776	0.0327829930519417	0.910975866908474	-0.963889847439812	0.955581872697641	-0.710142001870186	-0.260214657861077	0.0826915185961599	-0.169632216702572	-0.949935843056909	0.488972367401446	1.61467139719883	0.0960488857427835	0.191600105268828	-1.04121906264641	-0.417850570256481	1.71315107198623	-0.840819367938686
YBR112C	0.0227713342147479	-0.319225479601511	2.03016618066877	0.29363664673268	-4.08457993784359	-3.7164140985351	0.204878726759014	-1.97570344589894	-2.28699991713519	-0.787575719441427	-2.93906959391351	-2.36160587985115	-3.31482769854671	-4.07037800492914	-4.46666751632833	0.540695960296402	0.294442640627818	-2.41912053012714	-0.0239134048959684	-0.690722326850895	-0.232440768753074	-0.191651001182179	-2.28699991713519	-3.6513570145746	-3.23234080482504	0.922876855978376	0.569564952815214	-1.20118361838446	-0.908196072993277	0.830092250040463	0.308946894564544	-0.32435102443324	-1.47052633063885	0.0275039215423944	-1.58929115006016	-0.429164205753425	1.0884933524403	2.67337977291345	1.55064649028543	0.189151225125856	-0.729101072557621	0.27661027134378	0.269349379180515	-2.12250594131097	-0.372943499366925	-2.12134714791434	-1.88631094273061	-0.668066676854229	0.39102147482168
YBR114W	-2.85470875567023	-2.385377889475	0.122798936863166	-3.99277928335483	-5.57569918779718	-5.97752396826448	-2.45152270661605	-3.78475266166748	-4.49805800931401	-4.23979774553311	-5.50708798401806	-4.27541037993059	-5.52835734521536	-3.78515143183045	-6.39966079809366	-2.54676973499776	-4.31223099897098	-3.17607601273575	-4.05811954909609	-4.86703375939255	-0.999578721878483	-3.62486404540949	-4.14873361631979	-0.256445018386499	-2.04008709495593	-0.687179149326288	-1.10954887530476	0.0648325007956505	0.690608780999652	-0.9805818642	-0.049726135629516	-2.02308291270131	-3.22633198016193	-1.10714664988101	-2.98814742131049	-0.819608076653443	0.275818721432192	-1.97512546553829	1.38542178753218	0.683091156933145	-0.237573813447596	0.572983395991931	0.73603609677971	-2.14445350089579	-2.66639682644768	-3.25074278940279	-0.56687712388531	0.969064161418662	-2.6866200101403
YBR115C	-6.29326690126829	-6.37438081654946	-2.14198311746048	-6.72561052147411	-4.17378201203214	-8.79879100834316	-6.33121155827242	-6.39460052234672	-8.00878121404839	-8.22940442432847	-8.41450611229445	-7.22294432269152	-8.26967095237152	-4.85067180048299	-7.49153736914932	-1.00600919991566	-7.11872359686683	-7.85617066411991	-6.92307046514696	-5.67118739557	-3.84024708842351	-4.09684097621311	-4.91346468593845	-5.02420099921836	-2.35931494648788	1.84497950250171	1.28143590038164	0.552382618405567	0.675252293201078	1.82566163958681	1.34905904992624	0.329885299577789	-0.218952817739488	-0.231624347651103	-0.386660846008761	0.120518444326401	-3.12460352303541	0.736236423297174	-5.17625668628046	-6.95900715375422	-7.67532372482512	-7.16963012968133	-1.74952416366551	0.212819466809018	0.00407719878286758	-2.01388782101296	-6.95900715375422	1.25643391770708	0.0132591976705088
YBR117C	-1.94971083129564	-1.36715519354276	0.803599448743605	-2.67496109758819	-3.36767034118003	-4.69219398457951	-1.19026691392035	-2.41504738491963	-2.69357809446172	-3.0487262145486	-3.64328486040895	-3.08657085226938	-4.09612330443861	-2.02155181254975	-4.68786287817508	-1.97762100967706	-2.61263876259038	-2.16931059692852	-2.69533631349764	-2.13913435646367	-0.522752506638639	-2.12382314579474	-1.43651234952519	-0.0359979391303855	-1.28852990212888	0.13779107365228	-0.283169482547461	1.28946177159324	1.38609983496595	-0.169850632427931	0.427205158455585	-0.535871436394913	-1.48677578459299	0.71049620345399	-1.64904270025955	-0.300082467144153	0.802748321478863	-0.379946701460335	1.21778331651347	-1.40785670030631	-1.60917993059159	-1.00483770817609	0.941396399453342	-1.04375002994675	-1.40480881919586	-2.20785514272665	-1.63287098757624	1.53469232877894	-1.26006369827402
YBR118W	-6.54435990101035	-4.0942539168126	-2.4285210728678	-4.75460021502502	-4.07274717959032	-10.4002559478301	-6.95843762446565	-4.89394755504882	-8.30536496704346	-7.90924273739218	-9.52340692149701	-7.85173305758753	-9.86214422382564	-6.28201504538354	-9.73746928295731	-0.114115786113788	-8.68672553085963	-9.58599210165083	-6.46069970323557	-7.23809016397534	-4.48664587302707	-3.24870805247973	-4.91202483745577	-6.70262671421681	-2.28227850417202	1.63089106360763	1.16804421145092	0.924333445503463	0.931876527508759	1.63089106360763	0.932326435354775	0.19701177681129	-0.422523668029752	-0.643114426893367	0.370427437484722	0.288401087880304	-2.69949542554933	1.0493005075114	-6.17306504407735	-9.40265821468334	-9.58524020616675	-8.9064869015607	-2.57396416210489	0.437754774831312	0.281598102526849	-1.23967245541137	-9.40265821468334	0.77339344111329	0.698137625680078
YBR119W	-7.69028588695895	-4.78599718644346	-1.1194685612661	-4.55743307533495	-15.7211105983207	-16.4943960109811	-4.86840477925363	-10.7088006599431	-12.1635422564526	-9.30527795266715	-13.6510712416817	-9.82633376378198	-14.2235716207697	-13.7159612271321	-17.310578026173	-4.47006438762844	-7.24913612684385	-9.63838755537664	-5.70841934418485	-12.1158820576137	-4.82863252987847	-8.82019947755505	-12.0136465940434	-9.18882628049018	-13.8266371490925	-6.70956580364484	-7.40807147314272	-9.23271053122936	-6.87784917578984	-7.50799905967288	-8.24052971189075	-13.8309528973638	-15.9385301720125	-10.18905945718	-9.97041230530622	-10.0101078536006	-0.0557004645610039	-4.38771457642761	1.64848295332231	0.623224347269128	-2.04939033503905	0.658376309883592	-3.55835435183968	-13.5666249400732	-10.9500703384367	-10.3708630231363	-7.17947397490227	-8.17610070560211	-7.95923826501549
YBR120C	-2.27978231805378	-2.20587578032587	0.459463865286616	-2.02704997138512	-1.78391111365585	-2.8767250223098	-2.31905415661856	-2.09012975918141	-2.45607726661012	-2.34063195728746	-2.80607973528999	-2.58674127378393	-2.77078912190582	-1.62227206965008	-2.18051545927985	0.41790170462261	-1.86604124804859	-2.4631704801252	-2.18422049593663	-1.69696564295882	-0.892338219703372	-1.63496058922443	-1.51236964678282	-1.15086190159081	-1.22828519266411	1.26750969374063	0.98790068709678	0.151411048520807	0.417285932876981	1.26750969374063	1.30170152103219	0.564221624035054	0.079556686877793	0.0938475286172323	0.795703068302715	0.192158417207406	-0.170841439944129	2.0584214401712	-0.588517467044973	-1.20086378493016	-1.8543632899333	-1.60763192957757	-0.984970282740079	0.00416978640653958	-0.0450926742890625	-0.0465631133746938	-2.13935003194785	1.13984860553803	1.36496044257452
YBR121C	-5.44567167844081	-4.37846675044774	-0.352803707280643	-3.2486013425591	-4.57130961872596	-11.2394177291024	-5.74722969560008	-4.78512404955059	-7.39737547671009	-6.92887746652653	-8.59421497144847	-6.80702870261945	-8.73157797484825	-5.45968647973015	-9.92810559393168	0.345668569236105	-7.74201932022089	-10.8216023039516	-5.69455323862403	-6.123395750247	-3.74532596740231	-2.92061730090353	-3.7033410790662	-6.07711409104619	-2.45531049958405	1.38666290650996	0.272115601087112	0.908132383747603	1.06067683968034	1.27974703150118	1.28581052769688	0.401109930031027	-1.08937679111563	0.266446760134942	0.372641950221081	-0.841477978503315	-3.70801161571713	1.98008958251173	-4.51673832874428	-10.4652470157584	-10.6660773223597	-9.45419679719536	-1.99996541636361	-0.544204933209651	-1.6058031166833	-0.531775624705667	-10.4652470157584	1.33829197300586	0.698462687108156
YBR122C	-2.69917206738469	-0.604214124816615	2.0814591897147	-0.0416602004254677	-2.02511340077388	-5.44712296774103	-2.21553641512327	-1.21573005436321	-2.79594433689427	-1.52579511518899	-4.88008423935093	-4.88008423935093	-5.44712296774103	-2.18058189730656	-2.92909411628519	-0.783729604859504	-0.579943841585322	-4.89007870809219	-1.05114123940979	-2.15676201577318	-0.80742953630409	-2.18051767671858	-2.44369966573973	-1.34496607132538	-1.24882926829582	1.15658768321388	0.966409756570294	-0.00125886527124144	0.212021400739202	1.02725693184282	1.12187134388108	0.514436934966212	-0.167275911413551	0.48284884150408	0.152688978579719	0.453822715904625	-0.446417284636383	2.51210976733725	1.32272399642109	0.0959423400077603	-0.773505524386655	0.333168025776828	0.249377453710824	-0.521555560479397	-0.0960543116001828	-0.306114800553485	-4.51660701062562	0.807974879649395	1.08182398251017
YBR123C	-0.0669445731246651	0.292269018094639	1.37547747825151	0.297872827724553	-3.3390076869857	-3.7270296730904	0.240478704832558	-1.07978100266941	-1.09489725907152	-0.540968483465982	-1.47492204965731	-0.486740890988451	-2.58570480955091	-2.9140403966969	-4.06554901275599	1.37770927959791	-0.304149684212401	-0.946736393538852	0.00943327038266021	-0.777853022503839	0.763061902481687	-0.498446420623843	-0.803424915180232	-1.31827159272492	-3.24369412866762	-0.307077677039879	-0.782882441421146	-1.58486176403824	-0.713407243866912	-0.514552746392296	-1.25136272850954	-2.3658333391925	-2.67763967951803	-1.569625793919	-0.749104536913909	-2.15674233630931	2.08502733923533	1.44275739988442	2.22415682199451	1.07663032370761	0.558202049889562	1.20666528269324	-1.28156422864744	-2.67315503841395	-2.45333540325528	-0.884411620815118	0.0291031507934946	-0.625509778379076	0.180272110530142
YBR125C	-2.10419640034074	-2.2463964984058	0.74166318915588	-2.85769855600907	-2.13490963901811	-3.73333029715808	-1.62562048365361	-2.77872015349311	-2.70552362517704	-2.82979520817808	-3.23166323202333	-2.60561226416623	-2.97717424542283	-0.997391488863142	-3.0906452500644	-1.0993680152332	-2.40300631503981	-1.90503849644848	-2.79423431141156	-2.34912954355182	-0.280594311397036	-2.21336148004071	-1.45123349564866	-0.161289331863719	-0.553149114846368	1.27989990291442	0.774558593795804	1.3250211335927	1.44303794965471	0.984149980234264	1.61737886056629	0.885381296831551	0.223685108190433	0.908573472321834	-1.21066110802017	0.998908157117327	0.599623028880923	0.0669634776575467	1.12594863143078	-0.0832678494293545	-1.03692411251606	0.556335688375922	2.07289764441808	-0.295497257522701	0.0577924118373662	-1.30633023598022	-0.463830232833367	1.43124421818045	-0.87716952551518
YBR126C	-2.98487447504086	-2.6329718373015	-1.26217646556889	-2.90676141573258	-2.61933521723061	-6.42019665585449	-2.93511056664703	-2.99241572463433	-4.20034517702315	-4.29604488840326	-5.61312834053816	-3.93884413120865	-5.76093831785852	-3.28089895079362	-5.5238133189276	-0.59648933932146	-5.53218127091574	-5.88424145552584	-3.58316990295953	-3.59729478697938	-2.40242930691614	-1.59389233368484	-2.78843554001258	-3.26886621451165	-1.28866140767936	1.86533271376807	1.13750904760868	0.651790429257812	0.709536997449242	1.7660092529312	1.72549306671397	1.03404757523406	0.309155649182401	-0.0224177088960116	-0.443326953100076	0.787327170378359	-1.8379068462701	0.828659704922133	-3.81202002160289	-5.41838975097814	-5.79624288210046	-5.08445954021356	-0.0782165916175585	0.166395700492325	0.689923572589477	-1.16439080627464	-5.41838975097814	0.750245504470285	-0.175083929946753
YBR127C	-6.6011966706732	-4.41838773594963	-3.33799425137578	-5.20863326099449	-4.51792499977875	-8.65368759489795	-7.21876942759874	-4.91593114058344	-7.91261228663849	-7.78650029384661	-8.30013156173919	-6.51726887782115	-7.8530940201433	-6.31104572182647	-8.24054340587443	0.245984972049827	-7.34650680662599	-7.43694575422745	-5.85096577358017	-7.77890778422626	-4.1556171340094	-4.58155475180545	-5.06873578810549	-5.82449620484269	-3.58782286682893	1.47445032851589	1.22551457868572	0.297802176469995	0.74896720920593	1.45190351312643	1.40747582992272	0.622720219846497	-0.650942673914872	-0.66577895934421	0.606746065648616	-0.06020368283886	-2.2181897220486	1.30192389229462	-4.51217455028746	-5.82353577989004	-6.93915695197616	-6.36779156445955	-3.96774430232086	-0.0703900531927243	-0.437595148280905	-1.26398214240095	-5.82353577989004	0.534149564389982	0.543844842279596
YBR129C	-2.05562579069385	-2.78658541794396	-0.225322218982999	-3.17255736248986	-2.40582926409701	-3.84176462097019	-2.15986225554848	-2.8092414337681	-3.32008721938953	-3.43622813008539	-3.70097717276751	-3.12575705884435	-3.48059840467151	-0.423307939739016	-3.40567113805253	-2.29086118434505	-3.55476339242072	-2.14816823540446	-3.1273890157545	-2.47352121806118	-1.34747663593237	-2.4680660083462	-1.90094898571839	0.0349441836993327	-0.0381764862672896	0.990452249204154	0.484530051653982	1.48958498524297	1.55516236968365	0.817550519935618	1.7037875469981	1.1064733853386	0.592305343400295	1.11783963006485	-1.04186973639397	1.27368390916305	0.45524002826374	-0.354458542644218	0.55494989109294	-0.422470740808808	-1.03870592980503	-0.282656391018437	1.56900487391889	0.24918424042899	-0.050716685552478	-1.23224165084383	-0.799711545478616	1.83027340624047	-1.12296829344423
YBR130C	-2.04948855104405	-4.28193186748507	-1.11889771896598	-4.6599516585546	-1.32367731388304	-4.68305523266576	-2.56848062080192	-3.52209422589471	-2.7225788698736	-2.99840362689341	-3.91421911927027	-2.35328445941686	-3.33879885449904	-1.37830011852926	-3.35644623610523	-0.868176430057212	-3.61760489944063	-2.29253880942916	-4.6599516585546	-2.48737139200445	-0.723402714047225	-1.77116274072239	-0.959176029506153	-0.819128008006306	-0.279916617803906	1.67825753807916	0.994830429464318	1.66666335457008	1.93173835098974	1.47034549121711	1.99621535552145	0.973402178656092	0.399232300262009	0.913320533899024	-0.219475189033646	1.03599711887278	0.346018058032221	0.572375625833465	0.244607099153029	0.480390018575605	-0.413833492542574	-0.0069369699394697	0.115982542442897	0.989744698509372	0.664902604111244	-0.273861997296312	-0.330150566306914	1.33269198583349	-0.623469167362462
YBR131W	-3.45952099572872	-2.28094989421547	0.294666133638234	-2.6776264403362	-3.49402127633842	-4.9628127688691	-2.62387136010881	-3.43708476013753	-3.52447091791528	-2.81090664314701	-4.7370705748013	-4.02759546734018	-4.18426456148245	-3.20284639731968	-3.85973142509294	-3.40785363275182	-2.55065692587056	-2.46230993886702	-2.79858254398569	-3.47773764174056	-2.10120623284667	-4.31651936364996	-2.46326905658642	-1.3514388763912	-1.33587324749215	-0.081331479366294	-0.35449783909253	-0.0174513442362777	0.522481094585263	-0.400105714359509	0.0675096047567299	-0.874446748872359	-1.8543798808115	-0.305249904865688	-2.82769110160606	-0.640724717075909	0.516132696267151	-1.26566399600182	1.84646845600734	1.06913717613978	-0.260887010167943	1.01288734991924	0.565533361004134	-1.47979127333724	-1.29028477807814	-3.11258393752971	-1.90800383396885	0.420666450423739	-2.0776504464555
YBR132C	-3.75508072188909	-4.62933729041315	-1.89951879123054	-5.24238532556986	-3.32261451708278	-5.99667551822421	-4.03485621669316	-4.48228983082202	-4.97268488696793	-5.52208649252991	-5.87440880748646	-4.84485124481278	-5.38565898433422	-1.88080244078793	-5.40592031437858	-2.22280782140799	-5.65589271752515	-4.36996695420802	-5.02646761403517	-4.69113780481359	-3.22889391731437	-3.66904476399796	-3.73655801589369	-1.48386840033889	-0.349884162400347	1.39380833102512	0.753909840940024	1.52870769857709	1.32133824430706	1.27209526589622	1.64671605146995	0.539616221011284	0.0341937044123048	0.454181806593484	-0.703592133266718	1.11055396793805	-3.00655898599257	0.152844253371839	-2.43103375203814	-2.02626001161269	-2.81488644354454	-2.18144671343106	0.24217000137276	0.66992765538991	0.389499593424061	-1.54985539571371	-2.14316062641432	1.66358028318105	-1.1543950370592
YBR133C	-2.90267350325785	-3.68555480503793	-0.534344603022108	-3.98340660315359	-3.41971189745976	-5.44275474184512	-3.02818937157001	-4.02503524332798	-4.27549695230412	-4.38221004880764	-4.66434115422914	-3.7585537249798	-4.51129641750156	-1.35467840480982	-5.12551530679232	-2.44718645097679	-4.26545013385731	-3.50788583697443	-4.01298675648167	-3.39099758944753	-1.93771468819549	-3.11251074616588	-2.68119118255537	-0.850950971337801	-0.55776595962431	0.954015101024346	0.598615996572547	1.24632624667785	1.40438899012206	0.7668063830027	2.03462759899458	0.947287760609558	0.198531046600179	0.410188662477948	-1.25952204398001	0.89059182680768	-0.876813157715615	-1.15709405683547	0.0532469614847518	0.332944352345234	-1.64664410415752	-0.0470529094719774	1.45187345299411	0.415378999031191	0.284015716183839	-1.48498456550865	-0.687083408615879	2.08303652903396	-2.20857970037513
YBR135W	-0.553854034612388	-0.534204094164729	0.0473130523651676	-1.2189772305429	-1.04073390127009	-2.55231605016318	-0.578357450026242	-0.867600592502981	-1.24997177335989	-1.4886081203657	-1.85238911256933	-1.37256603860686	-2.05764537244821	-1.38089925602644	-2.33392985568398	0.821611779266374	-1.57335624099316	-1.18605466822347	-1.31895954485199	-1.45721672654342	0.302441147768219	-0.432546871303437	-0.883016563386708	-0.39929147490307	0.103326096820316	1.98841937263905	1.39053221657482	1.87214623360627	1.81622736743242	1.82207889434834	0.914166155572896	-0.162054304667019	-0.700595287717401	0.270577741065548	0.838167742264985	1.44499575445047	0.0656097666780344	1.34126444870385	0.490920858878069	0.124834927199449	-0.469111232432034	0.272712664124006	0.767619160728078	0.575280888821465	0.801225343120381	0.602507760722236	-0.130938933901769	1.36587630459863	0.730252497655008
YBR137W	-1.68398936712681	-1.15783326548326	1.35850014837949	-1.88812407280441	-1.74481760989358	-2.93401172882943	-1.31713928793746	-1.67553271488026	-1.82664126538462	-1.91181148734456	-2.56058006862759	-1.875980580029	-2.2100823579847	-1.1596632846421	-2.64362984433112	-0.72773908619305	-1.80947327893086	-1.77001260268798	-1.89126301861004	-2.21518826297095	-0.012296833682899	-1.69560034645834	-1.20314765799894	-0.508198097980456	-0.488950364981142	0.976155486600869	0.695354833350835	0.872124648289757	1.07289538118832	0.738927856846676	1.19272338848041	0.259078990090674	-0.431979195591922	0.543265980172776	-0.589445637372821	0.72882191692248	0.203122116964436	0.152226336838434	1.1044995320466	0.640646750022159	-0.763073258701075	1.19973310701952	2.10911751761944	-0.145699781986249	0.0643970571860192	-0.70522414495258	-0.352061343102598	1.23537870643334	-0.191052627431826
YBR138C	-2.49468655262076	-3.39955306408568	0.423620436183925	-4.14772554895933	-3.88620036151036	-5.43518693867954	-2.59850575898134	-4.13284446873533	-3.98697293508932	-4.04737845446456	-5.11010363000309	-4.809993622271	-5.11129090627861	-1.52195124892279	-5.17069129151821	-3.42126977154507	-4.11452873305479	-3.33748323131564	-4.11786469466578	-4.15387250248759	-1.3957987163829	-2.97164025604765	-2.24294846345072	-0.551272529697296	-0.799164714225473	1.03750701095131	0.51593986580974	1.22900862166516	1.45723375805481	0.737936755997626	1.71538394165526	0.875626158383454	0.0255080135241236	0.753883214258607	-2.339865527253	1.10582530005849	1.33156032993869	-0.70892698759963	1.48909544791267	0.296689359746631	-0.818645055874609	0.395088726227492	1.74878776778697	-0.758723439308876	-0.582935711872192	-2.55219460946365	-0.641206947823492	1.78861848093218	-2.05419555456967
YBR139W	-4.55877939507259	-2.86876291336351	-1.92466596230692	-3.38801054261745	-4.55341597171791	-6.9370349567929	-3.87128377276574	-3.22917952100756	-4.22985629055025	-4.87815309616602	-6.48149262273368	-3.76229886114296	-6.03329079194612	-4.03536692681088	-5.79834967943224	-1.37109917140885	-4.38172462778143	-3.81340237998628	-3.77235792055763	-6.33616252212365	-1.83582066675116	-4.18651596542557	-3.49533935885772	-2.32950113877519	-2.10539038547306	0.672127421527668	0.160008239602824	-0.282553929904295	1.06697434800763	0.49147609325436	-0.195957120492672	-2.72374279503774	-3.71760372857217	-1.92246758932186	-1.21337506613296	-0.143609501632814	0.908300815803335	-0.32320283020174	2.0692050456487	1.87581794176053	0.0369267630401854	1.1903261924121	-0.486156249141069	-2.71561196515193	-0.998219224579636	-1.54994558534549	-2.75065454583845	0.174146565820862	-1.63771730654218
YBR140C	-1.76255444011953	-2.03545881264529	0.0689936440123956	-2.44244896806813	-1.55694322837226	-3.23057170656513	-1.39081274185873	-2.09250562434087	-2.2132806231926	-2.43612261916889	-2.73438477955397	-1.97179941016307	-2.4307391546983	-0.586057109901731	-2.88011419817698	-0.57812809557016	-2.19953321712261	-1.85283863605146	-2.47497535317782	-1.81068130461063	-0.827433339328678	-1.85421515662905	-1.74905428810698	0.0779045245082441	-0.0954186461849613	1.45473256418708	0.81784025072976	1.76766088361807	1.78931295474964	1.26368753151825	1.57157200293979	0.24425634255006	-0.509392121423409	0.815838796180138	-0.571096823889054	1.48622570653943	0.540581974753286	0.0777243713053574	0.851491282914897	0.729885890995827	-0.18434625083671	1.1376579582501	2.00968868928887	0.0482996248468352	0.262429701222831	-0.571096823889054	-0.308743924808079	1.44897095132772	-0.712318371704115
YBR141C	0.202534971090467	-0.0449932016911597	1.51782898736357	0.0390669955204278	-2.50018833174179	-2.74326713357726	0.155588201072422	-0.944151102709949	-1.00348697364964	-1.01198760774267	-1.28580320476274	-0.098490278034773	-1.67518259315053	-2.50837831831525	-3.30364222813693	1.44900367410037	-0.0252125348379234	-0.819910758322901	-0.425820149610591	-0.582116958987457	0.357546220819375	-0.829800377481603	-0.494686518879041	-1.07586726269632	-2.30314628499523	0.220509967198666	-0.365408008534475	-0.10332969013844	0.367781376767645	-0.225504084392157	-0.164488091836408	-0.825830108171933	-1.18538918686572	-0.133035354340004	-0.407138048160544	-1.70504109666124	1.0055979815688	1.57917030168812	2.25041799699358	0.372905237140906	0.0939893645073575	0.871785456435725	-1.08176638369504	-1.15544769239381	-1.91093723055418	-0.472305301965753	0.0889084639376345	0.384198147924212	-0.0607546243760842
YBR142W	0.260448202644066	-0.264351358710222	1.09746204937701	-0.138301495899762	-2.42619106514417	-2.37525932536326	0.699004372697439	-1.37000388922858	-0.443628235741336	0.109370812371437	-1.60893880154889	-0.693214861135262	-2.08055605824077	-2.89012062333938	-2.9523212685849	0.986620178992588	0.100587349540664	-0.800597933866149	-0.3324567749328	-0.559898717899854	0.582132612171599	-0.129461633301475	-0.316214474016152	-2.77222877777539	-1.29496350299754	1.32878367909497	1.03246501186386	-0.0125790938344069	0.483131235580409	1.1668737588545	0.752873390983737	-0.0611996304599511	-0.54778937503445	0.31913832220812	-1.09064805901537	0.588148108105837	1.73522165305406	1.43455818047321	1.88059558670819	1.51667335447648	0.395454725655901	1.31027355861623	1.30576411214555	-0.923295071314241	0.252350571526495	-1.1271538857392	-0.0697172250611426	0.139761734907159	-0.229217703960882
YBR143C	-4.44620067366125	-4.93528710240645	-2.11745058849036	-4.88445113573536	-2.37268234026664	-7.56149548396535	-4.54089784215695	-4.42979337739419	-6.08119267114701	-6.17984670583918	-6.95870173833711	-5.52446267848686	-7.13014694765298	-3.37156683341454	-6.80838718085625	-0.643812185954212	-6.61782789024891	-7.26258721841437	-5.55176434149466	-4.94931034973341	-3.36399264321143	-2.74032049843612	-3.51572079435399	-4.03079362905667	-0.981940341364244	1.7345987951528	1.19225425364778	1.14079206700634	1.18072254687164	1.7345987951528	1.29480672489947	0.330341106610932	-0.0827295590123372	0.108136682481495	-0.108779123678289	0.86754482998967	-1.99170199284827	0.77471041022383	-4.20907729693046	-7.0947639593401	-7.16109862252418	-6.35080180496365	-0.814712308232677	0.556197659183796	0.698574623399405	-1.02035000848929	-7.0947639593401	1.08713869584003	0.0818037797794542
YBR145W	-5.1316506769582	-5.79965861031884	-1.91461260529994	-6.8975676014904	-4.95521235889297	-8.23962870272037	-4.97615498486812	-6.4228762618326	-6.49900445579572	-7.26759095444962	-7.62337014017075	-6.25395157681966	-7.11553701176437	-3.28711137867466	-7.75774268483578	-1.70495480543028	-7.27807989421065	-6.0817539610003	-6.51618586268126	-6.57550634313019	-3.28551757251517	-4.73626082540292	-4.99667581816962	-3.23461818617219	-1.29598549591327	1.38039772064415	1.15366332833916	0.803990890169792	0.817733174603928	1.38039772064415	1.49499984545325	-0.16804946687379	-0.673646662404641	-1.19617210166325	0.137771684277808	0.500318912098521	-4.04303135134594	-0.0154183185631385	-3.47679682904546	-3.36358204930528	-4.99939593381291	-4.13593920107883	-0.66415343839098	0.406519661839041	0.0250373602728837	-1.79072418725826	-3.36358204930528	1.18580682961494	-1.17564043200972
YBR149W	-0.760507359337928	-0.900253498321881	-0.0498068887491122	-0.959510879356751	-0.825260222680191	-2.71016125098645	-0.122680286701513	-0.951563128896226	-1.10236161726767	-1.40009419589704	-1.79538501634803	-1.00340958862407	-1.68830358424908	-0.30196262064047	-2.65024941750832	0.164421651790826	-1.54412268137605	-1.53761406565963	-1.1642189180112	-1.07544620042885	-0.409821967805381	-0.935613960416955	-0.51967319031827	-0.102714562325662	0.577005256713476	1.36045994550915	0.884246197625203	1.99468197140254	1.9692378351157	1.23863921540645	1.38954710682957	0.58565923157851	0.0160779794607622	1.23764771056958	0.213484513205531	1.56105863072654	-0.0544677207748047	0.617769229134214	0.0680377072882409	-1.17010269204726	-1.33594074118713	-0.640775997397563	0.971564845435132	0.545182811151019	0.535040337106255	0.00188356208719438	-1.17010269204726	1.83182570610548	0.200095068835779
YBR150C	-1.3140469878946	-1.07188672274867	0.697504089697464	-1.71974752990111	-3.11589720986832	-3.28695487551082	-1.01382689607128	-2.30765671517742	-2.17590091100759	-2.00159475540353	-2.78078153508031	-2.066634522891	-2.76614924030023	-2.53922295042942	-3.45328352198081	-1.05726174650288	-1.70010915639364	-1.58343412288368	-1.5930224190573	-2.50087962167882	-0.665667853686993	-1.5624308028822	-2.02098192583004	-0.478835062252943	-1.42181040701423	0.383913343944708	-0.096127653518953	0.371299128177636	0.829456204331724	0.0908650250849164	0.591785643147706	-0.791032383753147	-1.79558219469623	-0.355800738861151	-2.0078743692355	-0.07097626327053	0.953725912379037	-0.864518992418921	1.53392822796833	0.710565189408896	0.0531168188919794	1.08711335853818	1.76754841330849	-2.00613342246667	-1.37499423832143	-2.0748935309694	-0.330081294819805	0.769983668020452	-1.59066766303202
YBR151W	-4.67739117594364	-4.41634995596394	-1.16403979992792	-5.40654002755766	-5.0722305101659	-7.80016249705129	-3.80819348136713	-4.6823606834259	-5.84593257546894	-5.90184502839146	-6.62101213034064	-4.81968870492869	-5.89811211143229	-3.65469436086294	-7.43405415490597	-2.75530147030872	-5.76043334570174	-4.58769813343468	-5.56972633269925	-5.0157904697067	-2.55620229439011	-5.30064931778806	-4.82310112464634	-0.997876804760608	-2.20207652789211	0.628583045206755	-0.297947226549903	1.70212833629794	1.48703936249636	0.123897840001812	0.588473129058452	-1.38376230445589	-2.84361218891305	0.14801857916349	-3.55776369460667	0.360892123700417	-2.29472143023183	-1.69888532746881	-1.18468245010876	-1.87410123478852	-2.27886375171719	-0.509868248481285	1.43062581755578	-1.86247468051399	-1.13423747090301	-3.95932920231046	-2.50294848186293	1.28359818280056	-2.46180007095473
YBR152W	-0.290528093441438	0.824930501759707	1.99044445929257	0.725368857794866	-2.66097071527236	-3.10078697949372	-0.100779721841607	0.370570446137631	-1.66827515124241	-1.27512600363572	-1.79769841150753	-0.946621754275746	-2.06196734074379	-2.41498504333858	-3.25471270677024	1.8859341610988	0.163051020111115	-1.07366277358137	0.230045154524074	-0.979026814900235	0.907056666635028	-0.265935080780039	-1.41307242025443	-1.08047752238749	-2.13321040110909	-0.0459416097968044	-0.312113621983894	-1.27580545931521	-0.808538126327452	-0.157467982980206	-0.814471651695512	-1.46153361900837	-1.99252130934852	-0.932630917924339	0.993654481580373	-1.47608742409688	0.867783372551786	2.03749745397127	1.31092449352771	0.139531813962	-0.24199965915276	0.803831406033957	-1.0376680286938	-1.92807538372556	-1.62625824095105	0.534761875611814	-0.614641046240475	-0.811085192529103	1.13532933402059
YBR155W	-5.55981800180893	-4.63840166948293	0.282772001854316	-5.48332231859812	-4.34089741088022	-8.67782521720631	-3.93027393904863	-4.79421989390941	-5.45339678315086	-5.6643982847013	-7.42802735638943	-6.25074753950341	-7.19262633067235	-2.88523985816799	-7.96988117627493	-2.53980649940656	-6.0656999833116	-6.1107255611572	-6.24659491197561	-5.70801361010671	-2.29883516665644	-5.32053209478485	-4.37270714554523	-1.81310923513303	-1.31850167783535	1.26003658627845	1.18446028509669	0.671180679124259	0.278120112069532	1.26003658627845	2.00876093070302	0.790166840114652	-0.33200877996873	-0.367838792570433	0.798327390947919	1.30264783280345	-5.03201988611026	0.0437996407941665	-3.6172743106981	-3.15628651229242	-4.91053674901024	-2.17174869475257	0.986946389924715	-0.129145079290176	0.463421286567206	-0.667512741129602	-3.84752709316086	1.25607577660446	-0.894962096542514
YBR156C	-2.60958954061769	-2.59182863318535	0.12215057180392	-3.11502788753178	-5.9673280419134	-6.19858759940302	-2.11896399274218	-4.56112419149293	-4.01007329919193	-3.43515610866348	-5.43216667312905	-5.10818986896576	-5.63613572606623	-4.85587185062719	-6.41144141487132	-2.49185466247802	-3.03175115279612	-3.43451014093076	-3.23758870725772	-3.86383619875839	-1.99809688883434	-2.98270303528645	-3.52468176030163	-1.80477003545128	-4.51825576371939	-1.28473133863136	-2.01862589281663	-1.98756570300246	-1.05736593069864	-1.87689729064407	-1.34831873930802	-3.03856124467102	-4.50873628386894	-2.19832535690898	-4.52656173005636	-2.57839765557082	0.854697573835361	-1.96005229677017	1.69732963714619	0.297058883480769	-0.317917386975161	0.381222440886942	0.23635216444866	-4.59484006930736	-3.65849235552642	-4.63978174770321	-2.44345394048292	-1.02166487532736	-3.76608310263255
YBR158W	-3.20896678147707	-3.79469701584186	-0.475716233663723	-4.32335097767785	-3.80005856471904	-4.94337078265613	-3.19584048269624	-3.89563207950256	-3.92517178959642	-4.18147084261519	-4.72490868958886	-3.97474719052253	-4.60986586727943	-2.21672336579654	-4.67152584089629	-2.73128763399148	-4.2576629037254	-3.19408319496124	-4.36900223092625	-3.72671096277559	-2.08175171648254	-3.46979087354229	-2.87396454410603	-0.244897752315159	-1.40021219135448	0.761602066954774	-0.172360503483141	1.32782337901145	1.44425779949081	0.447016968679311	0.792001409808457	-0.877467743037265	-1.71739520229648	0.0203799982414494	-2.28506795553821	0.67654449712747	0.219885856321081	-1.31484743559131	0.767582590736096	-0.140003890430686	-0.957966102171498	0.260214230168794	1.93559171443011	-1.49021189476511	-1.34698023069111	-2.42112473399732	-1.36848762199826	1.22043578925761	-2.09146616899088
YBR159W	-4.18272413143523	-3.14825800172681	-0.502404302346676	-3.76700608112652	-3.36315131995686	-5.65713316576756	-4.54833294717309	-3.70827681790702	-5.45144763232994	-5.46464505292474	-5.66589659536947	-5.06661948517581	-5.32749357639307	-3.63764309520083	-5.42610255289932	0.144972046295188	-4.65821761417036	-4.7482880371119	-4.43116642085737	-3.72072642360309	-3.03641193537725	-2.52219211590904	-3.75282117505669	-3.46959007033054	-2.17235182489821	1.4120232793326	0.942243361037433	0.268377915511802	0.419249953183115	1.4120232793326	1.61126863046899	0.886188902466072	0.19939156082275	-0.251970360443939	0.721573836046098	-0.230090046799568	-2.0024760552841	1.37944800862818	-3.01217943794756	-4.09219415366859	-4.66646908779762	-4.44791664650565	-1.54073567806843	0.0171730258859076	-0.452549681189695	-0.845314367942109	-4.09219415366859	1.26073103063709	0.757733776596748
YBR160W	-1.67809555373173	-1.03868063614518	0.488261469938709	-1.09526036785534	-1.64492671259917	-3.02540020823922	-2.12008079084299	-1.14576639160342	-2.55214438632099	-2.44468773293812	-2.79631843241712	-2.06639067775406	-2.57552089660798	-2.1944948480859	-3.00776832727342	0.802411515475544	-2.1523443055863	-2.03668668351468	-1.89781843661586	-1.96996139345852	-0.803495527901731	-1.18883572915375	-1.62487214295742	-1.64723482506738	-0.903631077441269	1.15340056978501	0.829431672907636	0.445351826810626	0.552419111148729	1.09233605476049	0.95086734408529	0.488419654781215	-0.15422961359841	-0.0281899189623215	1.27349116687505	0.00868811777638194	-0.625621378928342	2.09708766392034	-0.550446882480324	-1.36518900078338	-1.78169725888583	-1.19647043862068	-1.02089365348386	0.124420185109994	-0.246266617186451	0.29609850295787	-1.36518900078338	0.940132517899573	1.68310347802219
YBR161W	-2.49668676349736	-1.76078221313831	0.373129728945158	-2.40296767609031	-3.57550234532921	-4.4184970765445	-1.7955738987033	-2.63531637297527	-2.8932578539037	-3.21572484248308	-4.21775925261662	-3.31361135028783	-3.92648291136498	-2.71348327757672	-4.26535926256328	-2.01575542984674	-2.66832528820618	-2.07224165668073	-2.44009438916482	-4.0041402876017	-0.881687363335783	-2.7830261956109	-2.52443125349161	-0.532110609612885	-1.42089232684018	0.135366009517288	-0.254392373662038	0.218219900412959	0.718276130884309	-0.0828060251867137	0.0594765519053437	-0.939607737296808	-1.89623271125016	-0.714739202027655	-2.21427808027157	-0.101471706242089	1.43899404567462	-0.846627058095875	2.0734048099185	1.2449186509684	0.361800779867981	1.36154330534647	1.3014992052326	-2.03440569247155	-1.53873047787177	-2.21955836751612	-0.932423182133069	0.412905327892496	-1.85090845068881
YBR162C	-4.22248421782675	-1.22691497003185	0.358602659721846	-2.32264761004461	-4.14130341482687	-6.33153419992126	-3.01530873605933	-1.46040991690094	-3.68268353527314	-3.71956507908505	-6.10757469956768	-2.85347706291716	-4.32973082410082	-4.01756817628604	-5.21635117585153	1.05038295640555	-4.1229630921947	-2.61918803603593	-2.80750797910529	-6.0179332146426	-0.0332909029367941	-4.05562467956709	-2.36871861020162	-2.90155343119572	-2.75260740344267	0.746014255798908	0.407026084734278	-0.702568233933587	0.0242261544454262	0.613370136050945	-0.168953687266289	-1.10771874896333	-1.76680788983798	-1.26674702314175	1.03154195433192	-0.643039369472151	0.519125158184926	1.89569401115106	1.19027452068578	-0.0792740549852847	-1.349291919796	-0.165645428808623	-1.96418554717068	-1.60641375625238	-1.61517530997406	0.381571485762677	-1.55329831893166	0.195997850168898	0.882284116392774
YBR162W-A	-3.30766992945361	-4.27476172737536	-1.07075182814108	-4.42454638579838	-2.34155705132372	-5.03024877649397	-3.26888081590848	-3.84099551768417	-4.34455863784362	-4.81323322971785	-4.88106848325084	-3.42062459303265	-4.0320463300441	-1.25776308786801	-4.43292486961824	-2.57722852384154	-3.95026074077406	-3.41712322519237	-4.42785942652661	-3.41131854482431	-2.12020766428014	-3.51526594605529	-3.59532031025914	-0.139086116107833	0.0430816047378713	1.11745381719063	0.450539174391774	1.94227992636898	1.8590359624125	0.807148648541699	1.56900836736767	0.291070067501747	-0.547065637164899	0.307147800468098	-0.955878353097127	1.19054568876571	-1.3710057619628	-0.73606412475594	-0.418696223206532	0.290742959540648	-1.12389702766594	0.581543669598198	1.19522884398355	0.536827534089142	0.00777036015473001	-1.01514985616784	-1.41444483393352	1.61669752771105	-1.32021554844427
YBR163W	-1.00119992276577	-0.978083191586786	1.37448222434519	-1.64541364802148	-1.63414390615907	-2.35385530601386	-1.012404276783	-1.41893188569421	-1.51352491319453	-1.63517250707942	-2.12785934479404	-1.88582692789118	-2.09387465447954	-0.723827504859021	-2.06143966272683	-0.953822189176299	-1.28120170555016	-1.24621809438492	-1.60744323181574	-1.54928031419009	-0.118964044339347	-1.17702356450184	-0.80828394277371	-0.0304605812702118	-0.162064626553728	1.16854375603533	0.81114679726424	1.30691787317695	1.40133106051744	0.924150228636605	1.38932326497482	0.513144035452566	-0.0739677375072946	0.902324188688891	-0.599733862765857	0.993131472355444	0.91495911239827	0.279758976739043	1.43242964259265	0.35834691089728	-0.215323043721015	0.800432646626449	1.97757200182264	-0.185297906314334	0.131764969236329	-0.776991303839614	-0.116039508579399	1.46912142013586	-0.211312633728248
YBR164C	-2.01555496835317	-0.800001933322161	1.1869961495411	-1.10495934686678	-0.674120735625725	-2.37625571293252	-1.83483091727547	-0.88896467429017	-1.9283117123097	-1.76653955557159	-2.24680855311357	-1.17244337906229	-1.57030432120583	-1.12654713642203	-1.49726837303778	0.347719094636857	-1.14791833217797	-1.21938109889706	-1.55399567792298	-1.18753728404215	-0.345706449664628	-1.5675898447884	-0.66744734608747	-0.488370736963503	-0.468115085987706	1.49029785543096	1.17234967894315	0.76773770154506	0.997492163248242	1.41117582754352	1.54585092468643	1.08539016705458	0.571077344799001	0.68034762373821	1.10022712978404	0.30669285447872	-0.0252811134099926	1.94583071484949	0.402599432964245	-0.127338027102629	-0.560193839600692	-0.176482231056371	-0.361171309303516	0.541902374071647	0.0989006384129135	0.543026908886175	-0.809135602064061	1.53043201250926	1.2466247048022
YBR166C	-6.44812545865861	-5.83527489634271	0.109067410462021	-6.72251499232227	-6.0603990397306	-10.3749524620317	-4.46374099668998	-5.68287280668758	-6.57890857505104	-7.39548858950119	-8.32209834879418	-7.45995580259709	-8.0891598292892	-4.02952591662469	-10.1263590040516	-3.70815923452131	-7.36985845652563	-6.68080056398189	-6.92677127876232	-7.40796619651435	-2.17654183394028	-7.09301902230397	-5.54495859007424	-0.919094499521223	-1.92886420445283	0.558356133310945	0.378419457655679	1.60217125213591	1.11961372645733	0.388648334304382	1.42483063223157	0.409369322185612	-0.756695942235298	-0.202494348914036	-1.50984177915761	1.21912843443276	-4.95208021886122	-1.19200238543219	-3.11429415838633	-2.45939991518886	-3.94061027057813	-0.345464322668908	1.97255151381829	-0.493033875024707	-0.243116570640435	-2.10608853423862	-2.89193353007286	1.5039772096148	-1.72928419826079
YBR167C	0.142949919994082	0.111997750314717	1.3032319992709	0.175058003680464	-2.26825144362978	-2.05181004165676	0.782756575463654	-1.25288102570004	-0.996841051571427	-0.365376853762139	-1.2062340667732	-0.725728186560609	-1.45424377696483	-1.76950573087587	-2.5584372219267	1.24496599556475	-0.0412996198925732	-0.242967270178981	-0.0659828897899173	-0.514123083436952	0.804885820209618	0.17750295949977	-0.855675786703319	-1.0966289424543	-1.33896134495024	1.05063908052929	0.588327603760834	-0.152934933698841	0.402012279381109	0.793090671839751	0.50490932504458	-0.715196602230849	-1.46757980304061	-0.0771428244743246	-1.04172321427112	-0.0528381426675356	1.52669116558634	0.941609882201872	1.72319827345255	1.12093910742126	0.533339855997595	1.29415898914784	1.49809376201861	-1.51134061892684	-0.235234522647528	-1.06515239678934	0.358667757754265	0.0241838943455569	-0.604571394618181
YBR168W	-3.8163067149227	-4.31327350177874	1.11220818960292	-6.21731823439658	-6.77049476228325	-8.45213990747519	-3.47247822984729	-6.38744307013821	-5.63458314370286	-5.76977737683336	-7.94178076658265	-7.65746197225853	-8.39831568360771	-3.18158188870201	-7.90660347826441	-5.0037424403332	-5.72028017636594	-4.86891286787634	-6.14015980075657	-5.77892552776003	-1.85200697299268	-3.91860588871123	-3.88178952938345	-0.816691888260024	-1.8369533987619	0.456300263210698	-0.413160806094854	0.852385337818312	1.17300376041347	0.0387129240025478	1.18644127303086	0.318073419719875	-1.14512592471306	0.21264510722421	-3.92987567455951	0.111910348746533	1.25358445239409	-1.17513142224173	1.68736197039457	-0.989728265876467	-1.70488852183657	-0.590945762973748	1.73795619416232	-2.25199688807455	-2.25846503820197	-4.37790967824497	-1.90461382019006	1.72089201528097	-3.67937587954442
YBR169C	-3.9492638966084	-3.67837639698418	-0.193841463000046	-4.28004390452824	-3.65099534939996	-5.96412821462803	-3.85704323957849	-4.06609244201673	-4.83451450808798	-4.96309298163406	-5.35199390258204	-4.65744326474306	-5.15429214096442	-2.25088403104634	-5.78343078157409	-0.930041107439916	-4.90938617580253	-4.54416893589634	-4.38210431776359	-4.30677170962528	-2.64660345758207	-3.56366993270437	-3.38220040188627	-2.15190943583691	-1.00154247169298	1.35525477915304	1.05634783967051	0.583024587665362	0.514377655523227	1.35525477915304	1.86591805918969	0.666443783195169	0.157889583235094	-0.0888546368658828	0.860499424604478	0.575649770417737	-3.17783626457199	0.66975988000199	-3.02643790415425	-3.34581917732026	-4.1916236529597	-3.51735030293351	-0.200243884459278	0.178562628707831	-0.0623232478914657	-0.868497340932429	-3.34581917732026	1.61605636028021	-0.0405367217374993
YBR170C	-4.20439763849317	-2.97289798627823	0.304844967621881	-3.35591665105753	-3.75932069672311	-6.10146256775408	-3.72531133456429	-3.23498407610224	-5.01641673436054	-5.19561558130327	-5.46642938977758	-3.97270510986452	-5.15305740085511	-4.11995940094388	-6.10605678567466	-0.250567913401022	-4.30383750760898	-4.62008883108059	-3.94803048002502	-3.94510333926947	-2.16887540825727	-3.28115441317485	-3.64538947686297	-3.25095454250364	-1.86104246838782	0.708644818330634	0.0643075799186617	-0.414879459150569	-0.251717782332751	0.534438552799374	0.730712506209688	-0.413388913891043	-1.46178225155281	-1.45892714603824	1.33217564795606	-0.731761849718143	-2.66305117204361	1.34390110284552	-1.51224296750188	-2.55992263464853	-3.87168298464373	-1.87344739481305	-1.71180062563894	-1.36820705440192	-1.40532692702624	-0.558455453884766	-2.78310370199828	0.746137158241806	0.428000641238886
YBR171W	-5.58647564077663	-4.74089603484978	-2.06443724431361	-5.33523013829686	-4.42811162073674	-7.30640755033879	-5.95899199259511	-5.0579406286999	-6.94106141813879	-7.05371624265984	-7.20355464764189	-6.57952053961596	-7.03813648402049	-5.14753473101976	-6.84701617403144	-0.240369842055437	-6.12841682160176	-6.4997084198113	-5.89913234963261	-5.30258899887641	-3.96250038482072	-3.55137763394803	-5.11333860798598	-4.93974786032006	-2.93133150791261	1.48436501849363	1.02651434507716	-0.00177929431587877	0.290801483818373	1.48436501849363	1.5358235755949	0.4933987713203	-0.40499643945359	-1.05384345874371	0.311725386883909	-0.456204914583064	-2.57976599593784	1.18834891978852	-4.48427582577932	-5.6076921379979	-6.33394881396837	-6.21296062888299	-2.71802049425714	-0.143386329131973	-0.469040703545109	-1.47814179936278	-5.6076921379979	0.850872029080808	0.640225791243573
YBR172C	-7.96946433961722	-6.75321381645925	0.613310466444777	-7.00594760708742	-5.40610425898282	-10.9340599645176	-6.47998168356651	-7.41181664914055	-7.8355084135605	-8.06544637774446	-9.53121617697794	-7.83558067889625	-9.20928664273207	-5.46019326237152	-9.74278931324103	-4.60729971905788	-7.348891436196	-7.95750848671211	-7.94152997416425	-7.09643548766477	-4.31989152592264	-7.35157858771286	-5.23527819200967	-2.13327537314591	-2.9249755512887	0.0298216710482978	-0.551629292899407	1.04077324302868	0.173683046184233	-0.0346339376157068	1.49322352515869	-0.256040582110301	-2.31619056964261	1.02350281335116	-1.76993268555912	-0.0907400944164428	-6.24671012814955	0.0480016451444197	-3.8300103623706	-6.13519305676331	-6.96104655543831	-5.02248387296866	1.43660422957297	-1.43019138361938	-1.42830828624623	-3.0069587837395	-6.49399680111791	2.23791769790167	-1.77676669072683
YBR173C	-4.54896036241027	-3.7788909648559	-1.61188511423359	-4.34397750674941	-5.14070451508792	-9.12733209014791	-5.60047603880021	-5.42598070700335	-7.34313561568497	-7.13490587990352	-8.22159579935628	-7.26272043356378	-8.01566492848724	-6.45133855795778	-8.96450957391348	0.464492271351269	-6.55769545014804	-6.72169632657659	-5.95851635014448	-6.04117952473041	-3.98978676691449	-3.42011182462459	-4.40552192009015	-5.65459241499689	-4.40486188411783	0.247462939741882	-0.376250396792625	-0.15770083359477	0.0142673767252681	0.127984198451696	0.652641281069173	0.184227586380995	-1.3843804676529	-1.19211952155024	0.162303947535454	-1.71182825928402	-2.63695435402393	1.67275539864337	-3.43134809647944	-5.42305759418066	-6.41622260356339	-5.28749339542312	-4.08098918933929	-0.947364928554657	-2.76102248657211	-1.7311611320847	-5.42305759418066	1.13018712427372	0.276259902738346
YBR175W	-1.60782334464505	-1.43036265272824	1.06969821093887	-2.17487506464148	-4.37983846369433	-4.49000234861556	-1.13426033086413	-3.15913546419007	-2.59297879033209	-2.55102532144058	-3.57115441407152	-3.3311877515905	-3.68077810754452	-3.02272447770301	-4.63478129127368	-1.58889537608047	-2.10058526036122	-2.08499600317695	-2.03283466030429	-3.24011934925397	-0.520403838057723	-1.71422152525529	-2.31994750238347	-0.591614353618874	-2.09293439578707	0.418998337067596	-0.28073220119303	0.103044791852805	0.604100395060995	0.0133463116742726	0.171297332157023	-1.17971115230163	-2.35135717657689	-0.834127860727042	-2.66708815667336	-0.345692570202167	1.63273933426381	-0.674543409133985	1.86275009214923	0.559550990260561	0.0544677142859503	0.928188093536893	1.91379131316309	-2.74816350053104	-1.99654145281671	-2.71097187276937	-0.407406152607229	0.470411011112171	-2.38078918373634
YBR176W	-3.71516262606664	-5.42002030342676	-0.0623491526394891	-6.81265793860154	-5.50809533270235	-7.87706447023448	-3.85842230126508	-5.94573474394376	-5.95632032410971	-6.33395664552505	-7.52909438390544	-7.02223728670347	-7.5320057319208	-2.25596421084111	-6.79345194962888	-5.59527204955053	-6.84230211295307	-5.00381184812319	-6.90020798094451	-5.18477641246364	-2.42452139924895	-4.45963902494491	-3.26842735526462	-0.551382020246668	-1.55698642226626	0.713249276400617	-0.065323370300806	0.904725041083125	1.28744533635135	0.304155176321972	1.64634803546761	0.724333964779845	-0.24038954441711	0.797175739943913	-3.46895838740523	0.548080921039373	1.23443515496933	-1.16195522712548	1.19090803250933	-0.768197557713362	-1.78315894431126	-0.699366885330964	1.46257297750516	-1.39318182588142	-1.32122379358313	-3.80966700643879	-2.33319337993601	1.85206680900857	-3.4349236789262
YBR177C	-3.51938251168623	-3.35248734088509	-0.00472013743065329	-3.16598037208909	-2.52722886288903	-5.37743009687605	-3.93230828723783	-3.87683193317163	-5.00402551695	-5.00898776325483	-5.19309335371168	-4.49639459161524	-4.73936717665749	-2.75673589436567	-5.0837976598745	-0.128703204931389	-4.18624156698877	-4.80021715238027	-4.10080112366732	-3.44633757019497	-2.31282777077751	-2.55638531538842	-2.94938919360232	-2.70094956871852	-1.37830022975056	1.00835641786228	0.527534134597421	0.824939732512655	0.759777560778823	0.971020010522647	1.50657246697723	1.00465764108682	0.115690040101394	0.369888147031137	0.276626945186284	-0.185677835668466	-2.39768023954014	1.20105878545428	-2.30047458762847	-4.27712477667287	-4.64057311963957	-4.31278831545662	-0.999125300298839	0.425172074966587	-0.743454150136009	-0.702613941617504	-4.27712477667287	1.63061737564193	0.391100453184085
YBR179C	-3.23591246935698	-2.38420865603998	0.33189742196848	-2.45112779305478	-3.5838049450683	-5.1473582886104	-2.76217289389807	-3.02730600205467	-3.476875729459	-2.90249042568241	-4.53631256326883	-4.39719199372367	-5.1473582886104	-3.06253241704091	-4.06699714017113	-2.73100124673998	-2.6134628870074	-3.7984041455411	-2.59268176788842	-3.09322114790768	-2.18868325330528	-2.91093143320518	-3.00905394759521	-0.763125744195753	-2.01207509672761	0.168170273616541	-0.448975419058885	0.242673873394711	0.770271253847482	-0.150347041307227	-0.00926168267214274	-2.16248313943533	-2.92519828019774	-0.69174107142626	-2.51151952815022	-0.232985968178773	0.340026064642167	-1.14770588583318	1.31906888551421	0.533010399236128	-0.198118661002819	1.01722056663864	1.61291431984174	-2.53366808529488	-1.73573827454685	-2.7223024926233	-2.81253637160576	0.367755893562865	-1.97862283385318
YBR181C	-3.46228131432514	-3.36673932738701	-0.324249214398051	-3.2230948415534	-2.44149953649111	-5.96968563080635	-4.34699079819805	-3.35370195087126	-4.66083599493397	-4.32527664088267	-5.1192052508939	-4.12401141359854	-5.07082211797192	-2.53707915266676	-5.41565823143467	0.562583057926517	-4.79941925312246	-5.87965588688222	-3.97722129327311	-3.3020606300854	-2.436743708402	-2.31251707111984	-3.02703742194882	-3.40249970460078	-1.11925716311835	1.31734206444139	0.949441633337224	0.446649800929003	0.51704231808353	1.31734206444139	1.40541264225245	0.67986340943782	0.314024102154895	-0.00808156677847786	0.934296802680963	0.470318175096515	-2.56639768808221	1.42608238351347	-3.42819310314971	-5.4253087593468	-5.86872764408468	-5.41796655307751	-0.526330420585712	0.128809929813129	-0.136003007089527	-0.264048942419438	-5.4253087593468	1.4016495527531	1.02795693908669
YBR185C	-3.00365012636339	-0.037773672766691	2.57628831571752	0.491728979562541	-2.42365350721825	-5.93637681920216	-1.99678869642994	-1.30576917416021	-3.63688854988016	-1.94780083065911	-5.4954693074826	-5.4954693074826	-5.93637681920216	-2.63955259090413	-3.90611721048898	-0.253322359785761	-0.658296707990097	-5.40904846569067	-0.865399752058026	-3.24789715995505	-0.99207532020478	-2.48852541476168	-3.53008690078902	-1.59945078243382	-1.44712476888575	0.583712503335597	0.354930155749708	-0.526076335538756	-0.0375689495403261	0.409819416731889	0.268226184955203	-0.913011495971854	-1.55610900262658	0.255375506394246	-0.0122343109947589	-0.10131054597912	-0.437736964918733	1.89711464538646	1.08183691199864	0.324090217484537	-0.646280427008566	0.391807893050662	0.625056262751964	-1.10324792439193	-0.721003115353004	-0.393785793006769	-4.76876283758356	0.392415324265618	0.899910649152638
YBR187W	-2.27605043896704	-1.65538988841106	0.104534705786357	-2.30332010403774	-2.48099908499812	-3.77556595950622	-1.42127063445759	-1.87192828156336	-2.87967420800839	-2.95844575325008	-3.66786733850554	-2.34062802193653	-2.94024183560432	-1.48328567866932	-3.38475077119191	-1.17979886759296	-2.61161003649828	-2.120209945427	-2.27760662984804	-3.40000101758205	-0.565110710038069	-2.72135781517618	-2.22944883515988	0.106619463796955	-0.443744268973745	0.534893321125257	0.213143399294316	1.31800225253133	1.44068316151478	0.337616989363743	0.768382781663023	-0.184353461415549	-0.844750332504467	0.249886013671198	-1.05355112236975	0.92151985778955	0.14660354139821	-0.488369329104754	0.91244361024218	1.06820374296539	0.023165002023658	1.31887277983764	1.85528400737283	-0.558390787281197	-0.551730735420139	-1.11369787011175	-0.167318948307696	1.33860692670884	-0.9796334005293
YBR188C	-5.29181477530686	-3.32571718489957	-0.425709996807242	-2.71087701021118	-15.0888063186654	-16.0654624910269	-3.62985271024845	-8.7788470610064	-10.2017643413347	-6.32838631048767	-10.9292924336684	-8.89384075224003	-13.1337594025032	-13.0222097262506	-16.9141610355447	-1.99191041732028	-5.10622201342898	-8.26192592021686	-4.11131212705937	-7.75479630241464	-3.29553283843491	-4.83365714108384	-10.1513381461307	-6.77984593595294	-13.1897892518964	-5.48860669742399	-6.56404564301939	-8.35285088624457	-5.87533033757549	-6.3173985085028	-8.19074484402132	-13.4030242120762	-14.7713902910139	-9.16171978180207	-7.61146582201282	-8.46476479630756	0.469418820709523	-2.57552124182106	1.85466538329439	0.51629386133633	-1.67255039824923	0.875451923870658	-2.94952268090666	-12.7184669621268	-9.64423856853066	-7.83704007324306	-5.96750982101643	-6.9266976728088	-6.33750425797285
YBR189W	-6.63677339262112	-5.21310826412505	-0.913504807159101	-4.93430612117362	-3.72014445764361	-8.88975710080641	-6.95236801783368	-5.10861306069767	-7.98791066105279	-7.5593098764178	-8.23502712628586	-6.64859389633056	-7.94177644605526	-5.42944699816565	-7.80426756691875	0.461750937721404	-6.45869555756939	-8.68595661699913	-5.97968027115338	-5.02785748757722	-3.57819610657259	-3.03427097770179	-4.24604422687862	-5.4265745094816	-2.96855227668058	1.46556368199137	0.861641298759234	0.384819049224069	0.627665420061287	1.4573275501016	1.18064803687236	0.410446608403038	-0.0728197617675801	-0.142303100635311	-0.17161640503007	-0.49694286968273	-1.57804963467513	1.68719680685022	-4.38643091935381	-8.40175539492612	-8.66964449878953	-8.14813667697483	-2.47655040636789	0.0127241477877356	-0.926393834150237	-1.11176074894036	-8.40175539492612	1.24168098785483	0.429123553945959
YBR191W	-2.74006502524816	-2.99835614069104	0.485507576538536	-2.59715719681687	-1.64735446792403	-4.96375060418395	-3.22709414764386	-2.62081990911127	-3.4939270444669	-3.43798240095827	-4.46772315342775	-2.92295714535548	-4.21210912083352	-1.92248337990478	-3.92553728797333	0.72175036139128	-4.30500053889886	-4.79519577971438	-3.02707901806884	-2.46879097658816	-1.48944594095202	-1.70236436761231	-1.68229377777307	-2.27103474861405	-0.902325341092315	1.24749587881537	0.617556903122372	0.555047725607364	0.648582877316876	1.24749587881537	1.37444380439159	0.756196883699429	0.271871709201915	0.38774502170248	0.759038677384778	0.0189299495438933	-1.22575418683515	1.77129027475103	-2.00283750354122	-4.25527623225155	-4.73866240636307	-4.40760850426878	-0.337420983844398	0.322669032987653	-0.411332412213248	0.00698119653854418	-4.25527623225155	1.49202475361735	1.23262364590937
YBR193C	-1.04415357204084	-2.02648011781898	0.318857963579312	-2.30529239752394	-2.94283920854066	-3.30833484813894	-0.790031914175848	-2.86788030683343	-2.01397201323664	-1.76154290470903	-2.93438967679921	-2.36240102991612	-2.96323394848578	-2.21003766550271	-3.41849574558096	-0.656281250030145	-1.80243588687115	-1.59610630818897	-2.34384877975107	-2.54352125461361	-0.455896596802904	-1.47963792514122	-1.14298840620568	-1.19598013669383	-1.60465764016442	0.373740419983795	-0.166873008763311	-0.0255614582457658	0.719848792052416	-0.119686358497302	0.794110697916376	-0.290843160795967	-1.13638791023208	-0.280942669489586	-1.85349611102426	-0.200893994517003	1.70003382495158	-0.365610131812247	1.82632369935822	1.41855019888253	0.186762066841449	1.17671248304657	1.06220017482458	-1.69209112032095	-0.98996992033191	-1.90840317056246	-0.0185215921411396	0.770267024902587	-1.96572686474462
YBR194W	-0.406454572330889	0.0164014236374555	0.988018965427347	-0.215245850370201	-2.58648229706318	-2.73888648872038	0.179441258246619	-1.70384751074366	-1.43935378925995	-0.809341710041032	-1.9489149817938	-1.51229240696709	-2.32050093532214	-1.78326363827107	-2.91614113214567	0.0591397933259654	-0.533804674789066	-1.06055888155003	-0.278458846534105	-1.23541790946847	0.0215157252907816	-0.524864717136264	-1.42492983174556	-0.107603282121021	-1.17103559029875	0.946233870568648	0.47125774574906	0.627130285583925	1.05333892227308	0.697265938804626	0.309698613921127	-1.23138567075806	-2.0246999937488	-0.41030372157957	-1.38056729741534	0.389550132787365	1.66824978608469	0.0191373148930336	1.67852896308774	1.22889715822639	0.728827190151834	1.26662831466003	1.80467496408628	-1.91011721462645	-0.827337391080171	-1.43975913019822	-0.127678598658773	0.736625019675279	-0.98785756095576
YBR195C	0.024389594667045	0.282668702553661	0.944960843595641	0.178502202876405	-0.900749687785272	-1.30375583007451	0.588448090694907	-0.212799070806757	-0.525552562056836	-0.205189105616187	-0.75140304240737	0.0121004697296438	-0.976738151947324	-0.575946906682054	-1.36607774931781	1.01548376337818	-0.120028944929067	-0.103036916184874	0.11028724156981	-0.522674518678693	0.760529720988737	0.0557540513689761	-0.401105821096066	0.329771624279455	-0.0806055795294568	1.20451887786369	0.965267640532014	1.11876872145984	1.38533205997057	1.06703387036048	0.78100133524016	-0.450864007849485	-0.94752786235125	0.552936897372574	-0.175718155798661	0.693185950546977	1.45317449633199	0.726091942200601	1.73167096021343	1.64697183215117	1.02570437657586	1.77653812702128	1.65108617545013	-0.240482937528467	0.439672010167914	-0.217002527887022	0.500767299583328	1.15351400361981	0.306265374608535
YBR196C	-5.09135339128806	-4.6350218798109	-3.1388149377565	-5.70099731208664	-4.91896059833414	-9.9340227703408	-5.27882871662962	-5.69463750644947	-7.46359293936238	-7.8623271914221	-8.89188132685419	-7.60805173609967	-8.76933811026505	-4.74210695742987	-9.28118380208548	-1.34027055472571	-8.5244263213136	-8.26713530011775	-6.53321902366642	-7.47629796222961	-4.7047350669595	-4.3867305704233	-5.23273867221936	-4.50505945168907	-2.23878075141712	1.90976153336439	1.3871477329632	0.423062502176611	0.432393860316919	1.90976153336439	1.38393306317413	0.438203336640208	-0.462042184438572	-1.20353035464609	0.428782629151298	0.901217301826748	-4.52201676243482	0.715428724311723	-5.95108328308488	-7.22696855140725	-8.18053716813393	-6.75809754708073	-1.79074238495479	0.0134247627323486	0.594179321134859	-1.96315091887572	-7.22696855140725	0.365051145503091	-0.194838492640298
YBR197C	-1.88459848501381	-2.17102960566747	-0.258629259210467	-2.55386103948923	-2.24107875050381	-3.32696304377157	-1.90667978473565	-2.23475240130553	-2.68654087906405	-2.82981197744417	-2.90456049765666	-2.48771214541574	-2.82553750629033	-0.698257017724592	-3.02401657756788	-1.62470984887807	-2.41769677901797	-2.07486078553319	-2.54611098710481	-2.45506317750157	-1.20741931407823	-2.25879166751748	-1.88819054633137	0.239195886230993	-0.0974809231526375	1.21010494454271	0.685184553428029	1.65117069699502	1.64307868721782	1.03718736989269	1.57868150549082	0.501402170304443	-0.0523961508822015	0.723037214730466	-1.17927983737199	1.53585601550462	0.263643691745772	-0.556074293234816	0.495986641072089	0.315951635366604	-0.568007917672352	0.439234290996712	1.72851124244038	0.0143527419262404	0.0604212105869626	-1.28756667025002	-0.358619029153234	1.79842214686575	-1.13448278974118
YBR198C	-1.61190541442468	-0.239143188139716	3.19122229905253	-1.27998034856795	-3.29058825260339	-4.0811600019256	-0.283159802771267	-1.16167166170072	-3.19835821046076	-2.2237161487308	-3.6152063052672	-2.40779743832309	-3.29081617298491	-2.67371187005798	-4.21724504934761	0.943226556136705	-1.12850831988813	-2.48264085651562	-1.31859701037405	-1.33536865693465	0.328585544196497	-0.199267286699325	-3.11632005278594	-0.919748980533806	-2.34570446838829	0.979462142372815	0.427258799024493	-0.232605042764472	0.0936916257829269	0.798413749798186	1.05049882049864	0.090867787761987	-0.989781982986983	-0.00800893545633623	-0.20527358607181	-0.679523525719043	0.424994525168019	1.82012199104153	0.933684321885265	-1.79572843281389	-1.96365247308347	-0.521787594037256	0.820049264574268	-1.19879040466003	-0.687295654962797	-0.934478584892348	-2.24566153318983	0.160597953765073	0.545647767465764
YBR199W	-3.08072080473787	-0.518371906566617	0.306159449131794	-1.70358923711889	-3.61504687054506	-6.3779699709863	-2.13019634543474	-1.6228441778845	-3.77051110621446	-3.94152099779879	-6.1651378217095	-3.89231181064175	-5.01263113340756	-3.15393186237882	-4.56790055833669	0.514239097397931	-3.05471331924345	-2.54271597481454	-2.68574266829743	-6.14083754348291	-0.349729347837539	-3.79518303872933	-3.03522971409076	-1.83820287027287	-2.77546370187715	0.787644423002084	0.554124476447052	-1.62509748770009	0.00807743341052694	0.573093821775294	0.020155769434295	-2.20302491834134	-2.78935064482081	-1.90525496374673	0.370890868233655	-0.954929607387896	1.68886361514592	1.26020155033846	1.90895154437989	1.63458830379433	0.507435714061651	1.05793770660264	-0.370188845158965	-2.99956221226795	-1.07508077609447	-0.018622357113338	-1.48494428245489	-0.527115392706323	0.0916565162075405
YBR200W	-1.57262972758274	-3.34495525442664	-0.804679844753825	-3.5557821429213	-1.90917829003264	-3.67312409379624	-1.66136582891028	-3.21815224972057	-2.07219950400145	-2.5761817796296	-3.45248701940258	-2.00356627292467	-2.96286568825431	-1.19735401479168	-3.22394932778844	-0.712441655811347	-3.15300107760503	-2.14304315323974	-3.61464962268651	-1.81171306152418	-1.04387974533939	-1.53277281069359	-1.40474106901396	-0.166573529805422	0.081477664675547	1.60756805242129	0.725330445668119	1.76133017823552	1.82236033163796	1.3336550815105	1.36125631726531	0.158616827971832	-0.924281872974288	1.16494325670646	-0.992093905163147	1.5148726325814	0.844831338521695	0.0489772806701821	0.673340801768837	0.0586560793301921	-0.303249598811555	0.407915825709986	1.48859667884358	0.0647134660875076	0.279328579745981	-0.996814584490067	-0.633827937467941	1.33827271039331	-1.07663415862806
YBR202W	-3.30914100312698	-2.90736846817031	-1.22013856142234	-3.93460805483687	-4.7402578034582	-5.86675658745822	-3.44908792334868	-3.57688163676351	-4.83925756453795	-4.65149971792607	-5.46746429192179	-3.51665941010638	-4.96561406511044	-5.25221509421297	-6.16126955021216	0.037177109405963	-4.34860678517246	-4.06991728592624	-4.04934597525674	-4.00068905312132	-2.04128808625007	-2.8686792048185	-2.93749701788904	-3.87304541380714	-4.25711301998906	1.15383185066556	0.590754334055378	-1.08592668394572	-0.417059250097217	0.868722609817385	1.096587303567	-0.0338883083735899	-1.01736515475009	-1.42356559340387	-0.548249931681386	-1.61333446068174	-1.212498874567	1.89871709061892	-1.31873276931471	-1.73319668694868	-3.32815998893499	-2.59160202816143	-3.02352547513807	-1.77311272421327	-1.6370578196543	-2.16020214241009	-1.96295093927303	0.269324716175454	0.444060857229432
YBR205W	-4.63940806959884	-4.65032772510045	-1.42891248154473	-4.9054970668791	-7.27299956513394	-9.43641508485739	-1.74775278473842	-7.49750391764714	-5.46574867190805	-5.57263977064475	-7.331731481056	-3.61299677543711	-7.02110367051452	-7.77884635845032	-9.50068799942817	-0.990697358833415	-4.33139273041484	-2.98697891154004	-5.33110773545316	-6.86801074316048	-1.66212086603122	-4.63609124619352	-3.35949382006942	-5.43530557114285	-5.70567975544939	0.829920243139144	0.050820741872417	-2.47463053465827	-0.28785425669718	0.214958691663215	0.507082313820171	-2.51427410474679	-4.08281072316211	-2.70822246169499	-5.0114664110088	-2.37327330668475	2.31828700215541	-1.03552349782521	1.860027789549	1.31949456278003	-0.30347849770823	0.764939643481811	0.143840105626058	-4.81370154607757	-1.7145240911896	-5.21618234724044	-0.772911852634004	-0.248726742552039	-4.78627703199565
YBR207W	-1.04626386319949	-1.28464135616886	-0.00379571738261361	-1.8419901604421	-1.95528636385499	-2.958201416803	-0.699567122358614	-1.897561821671	-1.59893232075693	-1.04790903731215	-2.33552252932195	-1.65445804652926	-2.72952833037007	-1.90378039942572	-2.57914175427449	0.83256812323426	-1.6389903268743	-1.24449888021223	-1.9918358497166	-1.68048964969773	0.0592415150826555	-0.715393658657249	-0.778482684858001	-1.42779305810593	-0.279411349841761	2.16813990569835	1.64638024122268	1.35902587217513	1.55665248170724	2.06588420948697	1.30965329700245	0.11031278970617	-0.397468197104342	0.592162813714952	0.378612393412204	1.66142231793083	0.787494814506019	1.26602354261919	0.981168371469746	0.706601531434457	-0.209360981392594	0.66610026026441	1.27841208930782	0.234756289913034	1.1203224258753	0.0401679981741648	-0.233507203694228	0.908186668380547	0.272920290098598
YBR208C	-3.00326855916366	-3.38634040604534	-1.03602524724757	-3.91654884696053	-2.46709059828711	-4.82359461359028	-3.11153091098033	-3.51775141750267	-3.78692653044278	-4.21649687812427	-4.4177934476063	-3.2092273041575	-3.87865486281337	-1.47636178034105	-4.41510799843306	-0.59066127845186	-4.27799502870634	-3.45199321290467	-3.78582586464983	-3.53232543950773	-2.03320693035744	-2.65926675628313	-2.83200599713591	-1.38268126759433	-0.113275125296994	1.3559230540196	0.971285271215181	1.37119078139648	1.17885656129218	1.34844181200706	1.23091015588803	0.378086728192568	-0.170652125921265	0.480309130554865	0.595132649210686	1.17225966852757	-2.62107020424773	0.661081858585487	-1.85967712163589	-1.92919604545171	-2.79527403200143	-2.18724080324278	-0.00145813972352355	0.629604581816822	0.0584147990215676	-0.446787640645272	-1.93713273826513	1.76035332849656	-0.127356664587195
YBR211C	-2.89312439618914	-3.159532742158	0.305458177085325	-2.83898861044146	-8.34149081058557	-8.33336712557859	-2.5708397075459	-6.48154158294628	-6.35517663223368	-4.64262332445478	-6.85520601571294	-4.81878262281687	-6.83793351928743	-7.03494193813544	-8.9714083037494	-3.88767705724303	-3.0655279144228	-4.85564126328808	-3.40285850984657	-3.95717656313649	-2.44054300829784	-4.34753537892326	-5.94487928293457	-2.56636126951097	-6.45721094551625	-2.82608835109003	-3.05158781660313	-4.05243342325697	-2.97540366270003	-3.12354319089629	-3.61429723500098	-6.37547244075369	-7.06897948921184	-4.04003928584409	-6.27201667654984	-4.40128919458137	0.316653714128788	-2.96579790897105	1.09700889816384	0.172002719006102	-0.32522994570626	0.43194798137992	-0.586742183977964	-6.27593466739396	-4.82237360666578	-6.88811727665961	-3.51473146613738	-2.98645547642163	-5.06637042036489
YBR212W	-5.03239809598547	-4.20276836637268	-0.387811984824376	-4.27405085523162	-4.08834297868543	-8.31248439250867	-3.8506785682577	-4.35206196559519	-5.45503448265786	-5.71756572256384	-6.36196159916044	-5.17028109897742	-6.30959732757683	-3.00353709783294	-8.02602204270623	-1.44149685802269	-5.1197442475408	-5.28734267316822	-4.80997338566261	-4.98421322985055	-2.79367697665776	-4.85862821176344	-3.98720593062633	-2.11408766009404	-0.704771000971736	0.726214443889656	0.170158701351387	0.989698628405459	0.678470972915268	0.665380737337563	1.03301302800068	-0.373031349970841	-1.23830611949699	-0.0132485266390817	1.10882397542899	0.694746710735536	-4.50851388739866	0.539475282413354	-2.17498143121701	-3.6052581463196	-4.44012250570831	-3.0578766105841	-0.83813480758005	-0.154370095953726	-0.478815484264281	-0.357661794154128	-3.80056734213982	1.65929259968173	-0.137924208644013
YBR214W	-5.23684937184924	-4.17499737091643	-1.1061717735121	-5.18444456708474	-4.40681933088972	-7.62626381136476	-4.1750169459592	-4.48424989755713	-5.48184504073831	-5.88827640877389	-6.73895452077956	-5.59706693692917	-6.58317441393273	-3.09172594950974	-7.61200840886175	-1.85009651738026	-6.00215470527689	-5.37508408844576	-5.42467133826958	-5.20776958678532	-2.78103629919332	-4.6418816656177	-4.02574563555342	-2.51606733442376	-0.963814666227075	1.56847320981561	1.25224652911895	0.893129519264382	0.856196834460102	1.56847320981561	1.9810932817902	0.993796568286142	0.0773673005284298	-0.328057313255914	0.48250939897461	0.862900609099509	-3.72143061791915	0.287881757700008	-3.08209601997481	-2.89157467901677	-4.2523270565487	-2.58399758044247	-0.692186885678438	0.416243512277725	0.1305350574591	-1.35027859363481	-2.93728956178584	1.68183289560878	-0.651891510446985
YBR215W	-0.141940406918103	0.117852704149329	1.66760106886364	0.290949550174256	-4.90297234167702	-5.65031314023828	0.16890230540201	-2.56978173502918	-2.33022959413829	-1.04782716105904	-2.59764891078715	-1.39932418110582	-4.38907679619901	-4.45875869110084	-6.09204736729966	0.432336218168914	-0.202732807651381	-1.56536914695388	-0.0457166375283676	-0.821955635896011	0.402894301050148	-0.51442017190814	-2.00705374525087	-1.36242457262492	-5.19264605073825	-1.38610619048849	-2.02592004756221	-3.25796280982631	-2.11524087448504	-1.73062998603779	-1.51601179962029	-2.88549499680947	-3.73940712662481	-2.75621444230616	-2.1743753036917	-3.39896568034514	1.84782695640128	0.604203614726199	1.8077498573324	0.856286503578789	0.459600021896541	1.17913530243867	-0.743617946284036	-4.5361350369416	-3.9458928592713	-2.38430914492693	-0.188006432204288	-1.73189267997022	-1.46259521213142
YBR216C	-7.62811972646762	-7.21341276562192	0.635917197009744	-8.02758505744409	-5.70842106677491	-10.1775875720667	-5.93071831447315	-7.23199916336189	-7.69439572471168	-8.09056610112589	-9.10453594827665	-7.50143029545132	-8.68965062873293	-3.09871537945228	-9.55532655281664	-3.55845952390754	-8.06945288846329	-7.13792917139996	-8.31107191770359	-7.32154903353255	-3.66166360733168	-6.8745394825761	-5.17671610382336	-1.29598911665487	-1.90774007178867	0.589831283412585	-0.0186417152309973	0.319496443449871	-0.167520834311346	0.589831283412585	2.10605407677621	0.633316141463874	-0.501159553442164	-0.0558938719956543	0.025322660193975	-0.148105160340773	-5.87748841396013	0.497119986310404	-3.02131311267964	-3.64242918611615	-5.23337614779011	-2.63657331329138	0.226197922356581	-0.544915151576037	-1.39497602638553	-1.69847963167888	-4.25630982099142	2.29312239058488	-0.726944346191004
YBR218C	-2.63365207776384	-1.43861637132397	1.05469280944065	-1.55200022358367	-2.08726852158457	-7.10717328237265	-2.57553573350153	-1.93958765853984	-4.03602300801368	-3.43206172247411	-5.33319968989134	-3.87557707237534	-5.69897763164184	-2.94467376960197	-6.20452692875907	0.0591354472485559	-4.41032766279899	-6.68037085856669	-2.61974896769352	-3.95676022363595	-1.3317656772627	-1.22055414708872	-2.11520812225372	-2.82202328902337	-1.08408751980666	1.40263287157316	0.855971884484092	1.13667452107343	1.08228814931665	1.3164767993753	1.32184178270421	0.63579943767797	-0.18010949418424	0.754886264871964	0.615738980823895	0.325044176134624	-1.33756102385651	1.4099070209965	-2.17159282079486	-6.49082881438267	-6.59136819643481	-5.32540767741279	0.00985128631226398	-0.0171558992701024	-0.116498397699088	0.0297943607352391	-6.49082881438267	1.4682431964799	0.962446577410069
YBR221C	-3.26739512461878	-3.57281445263189	1.23981571444233	-1.51298584585245	-4.87873235628327	-10.2532279199974	-2.76427549239907	-4.15191732477651	-3.19567990068793	-2.73921222504571	-8.4691312661696	-8.4691312661696	-10.2532279199974	-5.94904153104024	-6.38147952810537	-1.20402695209911	-3.19567821824152	-6.43667953049697	-2.58536545976036	-2.66022497445367	-1.96275295319087	-2.4067234843149	-2.29600945439055	-4.96657317420664	-3.16294577623061	1.68791853092694	0.802559208446898	0.325198571932692	0.523727564049391	1.48547663838806	0.414029092436355	-0.663947108381471	-1.70716129061607	1.04977454902703	-2.55227695202996	0.443406578660213	-0.521797549449847	1.97587952452246	0.396412108066798	-3.21379703848258	-3.88503207332877	-2.60765874761332	1.09657067198018	-1.32677672843384	-0.147403814330986	-2.97516811957514	-6.2198555197857	0.405954519445283	-0.822158855125114
YBR223C	-4.03718851562539	-4.8826043810749	-1.44459766209124	-5.18379381424017	-6.54518617988067	-8.33268470009402	-3.01748695238684	-5.79608392609993	-5.24596963868355	-5.34627940688594	-6.66037823921255	-5.79731607269998	-7.15892423926394	-4.01822467180196	-8.24195821300356	-2.78781500867207	-5.03589438159944	-4.91778917500387	-5.44537345967146	-4.91243043440195	-2.88059254204614	-4.2238938073875	-4.10778067736404	-1.99225262157828	-2.5763740109397	1.16614795579798	-0.1909460727604	1.24869661301916	1.56036010531987	0.67165357177333	0.757502021903748	-1.84361652318765	-3.72482020107644	-0.481982979770443	-4.60688404950918	0.626457351207324	0.950398539517967	-1.95686483929929	0.108438724834239	-1.24542440355638	-1.9717309540542	-0.824616716452474	1.82352760447065	-3.97517901805621	-2.26881794167785	-4.77008657716731	-2.15019120973332	1.03073227024523	-3.84394608178884
YBR225W	-2.63595780025671	-3.42942122711388	0.507391696340391	-3.61908670628388	-2.28586166821047	-4.2615295796005	-2.12749068771177	-3.09769565498304	-3.26462612883858	-3.57999395584568	-3.85903708246476	-2.72210790528806	-3.72021639712642	-1.12103856907378	-3.7513368838271	-2.67128476425284	-3.34782948837769	-2.31554551765692	-3.69591846082705	-2.85294143662905	-1.3680119768812	-2.77067267072512	-2.44848749560984	0.195447248060186	-0.141701144685152	0.439189237490329	0.247063671784424	1.39026368179422	1.28890478583526	0.286484968639323	1.54985693709403	0.646747539351136	0.0608071486838375	0.810413780901566	-0.778767671348377	0.774299471888559	-1.39388785003718	-0.56471037752038	-0.0279920924411304	-0.50898914520923	-1.09886901824604	-0.0201041599871838	1.27682367927455	0.378259609943854	-0.345866685227162	-1.02352345775097	-1.13711169824548	1.96863337972028	-1.15481071117277
YBR227C	-2.29097931996437	0.0893601301905778	2.55209415321417	0.423409699701291	-1.38117642055577	-3.74251160715734	-1.5088271274461	-0.761888506747699	-2.04851155570762	-0.764563314310019	-3.35792506945134	-3.33172577610475	-3.7370143890627	-1.2397356060888	-1.81794748139464	-0.282629872295441	0.110322722697557	-3.55014678307381	-0.341168247570204	-1.52483276076076	-0.691997451041641	-1.95236703870827	-0.954920399837268	-0.127611294890102	-0.966357877250656	0.828201238093382	0.507909590536359	-0.034493908574263	0.175011842636472	0.702825328128039	1.14486830925852	0.442628262062312	-0.0579168687015984	0.836078199787919	-0.0151771087515935	0.0331953529997437	0.11768318034578	1.90760476525974	1.65303591687893	0.825333421108494	0.229765990870946	1.03807317483374	0.304803652244386	-0.286741485551788	-0.513754460128101	-0.184191131242573	-3.20670278928651	1.06934465923165	0.820044514459728
YBR230C	-2.88893569224557	-1.18191940380092	1.39667535400386	-1.91787243396583	-3.53923969564094	-4.03846488894333	-1.85780474574204	-2.29628527737908	-3.15779691019102	-2.42499278652558	-3.58559517910231	-3.22313959297212	-3.79989609641973	-2.74249840543324	-3.98964326311009	-1.90904718446165	-2.07652860789825	-2.12970296994753	-2.01262417845849	-2.50542752503042	-0.9001635285718	-2.37435211243598	-2.81100222195499	-0.381635118999667	-2.07900664529575	0.00146775116684996	-0.210098741384386	-0.0715844769329188	0.277298262899087	-0.28604930427497	-0.160878379777629	-1.8010936958701	-2.73413148658473	-0.874437626119681	-1.75647887372304	-0.708406614848467	0.189823113325948	-0.716556791270028	1.2367643370489	0.662378002421393	0.12273126384225	1.0118254957253	1.14534643246598	-1.7957079394386	-1.47848604807036	-2.02767831299825	-1.40810000424221	0.346762920685614	-1.45644106256562
YBR231C	-3.22598765557154	-3.23599730333124	-1.32146120117259	-3.32122819851185	-7.37235400915671	-8.16599524526209	-2.42256086334287	-6.02635243003494	-5.33744397316001	-4.26935029073436	-6.25020060642013	-5.23407102887103	-7.01488448498909	-6.73165065597643	-8.79447016144814	-2.81917994725969	-3.61854883462093	-5.07173552911973	-3.56094320455856	-5.06734737008631	-2.65467713868546	-3.9500321373969	-5.14137671112094	-4.47571351339082	-6.6010572442045	-3.86487720374837	-4.2296625016052	-4.53350311882853	-3.40013738790638	-4.40716793722524	-4.24628596290059	-6.2635006709176	-7.40142032442379	-4.6583669837296	-5.69402813219454	-4.8847248898194	0.198819102522884	-2.48676860601051	1.31245618150746	1.40382906683153	-0.425885871915097	1.20078239935279	-1.59894245446641	-6.5312359721601	-5.90538140567489	-5.90527432933146	-3.68083075195235	-3.53949104191496	-4.96916924482277
YBR233W-A	0.573490504044576	-1.10307008040771	0.991447674798152	-0.893635729548656	-3.3841526250751	-3.1256327623752	0.633128839304103	-3.13927906820872	-0.193786470910205	-0.188640550049671	-1.87486440217899	-0.850541555779134	-2.25905307091716	-3.64474936390267	-3.74864036527024	-0.266123266426248	0.172257593971623	-0.902119478025432	-0.893635729548656	0.0222900226890793	-0.22395386005696	-0.637625265050623	0.247018858673142	-3.04608743191349	-1.51459970379496	0.86972001267236	0.40477994084216	-0.159169740760946	0.0620448478021022	0.603695207207395	0.561432618592793	0.189284351928224	-0.38904268797274	0.54161885030494	-2.9079395867569	-0.0716052379805921	1.68478536278383	1.16055476678539	1.98590609250197	1.49023299038022	0.693142681655271	1.22142960110265	0.944621276820916	-0.984422484726679	-0.144956677259085	-2.9079395867569	-0.13559387793162	0.179377827983038	-1.20186499783096
YBR233W	-1.19098087147838	-1.62128151927399	0.0622040687473702	-1.86996631705399	-1.23187497578283	-2.58664517566926	-0.95005625677444	-1.74085666294079	-1.69586118491532	-1.92964682695566	-2.221296568746	-1.57968252732217	-1.84491120334399	-0.504330479898436	-2.38959726265126	-0.104325292947932	-1.54299805249593	-1.17714869979518	-1.87927210784935	-1.45631721011432	-0.461914906861115	-1.23031679624694	-0.988724769009017	-0.28034207441349	0.245632845333943	1.69213845461567	1.19649697251551	1.61815293864593	1.69515911174179	1.52744344163359	1.78661462716747	0.643916771951836	0.105013037099486	0.85205047440715	-0.184440532630477	1.67092463105496	0.592388953792812	0.302201694728116	0.944967593097034	1.26710315977701	0.0330422183862843	1.05930358305947	1.80603785545377	0.596450144640591	0.805681370429372	-0.252773480605417	0.314403146207756	1.52512177305503	-0.456053857648339
YBR234C	-6.43755048954525	-5.87042042937323	-0.344392979162346	-4.83013385000046	-3.44571491482397	-7.87366753661993	-6.84035679023412	-5.56484458015006	-6.60486814956002	-5.89004897512836	-7.72824318978306	-6.27248250769737	-7.68658575036462	-3.07673961777237	-5.98475224736489	-2.71901045625689	-6.43962423202235	-6.81990728570576	-6.0944473870163	-3.68685547873998	-4.11325742763598	-4.80208060579338	-3.3090130269758	-3.78967546748587	-1.86455184704848	1.20732051378338	0.319614996463212	0.488278734087244	0.701361713451564	1.09633769055207	2.00717927025968	1.10610692770476	0.293249657108487	0.603035487253922	-1.53964301146502	-0.144298882643026	-3.27496348825419	0.367384907953406	-3.23806619258033	-5.8436181813985	-6.49503175054037	-6.13032636094632	-0.910420140763892	0.0470622979588315	-0.807023232591831	-1.91917238681618	-6.19913683275265	1.96223072135277	-0.744369676179859
YBR235W	-1.80427440955327	-2.18214144131121	-0.10987074781138	-2.44619760198712	-2.14161022827186	-3.00757455501317	-1.78002814856365	-2.39685978571279	-2.46349324540481	-2.60904445497898	-2.80196604904716	-2.30950587277472	-2.58435546950327	-0.638502362994343	-2.82761038467187	-1.14628621510824	-2.14922816624637	-1.70126904150639	-2.42852483594471	-2.0231044590897	-0.80952248320849	-2.04508859560642	-1.48245296386042	0.263763718852646	-0.258268499018813	1.23934095221212	0.730828529824018	1.54719206236365	1.65440150161543	0.993758706212553	1.61044413126411	0.510904420663304	-0.117552485198892	0.733913597913159	-1.21062022796918	1.26350612695224	0.433106682196708	-0.415271127183833	0.712669202195745	0.583016470649813	-0.274052078997254	0.687621925474141	1.74183342070987	-0.0710947138466545	0.0250035704757539	-1.22046436206914	-0.146422181895852	1.61802928780325	-0.992571943212107
YBR236C	-0.750085853794831	0.93281498867383	2.12300643369006	0.625309817826691	-3.3814883247261	-3.75867465107721	-0.224478014329521	-0.038624638767095	-1.9282144649056	-1.19134855940079	-2.29194703075097	-1.70958131107145	-2.47746816816719	-3.10662862628022	-4.06936735946883	1.30482730561695	0.18748354860519	-1.51634679486591	0.109344838442432	-1.5551462133646	0.309413671792093	-0.984914841000684	-1.80582475184969	-1.45576275082385	-3.0625544331372	-0.438080987750445	-0.645986219450899	-2.06679038242496	-1.33455323943479	-0.595481947705016	-0.529111013455397	-1.5030269252442	-2.16234496822886	-1.41495756640424	0.374095860537661	-2.05847072196103	0.802928731098165	2.19079522919616	1.47436351290325	0.507714808040119	0.158122468728515	0.916559922229037	-1.26668272111774	-2.71848077049926	-2.429738098707	0.0249567023980795	-1.03045374026619	-1.20865773124545	0.966860375365143
YBR237W	-4.29638651218698	-1.51408835269922	2.07575154907819	-1.88200956197485	-8.75300809321886	-10.1288662305121	-2.50193675273415	-4.10323101338632	-8.41341407829386	-5.30053327929981	-8.62717835679015	-6.00165894545466	-8.57728184944244	-8.24280774554094	-10.4449676978399	-0.7981281873908	-2.59424411638439	-5.42390495467635	-2.19629040799462	-6.88745429511393	-1.07216224694941	-4.32089452315365	-8.25002734254626	-5.33984957741673	-8.14043212013305	-2.58973213529725	-2.82686279793963	-5.96341471322778	-4.65361597557324	-2.85369729686676	-4.53372790035502	-6.89421496915217	-8.15355163140503	-5.74445852897824	-2.62857605676194	-4.47153964968361	0.115884848921748	0.645500626740456	1.60312473013346	0.204082536884764	-1.51597133933508	0.821267336613909	-1.2191732146572	-7.36568900590695	-5.3550297087557	-3.02874423823329	-4.21073000242173	-5.1927281192853	-0.722668898747748
YBR238C	-1.41057402591121	-1.08391994719318	0.882038451374275	-1.8563872045568	-1.69260705485348	-2.57808940758526	-1.263225489793	-1.33348535737981	-1.99327088034696	-2.01224137153357	-2.30670143103895	-1.83518992479729	-2.30780749639043	-0.776250433128697	-2.31952469398979	-1.35264065951341	-1.67639300365197	-1.25050278209325	-1.83596710315165	-1.31493452978151	-0.554564958246203	-1.40067812741741	-1.00289145203542	0.464732693161228	-0.126627834954423	1.05048083992733	0.72123812946808	1.74931039691995	1.71310529195834	0.803561593174221	1.42141783470794	0.709538619363499	0.0330677278213994	1.29300942915147	-0.648282634117898	1.16863041868797	0.130781292170276	-0.0832454220155742	0.794117918160147	-0.119784302689555	-0.313132084741891	0.461599573461164	1.67589320283479	0.103791881600418	0.165388787924109	-0.931775791971625	-0.510219342420659	1.81371816390648	-0.413295964339276
YBR239C	-2.94105647919235	-2.91800753673602	0.820217540616152	-3.76193540182878	-5.63453619724527	-5.98768695804815	-2.42620903953138	-4.73462736219457	-3.92559354970059	-3.83769880229479	-5.50131333212185	-5.4232196319768	-5.66642204088462	-4.28229982268492	-6.05139518327991	-3.32038218382472	-3.38013731497945	-3.69410782292335	-3.64377201794175	-4.33012219300814	-1.77223359676197	-3.14239312709816	-3.47510135915326	-0.701008953976379	-2.80089243604726	0.300408869917367	-0.620599509174704	0.276083735125494	0.704474128265925	-0.208730924364147	0.098877192748264	-2.0161998416495	-3.17600136936225	-1.05720064689653	-4.04806065309544	-0.624912391756994	0.838237536545602	-1.6526263294972	1.33521927232054	-0.271570794550188	-0.895853460385193	0.123477862552304	2.1017204189742	-3.62503090158138	-2.83187695349465	-4.19687443256393	-1.67239677612518	0.667262185979236	-3.60341546208977
YBR241C	-2.26701804231354	-0.958235791966173	-0.318759090983937	-1.57996072959764	-1.22006982213985	-3.49255316420732	-1.92090046348195	-1.12274720655681	-2.24970206381839	-2.11632046739714	-3.45323554330582	-1.96394591012447	-2.76633882893145	-1.33811694157502	-2.90010819861317	0.14928543491004	-2.49260904807059	-1.54761047829531	-1.84958945165781	-3.29809461465981	-0.0341971118460574	-2.09695766610244	-1.83328590218052	-0.417607535613205	0.578803624704464	1.73342177482782	1.3258243885376	1.62341839418853	1.69837055977834	1.57901722104948	1.40040147748303	0.153826805371505	-0.362180612676899	0.417096381436657	0.957685668045192	1.6379200839884	-0.604815052409509	1.06545814247253	-0.130476568446106	0.346746690805347	-0.515657996032477	0.131355483834855	0.482248881709771	0.542435019910991	0.787626119020671	0.618673976326765	-0.556772665410308	1.35328681004394	0.543329235704415
YBR242W	-6.08640117508596	-5.60190066251488	0.959300764767716	-6.92624448461692	-5.23297834568189	-9.55086718387653	-3.73163648950852	-5.49361103889346	-6.48607605122226	-7.16003164554445	-8.51723752105047	-6.92844265101159	-8.23546807330715	-3.72344689337413	-8.94839241182203	-3.45369149666804	-6.84112943378198	-6.01704616455299	-7.06550392636193	-6.75162103865314	-2.14147491927034	-5.84428223514481	-4.52272820827034	-1.38656506912526	-1.53452552556597	0.404498105247094	-0.0784022309331116	0.943515944650925	0.730227688026138	0.207866511059505	1.62562914968183	-0.313387848518732	-1.26068715215017	-0.130999737838531	-1.0367663751372	0.515557922606727	-5.31258098075305	-0.901193263932835	-2.19595827935629	-3.30302450321683	-4.36512776170747	-1.61961119406734	0.922747719630942	-0.33193764535754	-1.22543046033412	-1.8314771482581	-3.79002343225191	2.10028239638682	-1.60122867540481
YBR244W	-0.842220447455981	-1.19313998445242	-0.212463362865104	-1.62691516039895	-0.788997916355465	-2.14057458160544	-0.764466556319722	-1.28129429400354	-1.57003156638667	-1.88473477871389	-1.99067001492227	-1.33198669685945	-1.73003861651912	-0.343246642124107	-1.92502501353489	-0.00263070227739556	-1.76491653217102	-1.44017902927995	-1.5912800439169	-1.43720349166768	-0.444145082481092	-0.75465253132656	-0.852892740497959	-0.115927107380573	0.525469026122469	1.74628742726897	1.46364381377675	1.4469041642861	1.42998307523678	1.71982970998733	1.79020035751569	1.15070165936283	0.831652300070085	0.865889228883992	0.729040808872792	1.66137476402172	-0.396570348613153	0.872155443975535	-0.262854256942878	-0.0144069707129099	-0.555336960598022	-0.0253600566492007	1.00040166116453	1.04341532008629	1.21921080083078	0.262240149859455	-0.022544815851368	1.42927757058201	0.190634084036785
YBR245C	-0.264242344553546	0.263959162509877	2.75467949970192	0.108077299791853	-4.04822862588822	-4.51983170124782	0.105613245493033	-1.96825875938724	-1.74774554212442	-1.08609716439914	-2.61412774212625	-1.66663435839004	-2.71124752660403	-3.71423300401413	-5.10515360456494	0.529403752405571	-0.118164637223621	-1.73503685710638	-0.122104945380033	-0.72336937447261	0.395906962636163	0.133422713046155	-1.03735560893193	-2.65732361298533	-4.08987782753148	0.0179459484076246	-0.248295964178499	-1.22995672533663	-1.05374968996229	-0.0900822350616939	0.029468064624174	-0.394688463302182	-1.72468367885052	0.0186184756494523	-1.69121059797936	-1.63930449532091	0.238970251128474	2.40891956333312	1.55553917096369	-0.731776336456081	-1.05104878556145	0.0122709987402683	0.0532350841349279	-2.16293585187914	-1.44371685804213	-1.91068849110857	-1.33718030879504	-0.31487820119481	-0.15833244110666
YBR247C	-3.08807701316067	-1.91608708727487	-0.0225643080617161	-2.84437061854656	-3.96336692303273	-5.03743767286976	-3.28833573339315	-2.34831527044795	-4.08261468055634	-3.98945797247993	-4.20458853064629	-2.89468080811803	-4.08564849181706	-4.52237189409367	-5.28517873754616	0.971703323325364	-3.00590683925833	-3.18029183476834	-3.22389267128265	-2.99441320490834	-1.28798309569666	-2.70246125188578	-2.65978518929089	-2.84549173012992	-3.9640557428628	0.777200147799538	0.201123410654447	-1.30363014148047	-0.603162731733506	0.668451945251372	0.720499517640217	-0.125027482617848	-1.09262330012839	-1.14422511875924	-0.0698715394016793	-2.13560267657357	-0.040799020919223	2.09157872972453	-0.576445936431523	-1.58152687611107	-2.70062948236005	-2.31798411472122	-3.44605741926951	-1.53587379789032	-1.88829276169064	-1.1594078701565	-1.96257232315771	0.159910504895815	0.84284791720139
YBR248C	-1.72922881707465	-1.86825395790875	0.349097106678845	-1.28824841531868	-1.29449886504686	-3.32235341369667	-2.10088965885255	-2.06910960869915	-2.45393284348867	-2.52000696234362	-2.69118727318809	-2.12598742623683	-2.64277286792122	-1.63796168206332	-3.27120128098228	0.776891243231117	-2.2990844592491	-2.4216974222939	-2.1451929421528	-1.75278683661103	-1.09338007378083	-1.16234550919145	-1.36601660203142	-1.23545652769616	-0.193255767123891	1.25156566075304	0.865657099441956	0.948674136127853	0.929936234624236	1.1675518209976	0.985439420394983	0.494698309780558	-0.0931190810568663	0.516180309995905	1.23243156684373	0.5135174149881	-1.17205340177636	1.48090566843137	-0.896712155339486	-2.0997791122522	-2.28767730437195	-1.85919584805728	-0.296074938422591	0.441040237889125	-0.0155777990638146	0.425213845661115	-2.10324066881724	1.2569773690362	1.13743237117413
YBR249C	-3.43585266617757	-2.0968384189423	-0.496064046489761	-2.35328299651118	-3.50992997245708	-7.71821373319147	-3.83193574990907	-3.10252233403562	-5.84734918082636	-5.65850847183586	-6.6240927419526	-5.68184308915399	-6.48460109912543	-4.21559375744539	-7.46639858401404	0.71095223706005	-5.48524272683465	-5.81521639813011	-4.26684695314525	-4.98101790092559	-2.36477778335305	-2.02318264713345	-3.31673778243682	-3.62290313566078	-2.15815776601071	1.41065389418015	0.878555554670376	0.340878223000166	0.467819573761387	1.41065389418015	1.03847055332488	0.46363219748869	-0.693228415431333	-0.477207455086048	0.799400476703141	-0.00459782885924647	-1.88218030549974	1.68524655624355	-2.79860962818566	-5.29349228563066	-5.64873950032967	-4.57605159817643	-2.02093440889045	-0.138497845945008	-0.272710399870802	-0.500589412115518	-5.29349228563066	0.639818087130602	1.12257454405737
YBR251W	-0.874845663080475	0.484194605912811	1.79085650054264	0.546604939908976	-1.30959361903217	-2.81706810194993	-0.398193287773799	-0.373318974148211	-0.846768272556775	-0.378432173826023	-2.55458213390037	-2.55458213390037	-2.81706810194993	-0.886012586681416	-1.68102505751694	0.5998438397406	0.401668175452983	-2.51144616619304	-0.100933079732447	-1.11423923636655	-0.295056857423352	-0.863340599669029	-0.431137865124345	0.0136179863574603	-0.847294547315387	0.835741612760515	0.742932731094524	-0.0172761315584835	0.373221749993299	0.724283343230043	0.740921687770229	0.166873742281237	-0.213521127377636	0.530638966651803	0.316470265438022	0.0393253664372422	1.3160157393363	1.69039265558786	1.8545287948819	1.02478865337566	0.687785933107631	0.993102902170748	0.065860082552389	-0.240617472816997	-0.530986090455718	0.262341072123022	-2.19374047070026	0.897386949158425	0.707903343992895
YBR252W	-5.49945276589013	-4.86119069153193	-1.89565088119628	-5.74917201432123	-5.40689224164031	-8.73578680316345	-4.7680980006598	-5.21611511613094	-6.40172605728053	-6.92680779481521	-7.72430176416145	-6.80868986048578	-7.60985677028878	-3.39367459961046	-8.45519903697709	-2.44986993086582	-6.67015900116533	-6.27193563984251	-5.97680220181586	-6.26850543888607	-3.19059529040776	-5.05862782178672	-5.01466067487087	-2.63721115221069	-0.469146661664737	1.59620852041806	1.12308523189398	1.35320217418103	1.03066868461271	1.55424825767883	1.41294954177167	0.428207944947873	-0.320356974116157	-0.655491036403482	0.382816477392615	1.0269267455553	-4.98614776957959	-0.332910926586191	-3.94557923490121	-3.17415084721117	-4.60583551731877	-2.81770970615559	-0.334153884071104	0.49004563076273	0.311432389627681	-1.45799320352969	-3.17415084721117	1.40483565952569	-1.22966870392646
YBR253W	-0.633385083103178	0.223674906953303	1.84018962111761	0.299741149044488	-2.49617939820531	-2.53543796634147	-0.0180452807234311	-1.17859104984025	-1.57040433489495	-0.555964006498121	-1.81461991576105	-1.1775414321311	-1.93320647586625	-2.22179556372578	-3.08638140241587	-0.178558046756858	-0.4294796936307	-1.18150945355484	-0.111095934789697	-0.855594140413985	0.422349065295723	-0.297373624608686	-1.3296995647232	-0.824930997488859	-2.3528110278825	-0.872497186007096	-1.03226052884301	-1.18339352562508	-0.746492670741949	-1.06208221370012	-1.03188449593972	-1.88400615681621	-2.27797326930521	-0.639823907431554	-1.15535187399285	-1.48646843598529	1.08651817938681	0.739505700138733	1.73807677138692	0.867679032747007	0.631170702326566	0.984702329650419	0.334924425473406	-1.92963783832717	-2.05893259677903	-1.29714664069659	-0.593039565882709	-0.563340748428397	-0.591169887308724
YBR254C	-4.26737439363153	-4.60935009399793	-0.936838319897129	-4.68296465054129	-3.2332684908801	-5.31453110286389	-4.17706160253488	-4.48413211329604	-4.29343760797163	-4.23363466601601	-4.97417461962026	-4.40748822538594	-4.96608912261638	-2.92390329356079	-4.3968288614409	-3.71176840220832	-4.13507620822057	-3.68811377554739	-4.80958375584655	-3.69914418929244	-2.81675003368178	-4.08807228421644	-3.28246193201857	-0.612089702887659	-1.66576841027369	-0.29690954750904	-0.83565231584184	0.529756076739768	0.720303205542739	-0.596599739622957	0.192571023064746	-1.50216581855011	-1.93759503279067	-0.677556651707039	-2.20374819571521	-0.0960612218252963	-1.23450200891821	-1.98597474672717	0.342932055655412	0.431677370349384	-1.24050455419219	0.524630315879617	1.25636651051638	-1.22775741316312	-1.58816594878304	-2.38590302472088	-2.5866906162005	0.950617997641676	-2.43742965874719
YBR255W	-1.60956177019711	-2.22197767161801	0.461867276459232	-3.15634311642672	-2.70417156455747	-3.68684564763427	-1.80071143661413	-2.70267393243416	-2.75685252034351	-2.82348025435616	-3.39601436886679	-3.17833434874724	-3.49696251822084	-0.894701331794483	-3.31881416751402	-2.43216738856086	-3.14221810957517	-2.21372350330034	-3.20510751654548	-2.4379713211205	-0.824011621956182	-1.9916257661076	-1.44604412352445	0.269548811954008	-0.144684789684244	0.891956025559657	0.439998795692611	1.29495284366534	1.41929254444331	0.687944540989794	1.70403433938852	1.10717165542521	0.525684549601638	1.18517175464896	-1.22465452395949	0.943321042363967	0.775139724618323	-0.291386462955766	0.851964014937138	-0.250051707998493	-0.680403004030876	-0.173913906036046	1.47241973118666	-0.0409528215364048	-0.31517812095614	-1.45714051357391	-0.835045728630519	1.88685750062978	-1.3214858167125
YBR256C	-1.29737365022075	-1.65898896312728	0.696532545236505	-2.5139589634122	-2.15303669115753	-3.1522166276232	-1.08641485548501	-1.85795718613141	-2.00282071781921	-2.22657013224185	-2.73674379267521	-2.21294009763865	-2.87899414354397	-0.454854765395034	-2.84651723776294	-1.80628840890453	-2.3978006763505	-1.69059762935715	-2.54706670864505	-2.00564291249742	-0.613763284252648	-1.56833244098241	-1.24426331903458	0.413141985174186	0.166274661177079	0.841730572900149	0.65589364475266	1.40158254913997	1.42107658351803	0.703590612089204	1.6588708947169	0.907929087409599	0.53349772078737	0.956139472447313	-0.584978678516998	1.09403657663339	-0.0298314946729629	-0.277143257246614	0.723040072583811	-0.182188898632712	-0.616146560233992	-0.012408493768209	1.31091833555129	0.489994420284908	0.0460673552519205	-0.734439172178982	-0.484099233702891	1.98724109342285	-0.784426035317842
YBR258C	-0.226582347262552	-1.51917227920694	0.361903616507777	-1.13669756002354	-4.57472365872919	-4.65128256810122	-0.219813799173872	-3.08298440215	-2.11187841621457	-1.60723356873226	-2.63033480681708	-1.3538393950579	-3.67915585598645	-3.67528393225633	-5.11832057024589	-0.111639640400638	-0.914656168023562	-1.69808773790525	-1.52276751497968	-0.966526339831787	0.426583582470508	-0.64148562191044	-1.6143548804023	-1.20820804339986	-3.36081164711827	-0.997546175326172	-1.46426124105139	-1.23930747653683	-0.201486550975105	-1.42101537280227	-1.59482146517025	-2.43380990127479	-3.0852086219213	-1.97562646943127	-2.78322703226927	-2.48258389016206	1.93494879647513	-0.17407517805739	1.75640620003883	0.491840247315874	-0.00542455491473284	0.468115414535173	-1.2848249841482	-2.74760158772775	-3.01403330803216	-3.07798513919607	-0.499949619566707	-0.499210971557754	-2.2161314546424
YBR259W	-2.06052599869362	-1.87938415637529	0.539974188033349	-3.013106551997	-2.7932678151969	-3.89429201136263	-1.74303287392408	-2.52574680535995	-2.97174165336238	-3.06187590984239	-3.49990325020071	-3.07460901828971	-3.64356135644358	-0.933919300937053	-3.66479617050484	-2.0760749706619	-2.82558718799426	-1.99277874868443	-2.99972161096092	-2.2019476829499	-0.686382860974215	-2.36824732587401	-1.69910449446594	0.251335423234465	-0.464085400703436	1.04906729714773	0.504839536352942	1.65884614891337	1.60211210423751	0.771109492712033	1.63621978479938	1.04151830737194	0.178712414015935	1.39207320341281	-1.43379975424749	1.20654684885152	0.0701649457751324	-0.072047611813086	0.502737473493809	-0.614566402667064	-0.843443107881037	-0.133819588046525	1.65280565478392	-0.295876483009826	-0.166081605935267	-1.78587817194798	-0.846612883853081	1.88638375474228	-0.783043509360634
YBR260C	-7.48999724108015	-7.9307513000508	-1.02021505670535	-8.58316586795329	-4.6711525746278	-9.30151719219737	-7.14966956528055	-7.68204059394008	-7.70872752540008	-7.96772331428374	-8.72098872664907	-6.63785578787474	-7.69198497056799	-3.18619181548296	-8.11314316903705	-5.47254997395803	-7.65025190676306	-6.6503947813231	-8.61605459037751	-6.14888107415773	-3.56718848798417	-6.51003232429672	-5.83062341137784	-1.35209817086726	-0.964387628313647	0.667226418255796	0.366488886913869	1.07911894518552	0.94602340890807	0.417338697905663	1.77052604391817	0.521872501923119	-0.689329923457547	0.411459786402436	-1.45723236705116	0.737178991186072	-5.40230182142293	-1.83834396061157	-2.91558707183726	-1.8674114229894	-3.591229376256	-1.06344085819688	0.300365698090843	0.110464766499382	-0.350847386529978	-2.13487292199317	-3.69351298223139	1.67141780297707	-2.98078276718056
YBR261C	-1.61263433472721	-1.45423476134964	0.203136013161408	-1.82151514273055	-1.44487054725861	-2.87880610574955	-1.10619727341658	-1.67802984460201	-2.04049242254476	-1.90878088113732	-2.4533370052634	-1.88500994307937	-2.22737933345146	-0.619212837849775	-2.63470986959969	-0.53137344701259	-1.88355883649787	-1.69067729943893	-1.8226893167904	-2.03271113194986	-0.282680675801944	-1.89861638868302	-1.27271363432004	-0.0979267892759259	-0.0588383107070767	1.51008881480353	1.13608370452226	1.72202570129686	1.7841704450241	1.36019456376518	1.67817959454746	0.665566658643835	0.174407067307434	0.716840200300923	-0.566908888739684	1.80966038676976	-0.166619880164936	0.00486189063856967	0.306556142919824	0.402394776939737	-0.601712320236959	0.690068666661797	1.86361425837376	0.221113747640807	0.463116114296163	-0.60527476099921	-0.139263880107427	1.56064356590916	-0.508036713876503
YBR262C	-2.8248800507122	-0.535922350974142	2.10319745408946	-0.458348482491487	-1.70173048022678	-4.29389577534462	-2.47716217397981	-0.790262916112326	-2.81440136102399	-1.91329205750844	-3.99101954749083	-3.95332869785463	-4.26909687372256	-1.59379150693001	-2.70386699239013	0.28491317940434	-0.956081057236745	-3.81829855211257	-1.17842042722303	-1.94284425199202	-0.905161900625644	-2.16519853578208	-2.35448849422662	-0.460535716858915	-1.3131925596054	1.16394623820713	0.804011990739056	-0.141844943686048	0.127594078139384	1.16096698673775	1.57942086400259	0.622830445109241	0.00539910149122848	0.599762486757631	1.05927973190214	0.1215840802562	-0.907732519423589	2.09083289604286	0.230047460025618	-1.14800791958275	-1.47771809693172	-0.928066583030412	-0.0393999730638547	-0.406674005125922	-0.22596615268924	0.22410487524144	-3.53511508149382	1.35787728855901	1.38506567991812
YBR263W	-2.8663675502124	-1.97971014264402	1.6268230789042	-0.73689883793864	-1.82166949251278	-6.2417819164349	-2.78527736350882	-1.809382708353	-3.09234216726344	-2.47261715068404	-5.55310709735598	-5.54217095871844	-6.2417819164349	-2.3456439781728	-3.31711215760041	-0.311672457607667	-2.8977088069939	-5.27318986098089	-1.67429106616822	-2.40375936104876	-1.04588745988377	-1.37311080975811	-2.08690818152944	-1.68865818998506	-1.02308717857705	1.27671374583376	1.03517864739649	0.587752107856936	0.533281805680726	1.24615094642418	1.19579922299105	0.416124319401629	-0.614688711536432	1.04137403422053	-0.262645352783141	0.458297338782028	-0.921607663483055	2.26989189188102	-0.784817006857679	-4.04991277106621	-4.28072924397564	-3.50349397417777	0.720858014141813	-0.355107570645508	0.22758227111711	-0.64591433828259	-4.97348939267361	1.18835720161302	0.872214909228238
YBR264C	-2.29015565144107	-3.01316272730459	0.641029734218697	-4.0545445217363	-3.79071418648091	-4.72505681784974	-2.16443839852273	-3.38743092577939	-3.63165986910833	-3.69977741742626	-4.33867644173417	-3.85903663607063	-4.39247512694039	-1.09893918868838	-4.45766530781699	-2.87555275271339	-3.77939490512235	-2.84138444159178	-4.03148354732433	-3.3495795255942	-1.00453518565005	-2.66754217036618	-2.5950711110231	0.241819200658931	-0.434298468568008	0.681925787928067	0.335562394527619	1.19681423820022	1.37359331591408	0.478591530293019	1.71258854891799	0.792890108914811	0.108649468378147	0.515289503656388	-1.7406686067536	0.931816641712737	0.0864337040975036	-0.704452590977398	0.989119012350641	0.0495414098712712	-0.882941028614468	0.101567641216756	1.62085170657646	-0.257335371805324	-0.688357381878553	-1.95261577263613	-0.745428434890869	2.01944621381928	-1.76070118340511
YBR265W	-2.88147091441871	-4.48609509938394	0.467680686779832	-4.51411753863778	-2.20375982991359	-5.12024517750051	-2.54594127584924	-3.9789720796775	-4.22146694927385	-4.69591293502176	-4.74912031477235	-3.00563227285354	-3.85126955922092	-1.49263642993038	-4.24576838559003	-1.93835321689535	-3.85172078768086	-2.65448162871002	-4.72792208020111	-3.22362738155349	-0.775738372466674	-2.40222281051058	-2.89860613531718	0.384732763538219	-0.27454541167781	0.373915105996398	0.231195455425757	1.16383290437341	1.14114980277815	0.271639602878216	0.667945807546705	-0.338037184443243	-1.12385056748884	0.0115829566318717	-0.283758238326032	0.568295471645753	-1.41439371594428	-0.187832058472607	-0.461457484810358	0.162480869907312	-0.871289399330934	0.857485067682348	1.40415777071978	0.139952838126108	-0.222894821710473	-0.523569872539688	-0.581819776905151	1.23295283951611	-0.623769765650393
YBR267W	-2.91634754540071	-1.58096453694755	1.1240475293526	-1.79336872833222	-1.69925604907106	-3.90014496683119	-2.28234300755538	-1.72007114563391	-2.78292127959026	-2.62969245642163	-3.47311297298309	-2.63232396859347	-3.10992464899436	-1.74043364335598	-3.42069678124617	0.0980147727760438	-2.37830095154063	-2.77534576118448	-2.31885311608201	-2.6723441925835	-1.10066414534924	-2.30482735449071	-2.14494703475283	-1.33201232164514	-0.59644259719367	1.23192895826675	0.855825639509099	0.606933541868418	0.477929370443227	1.22628154044675	1.36264574621567	0.56451458986198	-0.1418024415165	0.243424657248178	1.73920362675645	0.488969194946049	-1.99115265418201	1.60555490416466	-1.20880101716378	-1.96259511079413	-2.48044966819725	-1.86777328832434	-0.0473008118768906	0.00839622434762155	0.0760858113588923	0.583429344924271	-2.17066925563307	1.12502287251487	1.43100394002244
YBR268W	-0.592154680223294	0.697848199978562	2.48016256555687	0.279986508799451	-0.834028560868215	-2.45560038881725	-0.0381804148300419	-0.506186124359628	-1.49390741061874	-0.360677999966553	-2.21160212932644	-2.17019222755548	-2.45560038881725	-1.00120446308147	-1.58991106803146	0.411582021947844	0.149966066244204	-1.94799836618769	0.0798251017989488	-0.406834139272698	-0.0678835345428266	-0.286146746703936	-1.49390741061874	-0.215387534193604	-0.642268617400648	1.32865342229148	1.07481207929354	0.133976012305926	0.450150749056776	1.23942048794808	1.43221108599766	0.648621950138785	0.120198653164801	0.883695211036281	-0.0239205140640328	0.47401361108873	0.788465226074582	1.87928768903501	1.57680285226824	0.686009038881345	0.309655165382993	0.799204332932733	1.16688636680116	-0.209430182201887	0.383742279043857	-0.188502110113024	-1.50163439102802	0.994873488652598	0.815156387316013
YBR269C	-2.43446857315512	-0.48479526550354	2.39476925997132	-0.222341665618862	-1.40893624786766	-4.00658941400941	-1.71995328815881	-0.785366452251368	-2.72026673045763	-1.78025366505993	-3.49121798321081	-3.37719054916198	-3.97854201537231	-1.7326371953968	-2.53043707119645	0.250398716845386	-0.477658786662072	-3.335560325952	-1.11675051877239	-2.20689759629901	-0.462559532495281	-1.95848724660428	-2.3549562202234	-0.357968525346416	-0.590559045562027	1.14677462948513	0.874394484105654	0.199692787211813	0.48671566017693	1.07479641751313	0.727880366609504	-0.213108712126797	-0.660712745074523	0.341836218351257	1.21440989670476	0.42622775097417	-0.342669568452637	2.08326865847847	1.03547715969693	0.324337966789109	-0.430621814620052	0.741249622094891	0.359972448762979	-0.19973719280052	0.100172992167777	0.791431735401707	-2.96646456159324	0.833685141002951	1.33906835525459
YBR271W	-1.62861190879356	-2.52076329318262	-0.103653264728764	-3.35187251676074	-2.64282632387701	-4.18627561200149	-1.61997483654369	-2.91734086875876	-3.15026921677997	-3.19720716154816	-4.0644879175355	-3.45835316522399	-3.81192400805718	-0.625012146857484	-3.83225316846525	-2.38435654907802	-3.56014526595489	-2.43002123840052	-3.36893429210927	-3.08315713108998	-0.904184079488658	-2.27943783537653	-1.59391739120451	0.0111262327215525	-0.0342638294362978	1.13532246115634	0.765877875494471	1.43878656987846	1.63225456525253	1.00263352049252	1.64271825440713	0.942589865475225	0.44378111263541	0.765851515688121	-1.112354795505	1.32982966722971	1.08892490229861	-0.470715034959442	0.891057105196447	0.164169258513655	-0.684998261747029	0.101207833230688	1.51950626171519	-0.109467396948708	-0.0965552892047246	-1.32211712963595	-0.432409345629397	1.7546859591232	-1.34196231434573
YBR272C	-1.53971667324125	-2.08516521066033	-0.187493843520709	-2.30184078122487	-1.66311867283932	-3.04857108323819	-1.58568402768661	-2.05418952820883	-2.19797272429763	-2.36750155976334	-2.54875678655671	-1.98653603506953	-2.58744275444044	0.0194073093393738	-2.79638032751542	-1.2095008266647	-2.43937634394413	-1.81131766542364	-2.30071536457923	-1.91012799756234	-0.790729536238732	-1.86105518989893	-1.38957433151283	0.174750509244837	0.413857328590841	1.35769805462127	1.00008730411157	1.59625905769309	1.58873236020899	1.24983788730503	1.81567344238854	1.09706210244337	0.775840058850857	0.840113554934792	-0.214471389330891	1.52344619743676	-0.313936656556445	-0.175855314493297	0.152077787352329	0.298210406703769	-0.535856719376536	0.0418351296244602	1.45199825096641	0.862004983697124	0.651857313107783	-0.394355938108138	-0.0972183519031158	1.86837962629905	-0.72376816871076
YBR273C	-3.3299613140605	-3.95605745696343	-0.74757113896424	-4.5111367305865	-4.27969856197493	-6.36857838883925	-3.17899860230702	-4.22614480644303	-5.22464533377651	-5.79321563499114	-6.13227698938743	-4.1164311591206	-4.95097185080035	-2.68216481402962	-5.82969285867153	-2.55654173070496	-3.93373716255953	-2.81347432158559	-4.50801412138737	-4.08856354914221	-2.05869041669807	-3.01974880972325	-4.07400926803195	-0.685175000658771	-1.20599885219839	0.941692673159319	-0.136444578009977	0.885959835773942	1.36894896715447	0.665230184360672	1.59690654919414	0.288798787385112	-1.09867755775134	-0.0422245286864394	-2.69232082648288	0.31678482571051	0.276735046914657	-1.13817351588764	0.551021927555199	-0.707534288264596	-1.77504991373667	-0.339244812246521	1.75085394305532	-1.47444144186815	-0.932688240663357	-2.86066274026294	-1.40291824432354	1.7348888593388	-2.22361756361458
YBR274W	-3.89293314787482	-4.55290224212544	0.08974941379834	-5.60744391139503	-5.54076295094489	-6.58779061646977	-3.65207463957508	-5.02256702129579	-5.17488516101409	-5.42485912691174	-6.12786667796462	-5.49023214584267	-6.04701572796226	-2.50803313740036	-6.16953468063712	-4.58180224966088	-5.34528951215426	-4.44079526147867	-5.56368719104866	-5.46665028840414	-1.97522899501419	-4.57489502779895	-3.98168214804892	-0.452927250721313	-1.17238578000803	0.609658329912118	0.00825992855450164	1.39926694662985	1.49100920200706	0.338831450294521	1.23204727306315	0.0411542887262739	-1.00754782537166	0.215134314635493	-2.94474399749245	1.06193237152914	0.371190766496363	-1.53110821681071	0.799623513288297	-0.345054458755071	-1.45497013990442	-0.0577619181517217	2.01110148833484	-1.31361340644745	-1.48167093785342	-3.25023999250227	-1.39819279878625	1.70554837866579	-2.66896387630252
YBR275C	-2.42944954053753	-2.06666205475028	-0.154205197320188	-2.60740282235896	-4.49630945597876	-4.77111199182206	-1.77346247009866	-3.70469575528234	-3.50659218967063	-3.14834779564921	-3.90753082164725	-3.43545206660382	-4.31523733254563	-4.01636047548878	-5.08553795636357	-2.2941756207522	-2.59032090258664	-2.87191474001471	-2.63865727957799	-3.50026883152255	-1.62775352975573	-2.58827623270908	-3.42439187775666	-0.194709146139527	-2.25106857864147	-0.0252219502345931	-0.660107724642901	0.316976441367674	0.838583792526035	-0.333377366653593	-0.282012328396632	-2.19786409920334	-3.14997583773657	-1.3039531919067	-3.50978031986336	-0.444577083890449	1.07504361671534	-1.82709725554074	1.48364746787003	0.67873516532739	0.14217882511798	0.793567240749942	1.52315049140423	-3.09179935325192	-2.31413075481819	-3.66725572991612	-1.13939625377706	0.496212536320078	-2.98113837748631
YBR278W	-0.793832468505656	0.111508115040366	1.5795553874247	0.0521067347118611	-2.42817993952125	-2.46173009480654	0.00689665421468876	-0.93635272965565	-1.4404572031429	-1.04781043957359	-1.72232795813217	-1.08241720359237	-1.89768468406237	-1.89613502310442	-2.79752838382819	0.550089768875441	-0.610528711304005	-0.742840057434648	-0.0801748806161155	-1.15771306499944	0.793394467097244	-0.50953504079236	-1.42546077175186	-0.321652753352206	-1.32549479405138	0.653598625262724	0.356954312288972	0.205256230533891	0.604559381122074	0.450286920607382	0.174103578231821	-1.46495597623856	-2.17464063683949	-0.302052608492753	-0.819687366346152	-0.2332406601866	1.38203754877068	0.614262291750129	1.76463157899428	1.0128365181266	0.675934438309082	1.46604086579675	1.72457354631015	-1.4639790842232	-0.637143045776241	-0.995502800262426	0.0260675864089391	0.0776598315258307	-0.231500456968918
YBR279W	0.791944313071949	0.607193548254643	1.85908111955172	0.418085440464179	-3.27961167019981	-3.13523608726541	1.3478368777298	-2.45729239797606	-0.796378697169438	-0.130722490664769	-1.4552043634109	-0.899244020606404	-2.23918491673058	-3.40161882028734	-3.92860039477717	1.1692041034119	0.688430947674578	-0.903318988851304	0.420019328103908	0.0278743076143021	0.513592530438711	0.405993547848181	-0.579981844861968	-2.45010825642825	-2.83357664534142	0.424145341410617	0.0150999293406809	-1.36324062506827	-0.845768722134351	0.219987117688844	0.261336035218327	-0.454649036325582	-1.19581055318815	-0.498206314476994	-2.02999886401061	-1.24613292745459	1.30245823696994	1.77098328738172	1.75395396441965	0.659637520912959	0.039975954764313	0.874281813418674	-0.0471742826523464	-2.16568016970212	-0.94800252282948	-2.23631247718903	-0.122437579253506	-0.511497536992509	-0.507098764168953
YBR281C	-1.91289524256301	-1.18845558384383	0.95290575434925	-1.79173281879056	-1.63070505865432	-3.41208165202134	-1.35180549098984	-1.29583228027241	-2.15460755356863	-2.05378550114039	-2.79857701279536	-2.08199246416796	-2.40284626998664	-1.18786161950806	-3.22595100601237	-0.346287949496906	-2.03023322976444	-1.93702871726877	-1.85540126090863	-2.3667843539653	0.192577184230195	-1.87292857892005	-1.55778787444414	0.132189895196504	-0.366158558351133	1.20853780314676	0.904652897645763	1.49659411055096	1.46222453065937	0.982802518046857	1.4378184238064	0.497809197438669	0.0663179905466384	0.718295618696967	-0.314630656463027	1.16328486202152	-0.855121114263316	0.557804838612871	0.209046529067478	0.107042430699201	-0.790293902892956	0.766843077551333	2.17944702044666	0.117578470108723	0.47104701139509	-0.524045165022597	-0.417865635000039	1.52656761716121	0.229343539072313
YBR282W	-3.64342157285261	-2.77847217413346	-0.220614974706378	-3.20224387083859	-2.47290914637587	-5.8655168428328	-3.7061984621598	-3.01116685845068	-3.06999311611259	-2.89250302471228	-5.05852244840511	-4.77038177560977	-5.85494642673199	-2.48174318250542	-3.50352695282219	-2.79578395789635	-2.61699995064427	-4.86253511641833	-3.34332410154059	-3.61988834436075	-1.74651817264433	-3.36556870985055	-1.48045768929199	-1.0187645291767	-1.25692164552072	0.00940112408655752	-0.09880728113719	-0.734565586714544	-0.131003316344176	-0.0967607589765067	-0.14626965337027	-1.43831419982835	-1.78737691816126	-0.490147846179318	-1.32924326025223	-0.315170292333633	0.349512743155378	0.116624731523907	1.65587761599927	1.90059244004422	0.368851045166871	1.05559365695439	0.135774754768318	-1.53663694676861	-1.08754947915575	-1.47740183350795	-3.84417400660844	0.503474225260417	-0.875591764427855
YBR283C	-4.45445752430422	-4.48637294552182	-1.14404283140409	-4.62481568296135	-3.10059155436221	-6.47532338103775	-4.72674457340701	-4.46566226477708	-6.19391710290467	-6.3584267184454	-6.44890436762272	-5.36598304486734	-5.94250542788005	-3.67779659653287	-5.3856694287928	-0.367351802783287	-5.28123367338813	-4.96687909110112	-4.90410425063117	-4.12760393713423	-3.48326514789225	-2.74705082647784	-3.98822263498322	-3.29344516985219	-1.91840252655202	1.68217253197971	1.21964674214249	0.387454066654029	0.470828358175043	1.68217253197971	1.25760316443571	0.536649296418714	-0.342756216903314	-0.0132011675354895	0.204204060900716	-0.0289187188748365	-2.0590801872824	1.58361311235133	-3.24604326424864	-4.50060003762984	-4.8849299954849	-4.47767286541942	-1.74330418084995	0.00391664354165251	0.0711780010965901	-1.18785196459777	-4.50060003762984	0.857643593329375	0.736603794378057
YBR286W	-3.96057652477369	-4.7042266954936	-0.541310593183275	-5.49060962521599	-5.3585714054837	-6.44997635283316	-3.69628894221448	-4.97264066616937	-5.48386631892079	-5.17379349539053	-6.15686043731394	-4.65193985866304	-5.63355744980923	-2.65104548501749	-6.1245338081874	-4.18212379997593	-4.95757438311018	-3.98173543568958	-5.48239227364916	-5.31140615608379	-1.91748122321985	-4.37053855984362	-4.59207756727338	-0.0410105464869281	-1.22098452094775	0.0876972176583711	-0.300335712586786	0.526847964805154	0.844780380557813	-0.175670986998016	1.14337861225201	-0.147157369620059	-1.27927406906888	0.0676227513094688	-3.29514930497386	0.396003773882335	0.757545130447056	-2.03142854615243	1.42177703342012	0.376073020877749	-0.833410527312553	0.450109527889961	1.52975909675703	-1.10882261732424	-1.57017817404602	-3.44807747446585	-0.780062772905938	1.4830709740486	-3.05544145525893
YBR287W	-2.44452470950136	-2.93805000207376	-0.553221073615667	-3.33535464861513	-1.53597275227687	-3.77651712389356	-2.64473859598761	-2.7806002734442	-3.32011747686133	-3.46539059296722	-3.64965895456843	-2.29684020765483	-3.06168638864262	-0.602868310358837	-3.40526585016688	-0.788115655776056	-3.22739444026173	-1.80338314579696	-3.30808343785062	-2.57296959566437	-0.687056727360642	-1.56961436608994	-1.96802025209984	-0.395169481253933	-0.0213670162308265	1.54457348578895	1.23211156305252	1.25707870791907	1.56115438659863	1.52078568559555	1.81593830566951	0.603782192212793	0.269088935217608	0.430501334222326	0.11175652020829	0.952194995702822	0.0634814015812113	0.592154840103425	0.27576375940048	0.891750577238611	-0.214987963864185	0.109851535527471	0.950809872321737	0.804106116247274	0.77152246746614	-0.424946464255469	0.180067178056323	1.55544032650799	-0.237487693303243
YBR288C	-2.62684193328048	-2.57547426832406	0.784692328723977	-3.0489606385731	-2.50433707532067	-3.77384567195513	-2.50941740639836	-2.72134959624147	-2.9475424499309	-2.89539529261167	-3.57645020913972	-3.13298682326886	-3.55492918148618	-1.75649781583808	-3.03507560358983	-2.79373227562636	-2.63830386659508	-2.21592560244891	-3.08296638893045	-2.30497585677655	-1.37347827946586	-2.51362012880774	-1.83989077177997	-0.0186213053404605	-0.86164577261561	0.280236416302695	0.0450157933682314	0.953462699610013	1.10228499145091	0.0490685467268011	0.820780607076896	-0.0867500573125865	-0.76912685906579	0.528513634959546	-1.50314721427312	0.0816343496611466	0.303121526984961	-0.556863698309388	1.73153365153798	0.412858504717753	-0.359599320603957	0.99151209264627	1.64946906267424	-0.569971085869068	-0.591287064722684	-1.71948797731387	-1.3359574593132	1.41204058360647	-1.27379203159198
YBR289W	0.242579551171945	-0.871788658620587	1.33423863430198	-0.922908136596055	-1.01726864547781	-1.65810937121636	0.0710934689354915	-1.27092309129751	-0.0312028643122357	-0.107020263761545	-1.1467047230313	-0.35202473593873	-0.932272325010987	-1.22773292083146	-1.7151415616218	-0.0240031327106527	-0.437012901953429	-0.494633305047232	-0.979959617372548	-0.312196624841997	0.695808118462438	-0.0182977869562326	0.47634422690901	-0.541166071377337	-0.774686047221678	0.965381368844966	0.618151783997587	-0.128822277266742	0.1248091790224	0.91089130642009	0.630336880435918	0.0114858926209372	-0.410768989518433	0.46812286733456	-0.646430177650596	0.142571184369398	1.8202742259271	1.68068542602222	1.77713855923632	1.29542530704474	1.09893856727445	1.35961319277069	1.08521876278278	-0.612493452798206	-0.0496506550112158	-0.646430177650596	0.0888220769829773	0.202511769950822	0.300598086927782
YBR290W	-5.76592565835226	-5.24045528370032	-2.25042227736862	-5.81725478416388	-5.70667874414384	-8.03974709502877	-4.6079068757142	-5.65184850932023	-6.35150988590897	-6.12549115620374	-7.70885961936596	-5.88220365499961	-6.70387826864533	-3.86116495077576	-7.47582191269026	-2.23404975045131	-5.8153122833379	-5.60460213256965	-5.91854601914641	-7.1959783344085	-2.52047771343712	-6.00820004321046	-4.94611779925344	-2.32929313792843	-2.44874164552127	0.474312931782315	-0.544384785704284	1.23074435388868	1.48372923861251	-0.0365485549764326	0.277947089772793	-2.15087041539182	-3.16263395849996	-1.23523929281224	-3.52801628604826	0.609921839846563	-1.9317924722843	-2.44810295400383	-0.61906532265975	0.339810173595612	-2.3734660247239	0.397210463247348	1.28121431577979	-2.32929965939715	-1.88609750530243	-3.54538945614707	-1.83556134126957	1.18501139568084	-3.59464807077696
YBR291C	-4.5436534195549	-3.72580831038857	1.26816932263155	-5.4898972392167	-5.88393995985302	-6.89521453300555	-4.03143286024869	-4.61004052423746	-5.06120264582094	-4.78034611874292	-6.66074140681022	-6.41439163501842	-6.81156356728069	-3.30133233929989	-6.33664310797985	-4.48305830906938	-4.85300733924696	-4.17426867276563	-5.34123573274591	-4.54837425967781	-1.8983086767252	-3.69149725563551	-3.47080059069559	-1.17604012551462	-2.39882786918438	0.280627215326982	-0.447698898987469	0.796100126194114	1.12526422622089	-0.208446333808285	1.15434753780951	-0.132073892132291	-1.82772823549638	0.468781616224272	-3.33208780373111	-0.0769770959261506	0.0964490934298058	-0.912414980338861	1.19349603764863	-1.31725018445158	-1.92810087221901	-0.44279267555079	2.07942133418029	-2.29385194516473	-2.06710809777894	-3.93821081500733	-2.41379132214007	1.23919517097304	-2.7962060793967
YBR296C	-2.19809415544139	-3.50493653390666	-1.04783779462951	-3.70042418160434	-2.36222933175806	-4.61103597446176	-2.49804904290118	-3.22744334839012	-3.81024167844943	-4.08919172118658	-4.36485050266767	-3.25971087404284	-3.81727447937515	-0.558573619674864	-4.10934105339413	-1.93697897949301	-4.0707196731581	-2.63090264012	-3.65485128267044	-2.6969812310706	-1.78188629950704	-2.44892667523114	-2.09032243712388	-0.506082706459445	-0.258471670137003	1.40172222073508	0.784365851378569	1.47240980380343	1.58979581833286	1.27079791354396	1.90924679834311	0.970228498285128	0.417417302665633	0.781791063787405	-0.859784350440273	1.3047428729494	0.370676247325825	-0.488778303547473	0.399099213397002	0.0130721262193557	-1.12884410413097	-0.391398953956944	1.20669476269147	0.379824919639559	0.321664783523292	-1.14471034026351	-0.492957401746553	1.9463994229734	-1.40276560214724
YBR302C	-3.54501072094379	-2.66789764830384	-1.72829364922493	-4.2748719315642	-3.74552808089667	-6.85924176584429	-2.51745153306861	-2.76865637209943	-3.58188366280662	-4.75627949288594	-6.2404850739271	-3.86241533063939	-5.09425813323703	-2.51024992360098	-5.38533748927628	-1.49767829725357	-4.69418151027239	-3.73346099447145	-4.58491476025312	-5.24493306852067	-0.477577128541741	-3.42836717456549	-2.75924775893671	-1.87699130152644	-2.29107566566711	0.267146686821818	-0.309743273191871	0.00675742475135698	0.767634772387259	0.246318569338787	1.22329972175841	-0.827700187478206	-1.43714926605474	-0.518198042781705	-0.782813128119001	-0.194045053121304	0.57689731503249	0.313686077683676	0.665417372172877	-0.526864238607047	-2.03183145648354	-1.57724909562084	-0.927987746514769	-1.13702507076837	-1.69767258659715	-1.33477555649641	-1.7034670296257	1.88603828379867	-0.984006073702458
YCL001W	-4.90261810727464	-3.26587270979911	1.20567212792114	-3.55483015133299	-2.00672040295807	-5.28110917088334	-3.73998278270002	-3.22336284520048	-4.61816020178204	-3.75408759777522	-5.13001612065786	-3.18988279334999	-3.629473654819	-1.68950726239748	-3.5280346735504	-2.58388850508267	-3.2885355647119	-2.95065684145984	-3.74915360922572	-3.2600638048749	-1.40640550544399	-3.75131976221728	-2.25883058267527	-0.235165077918045	-0.0731247071459599	0.813951813362576	0.681754592276401	1.12226802728276	1.14678311027079	0.72948332047171	1.23445514316753	0.0673158427327025	-0.459134758507688	0.424818145877701	0.120890143366586	0.35970114586008	-1.86388458517661	0.0576761269786628	-0.267924253900083	-0.517402549402022	-1.54481520449645	0.102555476230766	0.449379989264823	0.357792412117614	-0.196826665272208	-0.48484412018806	-1.7132712580506	1.80405167347198	-0.512176796067588
YCL005W	-1.3197470742324	-1.74043058749164	0.27030889218317	-2.06323258173449	-1.67938647502296	-2.60992823274725	-1.46508545745812	-1.90435801351477	-1.86086202530638	-1.95728889788374	-2.52500160696545	-2.36618913220567	-2.53415666869419	-0.816845738771769	-2.15280041681639	-1.68133224684584	-2.13696930797517	-1.58141654053452	-2.06683213170078	-1.55094036963671	-0.625427408743174	-1.74035545698398	-1.02229043908101	0.189308007530324	-0.342611290907088	1.12274301992718	0.624732263878712	1.25352917673669	1.43811702424896	0.885610242252726	1.6114573924554	0.649170120732187	0.0497875446743769	0.881246773225492	-1.24844703035195	1.08905078958871	0.985183599682549	-0.400001620515804	1.2104841976047	0.659282256109733	-0.0454209643341837	0.695221982819265	1.87206773157009	-0.418592209545918	-0.196357321353195	-1.29424846724942	-0.492132340341789	1.60735993202242	-1.23475768915703
YCL009C	-2.66273711119404	-0.599871827590901	1.27199073188563	-0.260407166741089	-2.00343670385462	-6.37679239661524	-2.48769395516216	-1.19625799758629	-2.76107460404189	-1.90402491363212	-5.53786181887217	-5.53786181887217	-6.37679239661524	-2.47025103058927	-3.09022329357673	0.371843469894574	-1.71287090607172	-4.15328933571091	-1.24186568006857	-1.72028776789577	-1.24679680714612	-1.40781607103446	-1.99237107849654	-1.36949786476257	-1.33211672919843	1.44881220613911	0.984257769675438	0.274021972704778	0.399977840225178	1.43563648982517	1.640381504412	1.00340710435859	0.19927176873393	0.805102672110767	0.497966101797572	0.51786285922793	-0.613246625490927	2.02802954196122	-0.165116703921112	-2.66845476769992	-2.88767356445492	-2.27825111439967	0.256958217255101	-0.184330204452386	0.125390816800274	-0.179011503459745	-3.7037632705227	1.5659133165194	1.08839837896127
YCL010C	-0.723296256718669	1.06139045971392	1.79860533057242	0.709847734335576	-2.85438429430564	-3.14492919605184	-0.0912045097296652	-0.221257170047246	-1.95296577310332	-1.14023018950171	-2.10059771638601	-1.62297280337721	-2.2251939552484	-2.65104057118975	-3.39726743402423	1.50882089901749	0.18635053023085	-1.59670436870972	0.199530996023587	-1.67557870576063	0.475092447198942	-1.02514306580201	-1.9187422275569	-1.64464527597824	-2.60817205926725	0.358426421528206	0.198168537081473	-1.30619350959209	-0.905612559490142	0.250391818630817	-0.0988465213543502	-1.02882475416598	-1.59022751590508	-1.03992971613374	0.382766157885424	-1.17685801069308	1.09563220385245	2.19987011424807	1.42022410297731	0.504798433558098	-0.140498234853273	0.842853623568484	-0.812397357891619	-2.01092305776969	-1.34835493032071	-0.0722160337854954	-1.09718764697753	-0.68056870065566	1.0932931699992
YCL011C	0.0490533152090561	-0.105281534013464	1.14078521787798	-0.252742841588706	-2.42696163340631	-2.22422936430605	0.513403766444964	-1.68545991063922	-0.982089749220026	-0.579447363588045	-1.4766014893408	-1.13038880348541	-1.80195494100603	-1.70113036917573	-2.714110044639	0.261267055996207	-0.156282111250744	-0.297395389520116	-0.334497282704363	-0.984824577058687	0.101795816143297	-0.328991373666418	-0.85981002505912	-0.607442906826676	-1.67711463300133	0.560705415638	0.13011012689793	-0.39151188303918	0.264440054547066	0.253044974631692	0.355666280267097	-0.617977856978965	-1.48014061307141	-0.513053772025161	-1.32065199833422	-0.392502739715533	1.95139731577771	0.493741374761312	2.54421407024127	1.55655317527748	0.989661618959939	1.67277484671473	0.907401231198606	-1.6897238621796	-0.574137260991929	-1.39303555718987	0.285598329155548	0.0492854659920032	-0.917762778303417
YCL014W	-0.753981545656653	-1.83096387486478	0.038490437347299	-2.26951881974286	-1.89429539662578	-2.56074280480961	-0.765353327469957	-2.26216552332189	-1.18648000752812	-1.25475366924007	-2.18014362209093	-1.24386729550587	-1.8022844780297	-1.67982320983737	-2.16352748885706	-0.729203573408681	-1.2160001570375	-0.795912992805656	-2.26951881974286	-1.45629447596901	-0.619570143491117	-1.33771822009373	-0.463458507006514	-1.14344809950714	-0.786862924232147	0.881272007918015	0.63784206763759	0.166963496208435	0.72871682133575	0.691971490931485	0.918213798679627	-0.0983910227582183	-0.508167196908488	0.139961585691409	-1.69162664923588	0.21785826252509	1.3228474543493	-0.0527922152564433	1.7018811037865	1.96130001616798	0.939664536576939	1.41902355269514	1.1249369144773	-0.556878078512612	-0.0713344391179639	-1.77296787032777	-0.13738504889291	0.512757626402012	-1.10783380535091
YCL016C	-1.16682018394169	-0.77537880124394	0.971323376547627	-0.627636792726587	-3.25709415078364	-3.39663902759443	-0.443421921471107	-2.02435145272659	-2.31180200582607	-1.43057942222483	-2.97466496152285	-2.11620131080696	-3.01828868639613	-2.97429805637671	-3.80275018094233	0.668442242721745	-1.55132798269985	-1.78266020542749	-1.04729756711353	-1.74502033798659	0.330639934775799	-0.955741694229456	-2.01955674814689	-2.11281194868616	-2.22231981380883	0.535339520807461	-0.0564599915850699	0.171982249228655	0.473402635279707	0.205627987244999	-0.203137177746973	-2.05630703531564	-2.99999257914784	-0.532076265012331	-1.81543949188289	-0.494072619145818	0.89425362243974	0.250565658715751	1.48608245245503	0.435653636040172	-0.232266734115925	0.851852103442656	1.696121812622	-2.24677852210104	-1.21631459992548	-1.87572715483444	-0.789141326292533	-0.00932740569713826	-1.19970298472096
YCL017C	-3.47529125830725	-2.49857491782932	1.28083562795701	-1.42094134062345	-2.08482158666769	-5.93994749834945	-3.36658534425567	-2.68326384100945	-3.20529137342628	-2.24105207482288	-5.39357129433552	-5.39357129433552	-5.93994749834945	-2.45631634142075	-2.9279386131552	-1.01349973048849	-2.25591751162712	-4.60484701270922	-2.40343936713494	-1.53300741052647	-1.63870160654673	-1.99776120657051	-1.76994267280439	-1.91715761014833	-1.14380308281069	1.46704667568035	0.944329877834966	0.266303654523531	0.36250301961419	1.42273997659767	1.34887127835087	0.899075567738795	0.124111553597237	1.37715711674885	-0.637802015374199	0.477376196955027	-0.353193279477818	2.10469291353299	-0.288795871446932	-2.0815939368345	-2.41094373370328	-2.0651101039451	0.490948349774449	-0.157197635937765	0.349065107786268	-0.986110568797736	-4.07110224641329	1.01806501597222	0.596066530482772
YCL024W	-2.14883735917887	-2.91132166681498	0.0991060971156541	-3.42602504904262	-2.84662031369484	-4.09877460204025	-2.20132857301378	-3.1554654847813	-3.13863271163274	-3.23410654591319	-3.94493653749345	-3.67713032730933	-3.90321192840359	-0.859758967137331	-3.68932396563611	-2.65444108141278	-3.53574506848196	-2.58458829388248	-3.41504911134264	-2.88926469745104	-1.22568736440608	-2.51346783960403	-1.61723366305528	-0.211961056204821	-0.490539114659123	1.19478164917959	0.546167079454649	1.21201844559861	1.45662450860813	0.927026881617093	1.74685537730593	0.980715010157321	0.318598325308803	0.94591255994191	-1.64091181814287	1.20891443640637	1.3036420847496	-0.346075092705042	1.18058166519284	0.573935899476512	-0.570758931341609	0.433670032560631	1.84286524865214	-0.454009951270297	-0.401855904034551	-1.77069126148454	-0.759843249252826	1.65795188390278	-1.65004846011888
YCL025C	-5.15248797916847	-5.25379173674075	-1.89626209960268	-5.80660667488921	-4.22514595265882	-8.64159914039066	-5.77998570771457	-5.37345865408468	-7.596827764306	-7.72447317665163	-8.20141137591681	-6.86698748739267	-8.02095992341949	-4.90095611363388	-7.74799257757413	-0.178056902617675	-7.38732899689041	-8.14601295775424	-6.66886584218585	-5.29880696474628	-3.98976610520604	-3.36830616782502	-4.71977768605021	-5.21850260463663	-2.62336263740475	1.87270171719608	1.39390122675627	0.265534381244257	0.505134562314732	1.87270171719608	1.44647651881732	0.591665605229617	0.110477025329375	-0.765838277621894	-0.0844610096473278	0.0323963885357424	-2.36170540097637	1.12070547803637	-5.26974674381521	-7.55884485279782	-8.06088293796664	-7.58821204460707	-1.82946552699238	0.049647162066614	0.359254279464281	-1.61577655993657	-7.55884485279782	0.758862015368275	0.487768648483016
YCL026C-A	-1.66858454044146	-1.7121308431253	-0.203703213543437	-2.07687649746697	-1.79136533128622	-3.52169997248761	-0.905462481116822	-2.10418949465654	-2.22259392073799	-2.41401568515542	-3.04937340404616	-2.76351320806573	-3.00705406715253	-1.15972449751582	-3.22147520740693	-0.78611284290448	-2.2369308682975	-1.90277010139381	-2.13345896606297	-2.41507710437518	-0.620699694740422	-1.62002860169711	-0.92517749530217	-1.08334258180187	-0.359132291245024	1.50480197095764	1.12965264783449	1.35029557943368	1.62518207509433	1.29040368084629	1.73376644561092	0.95503033192137	0.360026506222339	0.848246352410586	-0.87180750976779	1.66676960000739	0.831839445968808	0.0394659917546201	1.07886392759176	1.00969359828761	-0.262333307874212	0.361563076190327	1.54838078113643	-0.150231468641629	0.239320900622351	-0.963689898855931	-0.0173926853908276	1.62408562532123	-0.800839001443483
YCL026C-B	-2.85888726326071	-4.18497385195825	-0.74529202110833	-5.11510022284801	-3.25391516564718	-6.5337127187147	-2.82003032711355	-4.14378915091096	-4.37070105166249	-5.22420655115018	-6.15538084809585	-4.32364379019293	-5.08396655288697	-1.837438548236	-5.82156063217345	-0.960741193491471	-5.78089549230519	-4.16963631596408	-4.80567033141348	-4.84066869492214	-1.81045366884005	-3.57465298555642	-2.95117608137721	-1.29730755317845	-0.593540115316152	1.07012430320685	0.541431256163493	0.941331550586805	0.77672186198298	0.974608021115707	1.56867390809366	0.297864031852458	-0.290761080979151	0.0112354274392557	1.2675079079771	0.773539919360638	-2.62034798197375	1.09206422409794	-2.04811742544094	-1.85728847926273	-2.84790244750254	-1.71616002097438	0.0632752491975079	0.249909049083553	-0.2363559733185	-0.126342182210894	-1.97246588368956	1.46318664979773	-0.113237288357953
YCL027W	-2.4990449710862	-2.09599407293517	-0.45823392136334	-2.65359358616366	-3.30462865925062	-4.66345995650264	-1.92892705323187	-2.99184806325143	-2.74881022350478	-3.48969773963129	-4.26205714886865	-3.34580487496182	-3.98373414969285	-2.48874333367182	-3.88676651878294	-2.48848647069312	-2.55202644384778	-2.33028076653601	-2.62494952032607	-4.46912974192588	-1.6337046852412	-3.09672985819246	-2.32824146244456	-0.682178869525805	-1.52619467693329	-0.17973337666127	-0.452012680806907	-0.17299461350006	0.499389294529792	-0.468741709831754	0.163235918239014	-1.08200002884431	-1.80163081508209	-1.00271401613272	-2.15513124628519	-0.431225208867113	1.45965322958062	-1.19520704668222	2.09643517563863	0.942287484591968	0.264100502758241	0.826513361290225	0.292258413948919	-1.86545739797749	-1.54892326783983	-2.26256518164618	-1.16425168737705	0.389010399788404	-2.21632599053649
YCL028W	-3.04559544544356	-2.09532697887389	-0.430169990716474	-2.86245778620676	-2.67762705706321	-5.18254637448753	-2.35864423258954	-2.58873429112441	-3.41422851822715	-3.57826612463886	-4.49338370221845	-3.62259124840009	-4.05831150412953	-2.35981203412446	-5.12059225410461	-0.115144629939507	-3.73594356981583	-3.58030010481158	-3.16331658379979	-3.4210115467972	-1.55935358013339	-2.53648472568483	-2.36119895367629	-1.59785213816792	-0.926658931142638	1.6918720194713	1.19964481499482	0.922622955978192	0.701843052962859	1.52752835952837	1.30113922052775	0.786727439910697	0.100774953803243	-0.0322516761617279	0.998516616991355	0.937351963188984	-2.66681990995805	1.49759180128289	-1.85797383997379	-1.91085130323126	-3.0441881932573	-1.70820106980915	-0.33619122665049	0.13484952147162	0.363342333466589	-0.519741081023478	-1.98527699485694	1.04890052395995	0.681699804692194
YCL029C	-0.987046143427618	-1.62353425427203	0.637587032436873	-1.55158056806913	-2.90281835066306	-3.66672361631112	-1.33267374254266	-2.01664510250468	-1.96586242433328	-1.17683578765393	-2.71289157187035	-2.00155049722371	-3.10263720949637	-2.62538911631547	-4.01141665349486	-0.902557805790993	-1.14083746085439	-2.23556200429899	-1.52538075936589	-1.09278385863558	-0.57120708623434	-1.64854070266241	-1.55225887325891	-0.501820432436095	-1.99420805289575	0.0364444568020614	-0.605181073721076	-0.225069805354778	0.119194808764142	-0.261779954020828	-0.737979997570642	-2.21324960023362	-3.10550004500018	-0.212447196866607	-1.61294054382426	-0.903428726866501	1.33232676327623	0.440158687191942	2.18677075646849	1.23974559043499	0.868103248180496	1.63972322476827	0.375673524751843	-1.47163130944413	-1.58355802129422	-1.67614383253245	-1.23747132523116	0.0759418738351266	-0.746095813117012
YCL030C	-3.78451780333039	-4.00177755445281	-2.44846988206598	-4.23102427445854	-2.75067200543214	-6.28804703236956	-3.66756710186799	-4.18339427541642	-5.30438157653761	-5.34494137128863	-5.77418812351135	-4.89859898545551	-5.61847146131077	-3.52411978217584	-5.55539381620116	-0.606820980971353	-5.35900998632973	-5.63990793868209	-4.61896974556182	-4.49332838650264	-2.90080955675436	-2.2743905553193	-2.83656559520384	-3.5928053773489	-1.26897683660839	1.78649969997451	1.20719444997531	1.00207278702741	1.15051863941209	1.72892862787327	1.004633508624	0.194009200164007	-0.00540877304215621	-0.132751344694526	-0.0653277456828966	0.793972092426848	-1.50373983250955	0.477262983300648	-3.78064906185938	-4.95159675351713	-5.36865065587158	-4.90438250093217	-1.18569256581199	0.441725293282921	0.532831470637757	-0.989459644626069	-4.95159675351713	0.798594581599107	-0.0366177660608321
YCL031C	-0.143730049819144	-1.36799879258625	0.114576301963498	-1.71559068117499	-2.31701988083958	-2.88496164297869	-0.156361849370283	-1.94434677195088	-0.701995528696185	-0.725617034388076	-1.86715241105923	-1.05310326371912	-2.44093728569557	-3.25807073326472	-3.33945276581637	0.902285101209464	-1.32773688263464	-1.02640694970142	-1.82344613570746	-1.20300472609888	-0.162121153569826	-0.834310962683218	0.660245734332855	-2.8296853963231	-1.85529885077136	1.340124646404	0.666598799163394	0.615286841310691	1.00137202856415	1.10560323829763	1.0397366006342	0.519793039081696	0.0884500136835487	0.815868942584446	-1.01089858580751	0.419543386029881	1.47707554426343	1.70829050899888	1.82443348095461	1.15147583106249	0.220614989735765	0.949106489940091	-0.156975808980712	-0.0122295743027126	-0.0502421035481862	-1.10356380250138	0.039942129649225	0.894944105888252	-0.219477656203049
YCL032W	-2.69755033327565	-3.48514032891409	0.366638499799027	-4.11622821155891	-3.68483135601044	-4.73151644337514	-2.77824683668431	-3.57453500126903	-4.02808553307574	-4.16370312533003	-4.44151213157316	-3.87404875789411	-4.39242049146995	-1.21793968684739	-4.59147509422023	-3.14275607213514	-4.03631246512707	-3.32996842853441	-4.11622821155891	-3.62176483308583	-1.45143616442851	-3.1345497925462	-2.77770326044431	0.203748072047874	-0.419209801384252	0.540339546456425	0.226106736127983	1.20051852453777	1.23142480209836	0.335438958097756	1.58112407637411	0.840604289026103	0.206890144123846	0.712704275465272	-1.66194149306047	0.910831972109217	-0.446020578576319	-0.954628519263309	0.674156778760256	-0.114315940935252	-1.42550565775538	0.209698862170435	1.65584478712057	-0.0312907504337769	-0.398207079964704	-1.87942175426794	-1.00911557277222	1.87155089427931	-1.88793926924989
YCL034W	-2.25136954083019	-2.64609088169393	-0.642851167033646	-3.19883198315881	-2.25945630920882	-4.23430312448816	-1.91044850956627	-2.5419801365267	-3.13760455190137	-3.42865929953596	-3.8183821248364	-3.03301808477703	-3.46507036753269	-0.96911027483772	-4.13882635117911	-1.05629783302701	-3.33428091447695	-2.97627250613615	-3.16165995379632	-2.85751419697246	-1.12522780193288	-2.33609898480023	-2.39519909392856	-0.532394328829143	0.285558408118872	1.45406342060565	1.07086600477241	1.48285042744034	1.44591551884496	1.35646273818964	1.36695147796381	0.260178704279269	0.046555220156166	-0.0015251358259976	-0.0473242031033713	1.63768521289772	-2.00146966620753	-0.273050714410298	-1.28150928723011	-0.692041835219898	-1.5464561197374	-0.725537264602341	1.07770536065077	0.772472028998065	0.736710157009303	-0.590220578021675	-0.79888240828561	1.29124952986038	-0.850988433358791
YCL035C	-5.29612485357893	-4.33336402039767	-2.47752652370249	-4.874809217166	-4.90540632487383	-9.79171924559046	-6.05571676007154	-5.26267367131302	-7.3013557428936	-7.29977573717796	-8.4183709322575	-7.4835672551334	-8.49352091274701	-5.92765732197851	-9.44050276185539	0.0783669049029295	-7.77739787489831	-7.69882810352141	-6.03711541003219	-7.04938717691455	-4.38798812781441	-4.4384298166061	-5.23333533463406	-5.03923344886225	-2.6223247075483	1.37498433468187	0.584224018582332	0.784176439737577	0.599515544648495	1.17953997343058	0.407510582540115	-0.0716318081745376	-1.20143513978325	-1.31086139107268	1.07712741752002	-0.0804042066178541	-3.96971326786796	1.35709470566357	-4.86808777171525	-6.69951033639834	-7.43213407823616	-6.17673630808079	-3.34433895054403	-0.253827561222045	-1.02107878932766	-1.21743033732096	-6.69951033639834	0.451002889777881	0.649611719482466
YCL037C	-3.5474952347632	-2.94099651155506	-1.53190897657184	-3.48881946605809	-2.84524582257139	-5.29701715990165	-3.90785053894044	-3.44673174007763	-4.41292817422943	-4.63914976698712	-4.96319845297598	-3.99139742768247	-4.73575732363533	-2.90970053309526	-5.14941506588625	-0.0996906394905679	-4.56014645027928	-4.67728470815693	-3.73483871959558	-4.21565098434772	-2.68361235395459	-2.52249721995955	-3.33773768452068	-2.83613704630414	-1.49282593131571	1.50312162420114	1.12546368712095	0.403041935388038	0.489474382385834	1.50312162420114	1.06296308990476	0.428029755392867	-0.238162090111428	-0.767996801883724	1.39195146057466	0.490605656802232	-2.48894179820764	1.43215651445022	-3.31872735180638	-3.98760195064966	-4.60763514489641	-3.96808623831499	-1.49262595096123	0.078322990129755	0.356569746836209	-0.587787515178034	-3.98760195064966	0.42562908492137	0.864947589235733
YCL039W	-1.25027715150505	-1.21377564933196	0.363206128752062	-1.57214107338813	-1.46845987324033	-2.50738799787687	-0.865295097820301	-1.52939607064449	-1.58913096991129	-1.49816999321231	-2.0997237971967	-1.55803434737614	-1.97725440077378	-0.59557089624439	-2.38067697004189	-0.0154097324528191	-1.39648657925578	-1.34294272813032	-1.66495678253904	-1.4522419247006	-0.138523443689507	-1.43967391427095	-1.18212236972211	0.10698217634282	0.023628361574408	1.58319481965384	0.998165085434986	1.71201314869025	1.75651106121499	1.36116202055184	1.47320351372836	0.185579330859701	-0.486769201480816	0.797851699990021	-0.561343396751235	1.56180440913392	0.660035367895903	0.229063293817403	0.86202933734359	0.622123296083393	0.00911269931413973	0.905021910615507	1.99959626068129	-0.241333084993997	0.30026170950336	-0.598715841078155	-0.0159136752500602	1.45294635202364	-0.300366174265306
YCL040W	-3.51267489056811	-3.49356407574262	-1.1615687068513	-3.73196605947781	-2.60811535762041	-5.54013375072349	-3.57004865838339	-3.84852058138164	-4.26564764868199	-4.51743258036322	-4.99817867865715	-4.12868454088587	-4.60029869516046	-2.21459835695556	-5.29766605819248	-1.48945312238199	-4.41704754050684	-4.14703824188851	-4.14124348401305	-4.11925626723198	-2.13243379375442	-2.91406386210847	-3.03375938974804	-1.2785315066118	-0.356186884089505	1.78645636582304	1.10718071189064	1.37743702447171	1.0725416519976	1.62225794966883	1.51126728397167	0.687928832268417	0.134903767694484	0.210245206725963	0.287249652917487	1.44958889518486	-3.03396477576791	0.828156127985146	-2.23037109502397	-2.09343609890751	-2.96812559753148	-1.81081156086594	0.281382112234738	0.467812831073888	0.67874557073488	-0.61171332238157	-2.36772401935145	1.35375272220349	-0.311025161976237
YCL043C	-4.24321664814546	-1.99376072812253	-0.855299610767819	-3.10015950490115	-4.03364744412588	-5.88949788411487	-3.83496671123027	-2.4027316140724	-4.89030886798781	-4.33467453638384	-5.79852018158368	-2.47441578440624	-4.61238358546735	-4.80149103332635	-5.8487624277682	1.32884512616446	-4.05498642282156	-3.73945535580798	-3.81853795064642	-5.00347855443923	-1.35163162042104	-2.9665715527798	-3.16658290655944	-3.59725991752565	-3.72069287731585	1.13193074567516	0.56460267055305	-1.32760290427778	-0.276024501895006	1.03369414444558	1.18782044723924	0.0260501679212505	-1.09515830238891	-1.42500557104614	0.210011139312183	-1.83151209780577	0.288460518388542	1.98985382088489	-1.02468843387766	-1.29102802718272	-2.86142748969606	-2.49603796761043	-2.9713662363675	-1.7830545978134	-1.14157989116447	-0.991845342259872	-1.45143852225569	0.0907336552374292	0.326853552439248
YCL044C	-3.99034763772699	-4.93094137236205	-1.22491304158743	-5.28593658760916	-4.36385572617335	-6.54227304300208	-3.69410707558719	-5.04547193971429	-4.23239169606879	-4.57852812828462	-6.08010327913476	-5.95291998043775	-6.46912244846134	-3.53888258575369	-5.54235829640705	-3.92709238816165	-5.04507491433049	-3.81314033922488	-5.45611750481745	-4.37388820394866	-2.83498265620461	-4.22883355308579	-2.47715903840036	-0.946754744437078	-2.0791317103399	-0.0384725975554762	-0.831331255724364	0.433224057656692	1.15601903243867	-0.723852467865318	0.200752437135355	-1.22214795964181	-2.40166296321287	-0.693492861529025	-3.18031180375147	-0.339766164977367	1.54806105790069	-1.88197065184623	1.97355018466444	1.0642076999325	0.192000594570354	0.876597859428517	0.349650469440985	-2.40057910531587	-1.9964362004584	-3.32348612005802	-2.52432419228713	0.556323913890685	-3.20755527494667
YCL045C	-2.49903857532624	-1.84200056821991	0.324687984137411	-2.16208314915454	-1.92327564251079	-3.33406366444469	-2.66407307048267	-1.93996905922599	-3.17154333698953	-3.20165908502274	-3.20311474587181	-2.45638581020649	-2.84983641300924	-1.92836045754075	-3.00018565317875	0.242860872706089	-2.46147416515508	-2.59505838553467	-2.52456728820826	-2.06996579414305	-1.44859693443926	-1.90066732664181	-2.1557404509903	-1.65668738994516	-0.831993356373843	1.25432624527307	0.911975086027468	0.288311317568434	0.436661178439876	1.25432624527307	1.31215473281906	0.491485636821854	-0.147900839457049	-0.0949330526129998	1.47083058788395	0.190140272911979	-1.46565380705886	1.57824714870277	-1.14549503879697	-1.68795871046666	-2.17445230242251	-1.75118194581264	-0.852522158224217	0.0579188735088219	-0.0775054232726764	0.209775205044073	-1.76357697968967	1.13428926173138	1.02304600759465
YCL050C	-6.47078235391885	-5.69923048725877	-3.68752122263826	-6.62653613590943	-5.09713846441529	-9.12356142968391	-6.24506330325743	-6.82616661975545	-7.9462987583758	-8.23771776736896	-8.73956674774466	-8.00500086863409	-8.21938091811443	-6.01921338050235	-8.66597996724708	-1.74642342873346	-8.17767635740679	-7.8762308572554	-6.849405146668	-7.81172304434868	-5.13565644743758	-4.85660025749398	-6.1378909395713	-5.1943120336079	-2.75220658750799	1.90442912255848	1.18091019571937	0.716727018560422	0.680167879064922	1.81215470849685	1.24338041565171	0.203169452115648	-0.774548583568479	-1.08873786268954	0.317853557108615	0.43754212556857	-4.43714365410295	0.920168843964302	-5.36749788688308	-5.89914130442639	-7.14003582629821	-6.19555971375939	-3.05575331329187	-0.0741968026683233	-0.191113329605633	-2.12471921306327	-5.89914130442639	0.811273207555198	-0.61546198729245
YCL052C	-3.68431985538269	-3.04691178902459	1.69411491526065	-3.04307845982343	-2.06293139965608	-4.91904827564954	-2.35966827723152	-2.69183463210275	-3.95464587493996	-4.2492434188521	-4.65452582172535	-3.21829978414278	-3.84280359886695	-1.68752664713362	-4.33018195721092	-1.44579174442567	-3.59346395903436	-2.47882455525584	-3.30784121939707	-3.50508188932093	-0.994144533865968	-2.783857667935	-2.75166038400369	0.0130004172718585	-0.329749932057744	1.05508904492657	0.791064641034874	0.638716248695357	0.532345283921471	1.05508904492657	1.3354279516936	-0.111195715366382	-1.11311784267657	0.0305874530312287	0.849837420053625	0.568539028086901	-1.87051489257189	0.551539100223705	-0.605607147675609	-1.19181362837628	-1.8363919201474	-0.272130173277811	1.41342744526292	0.00197462764028864	0.212572162454947	0.179906722137164	-1.52399037950106	1.39984408538168	0.106775948555489
YCL055W	-3.76306360307016	-3.0974398826192	-1.34347169952397	-3.73634207337062	-4.73910371983224	-6.77203380367678	-4.70397170451198	-3.84332403766113	-5.31265447862677	-5.26896832539019	-5.75469101470651	-4.4241236421664	-5.54832068459668	-5.44280153903289	-7.05603951684572	0.527474922113366	-4.59500416567694	-4.73869411851519	-4.394852393377	-3.68147422124204	-2.68289465595553	-3.18013387729428	-3.80943730995538	-4.42081047162777	-3.47891935568119	0.511116991730132	-0.388574484405242	-0.0723056806978363	0.217304204802158	0.237354996972662	-0.108595572915458	-1.04954384765296	-1.88594673627523	-1.37442354294001	0.0693849244068839	-1.81463032590283	-1.41159363657845	1.11149747355418	-1.67421594166018	-3.35386711309853	-4.25564954793689	-3.67303354532945	-3.66135263725059	-0.907403719368005	-2.51549379015692	-1.44532815016637	-3.35386711309853	0.660033629300536	0.165866234769713
YCL056C	-3.95251004104954	-4.4837008492392	-0.334258614568023	-5.3760702704782	-5.18362540603811	-6.36671080361553	-3.93295884962351	-5.21719232063252	-5.26960901899991	-5.34365789848867	-6.08868487163886	-5.61182026184894	-5.991803984129	-2.72937809003906	-6.02095824184572	-4.30706364215006	-5.19067236415206	-4.06815717796066	-5.36534120345293	-5.21981152504496	-2.46368282659768	-4.24346743600073	-3.78384945757038	-0.859638740290598	-1.74681828678556	0.5940387639271	-0.110687375489569	0.920654441670264	1.29282317368316	0.255510057119098	1.40706913127091	0.354361551695984	-0.71570310125238	0.346586240691216	-3.52070310976144	0.528748120304901	1.182529799857	-1.73240714372535	1.34168451995692	-0.152744590958035	-1.39411746901819	0.15109197336529	1.90496898700021	-1.63118346087247	-1.60298343441706	-3.75295050655956	-1.47333159643852	1.49853830901797	-3.19805436530735
YCL057W	-4.10306515001202	-3.35880926888661	-0.755382565875559	-4.31294823433472	-3.36771705097451	-5.82211065742989	-4.17344733266022	-4.01397500516131	-5.04477487973276	-5.22871681873395	-5.60435918700402	-4.93645502619942	-5.17059926492883	-3.14336478840284	-5.8124955729013	-0.339579457458047	-4.98793821964851	-4.72940663119672	-4.45979066171443	-4.16899732696979	-2.7565965524893	-3.30228159274461	-3.68562796384244	-2.90400044625797	-1.60401014141892	1.35473300224202	1.14380535960015	0.359217635845933	0.410611128542052	1.35473300224202	1.54003875811616	0.634222606930271	-0.160263271241866	-0.416554171201615	0.879161859971258	0.181857340673123	-2.71471187326703	1.14702648976927	-2.95093630171	-3.36921689811617	-4.46165371574203	-3.86085481625903	-1.36172057711994	0.0157829678032425	-0.123693581322865	-0.879707415730151	-3.36921689811617	1.21888262875336	0.479243580800137
YCL059C	-0.599915673038342	-0.324767539888091	-0.118494205147789	-0.817795347856179	-1.42614864619091	-2.70715340040302	-0.909928613451187	-0.911909840796772	-1.82614477474513	-1.38293632372327	-2.09574072583774	-0.72662329013978	-1.93989344178889	-2.09913730907975	-2.69813207166754	1.51840813959262	-1.44115070729546	-1.10778734056142	-1.04316246774877	-1.41403960788984	-0.108226102019228	-0.409167869975536	-0.279997692979982	-1.28352317084641	-1.35286339709465	1.5626124091371	1.11848807194061	0.902232008587292	1.21966069918111	1.41473529882406	1.19625471857238	0.643207801531798	0.18406603119756	0.43287346202814	0.797448289738406	0.374515148238345	0.864716716430418	2.08235194671055	0.670665816329882	-0.13779406497585	-0.736799466748144	-0.14007221263628	-1.17518551475857	0.468198623318205	-0.0062526292799365	0.103235964219746	-0.239821746313592	1.13013444131362	1.19850351232055
YCL061C	0.035124890286121	0.136379923829854	1.32366429063792	0.064920004697145	-2.8446125074761	-2.83929176235573	0.609619652119288	-1.47297749742981	-1.43119818459332	-0.83845873788011	-1.81474102525525	-0.912051346745188	-2.04317048644067	-2.13826802395395	-3.27958696064046	0.869012329864147	-0.160103690411716	-0.478365582993817	-0.113381279362263	-0.864489754793191	0.752061262628102	-0.00521279193410243	-1.38645356467245	-0.876517153237877	-2.12610013432691	0.246821697347391	-0.093312836355443	-0.910356546476814	-0.297692083764612	0.00358532604500765	-0.308128514791432	-1.66391717853825	-2.41684987790933	-0.945106904942628	-1.30648659089328	-0.983067467632461	1.75870763019251	0.626772081888937	1.76872989980057	1.32209483419701	0.879868491031428	1.53274729798011	0.983283794203641	-2.19229165317817	-0.951065624298068	-1.31306933018802	0.260413151779348	-0.70662156837715	-0.78936199162195
YCL064C	-5.14675788483359	-4.54324953330414	-0.747241426619386	-4.57151934228146	-6.64235771840203	-9.80884828934959	-4.62373028197269	-5.94816562742931	-5.83563515627188	-3.95089761316557	-8.50906377382521	-7.82622120564618	-9.75336293585351	-7.91193111076031	-8.52583212181436	-1.96019348657217	-4.0255784545262	-7.2531194301253	-5.03161419576228	-6.30144359211067	-3.58347233978282	-5.29241446810842	-5.06527837684104	-7.33059702214767	-3.10626983575096	1.47048411883245	0.524752898070378	-0.0786679079175766	0.692316207792022	1.03125737051055	0.256920081591315	-2.10176696479249	-3.7927962607696	-0.859304907930611	-3.25798103355523	0.509628782232172	-0.212618644396759	0.706910729078215	1.2353467625343	1.40118493145261	-1.53936837888995	0.643566273136278	1.10168189086756	-2.3208982967729	-1.24251605964466	-3.40649630573854	-6.27326317104133	-0.294562845524888	-2.23776670507111
YCR002C	-1.43108696027026	-3.1682437173628	-0.501347355614516	-3.75086992060743	-2.92536778911908	-4.1766444576864	-1.3051766023336	-3.31378493042803	-1.89351959517508	-2.13374694551181	-3.54999403487783	-2.53920027331714	-3.83414300530411	-2.60786991875494	-3.64907506976927	-0.691603334878636	-2.58088372691329	-2.55959335842694	-3.84941797766781	-2.0788943068371	-0.954070699319261	-1.495787277976	-1.14425570524562	-2.12343163313008	-0.516877851992866	1.95511675467367	0.992919747559542	1.48728538674237	1.4433430988404	1.7517952762558	1.34070201017763	0.136322552456981	-0.785552905846473	0.802007047817958	-1.26606917794135	1.77519924061958	0.77952516869025	0.457794098264044	0.873172381361989	0.555673048421152	-0.412102184814668	0.400136830879669	1.49119833687867	-0.107543530072731	0.472980580525512	-1.3106701924617	-0.877231660903652	1.06521384306198	-0.578460579867129
YCR003W	-2.08121992968553	-0.313427499217515	2.14020253772621	-0.129206988585274	-1.82949596329588	-4.02457724101036	-1.75745369456048	-0.472153352581478	-2.3328944629636	-1.36546789394664	-3.74562095814844	-3.81467970671994	-4.02457724101036	-1.4235150491131	-2.39310566004885	0.273725740079634	-0.255978281777252	-3.54550803529207	-0.803958830547433	-1.2454596657191	-0.43521657414295	-1.43423517002239	-1.71149568601482	-0.426393563898063	-1.40474595821021	1.10188416397753	0.848821011820248	-0.396433356141848	-0.0472345412067487	1.10188416397753	1.53078858273547	0.81701621838292	0.0188526412676466	0.418832724622322	0.608909142624906	-0.142585974156605	0.322447201202507	2.48086781443036	1.09325881965069	0.00668041462082547	-0.456069533617872	0.0323468003518685	-0.0374471650139208	-0.686451306151113	-0.308787046090776	0.196873904279434	-3.12518411053787	0.975142258395816	1.37024976035919
YCR004C	-4.0630506422148	-4.57814771044055	-1.5659233640855	-5.06082632461116	-3.54620470864134	-6.75987440291106	-4.21261987655766	-4.67073255099389	-5.93376301432895	-6.10789721981751	-6.3927820371785	-5.55041921289983	-6.15028245598055	-2.83021919134469	-6.44446546418674	-0.657407653126692	-5.95780513591921	-5.69110412661017	-5.2172485311678	-5.02072830111653	-3.49835068511613	-3.04307707470104	-4.10794506962115	-2.99350447558636	-1.17715956804547	1.84435217651824	1.51184662590471	0.42194281568039	0.473993945600205	1.84435217651824	1.59164235438377	0.870002557506402	0.156063255581209	-0.510092711873169	0.583186079270016	0.868604834251474	-3.06537658730922	0.947415014746864	-4.05413952374407	-4.97540480103167	-5.60372161518772	-5.02830470617661	-0.513496154128652	0.141249641534928	0.7551173885093	-1.30397088562562	-4.97540480103167	0.721068725373498	0.351317009255519
YCR009C	-2.17308237897243	-2.2005214181342	0.27341236749976	-1.81770708915108	-1.83782271370923	-3.70349536678914	-2.6098854536666	-2.30220148160554	-3.25256493345959	-3.31716987003314	-3.36320756011105	-2.83779069561486	-3.16694853275148	-1.95003951284471	-3.39391121621459	0.475705127017388	-2.46399892337578	-2.86883513179264	-2.56130379037508	-1.94483592565082	-1.72479375468302	-1.63132765942271	-1.72401639843597	-1.57171663862226	-1.15183655500933	1.12690112387866	0.556680418662558	0.742953847007001	0.864588002149895	1.06474234951609	1.5245235461482	1.01175535728419	0.0573687628352757	0.577393319403239	0.405477053543491	-0.0589876420762116	-1.48953914686287	1.75375444340634	-1.13084574961416	-2.57513762484741	-2.84544333751291	-2.41715235826809	-1.01438190482514	0.25729254651455	-0.530396039822338	-0.177124204220566	-2.57513762484741	1.51517317019226	0.777993459997519
YCR011C	-8.83031949527002	-10.1674996748118	-5.69504278916046	-11.717424119495	-9.20397364368845	-13.5537615447773	-8.38442635073077	-10.4038036234499	-10.5885367485027	-11.4606289100474	-12.5260098357613	-10.5198475408205	-11.8591987634983	-6.64760889495835	-12.9396859315423	-5.36083419105676	-11.09344347535	-9.95962897292599	-11.7960938127431	-9.90627540952866	-6.78041345374498	-8.25077494544378	-8.3875361015727	-4.8512462196918	-3.40463311911397	1.48509622073687	-0.691205801648014	1.56578027716596	1.41623238033184	0.877704346585635	0.685291290306629	-3.70589007750533	-5.86103936438719	-2.1615114232153	-5.11325607608575	0.546522640807661	-4.50833356517692	-2.97419464284319	-3.46245121336389	-2.03538382208127	-4.93703819660067	-2.56382432623446	0.14086331224402	-2.72769521931602	-1.90829488388226	-5.33923723064487	-4.26519320669464	0.484510038763163	-5.57664595352698
YCR012W	-5.03497784166045	-2.88820114324527	-0.627051177829874	-2.89742691908293	-3.29366134107503	-10.0601118998615	-5.42288452029956	-3.29162059811294	-6.92021158255473	-6.61720481380886	-8.55342398037522	-6.87749144457737	-9.13708804587157	-4.74074390415548	-9.43068594927759	0.228197135302795	-7.695054377353	-9.66436907534961	-5.03017920942422	-5.75937371765564	-3.15574199137869	-2.04296068477666	-3.70256002123802	-5.33278460417042	-1.47494820677704	1.68914449147481	1.17137420688159	1.0006059499512	0.978133547142234	1.64747998016332	1.34572063276443	0.612365555833158	-0.0953743571436964	0.0154411242709166	0.602534775576204	0.482403999749943	-1.80190590305551	1.24993893231002	-4.72821609081154	-9.54147585923183	-9.65059908286726	-8.52553991343389	-1.24887735351924	0.163752307599591	0.0834410067101073	-0.629073520344569	-9.54147585923183	0.964042957700577	0.883555531610119
YCR016W	0.0488835798563325	0.341988157944504	1.77198446398569	0.584942072233848	-3.15981150518125	-3.21056128042209	0.434660293319789	-2.01251029165646	-1.70420063962311	-0.645821728333533	-2.5512908389492	-2.18492600719018	-2.81750758431926	-3.43409865972363	-3.73435174417101	0.435102782791213	0.513893642037593	-2.28279396702696	0.218791088946863	-1.00765113074226	-0.245357427231225	-0.573895960442183	-1.70420063962311	-2.96519352986619	-2.67524277868951	0.998690462193748	0.755097041708662	-0.848641096367227	-0.375893178483429	0.846080566782755	0.629018537333264	-0.159073017137785	-1.23722110842355	0.255625184945394	-1.68124780657118	-0.223378715041014	1.4233820964067	2.27097408037145	1.95276161794732	0.79580636137024	-0.19149207038513	0.749794132124835	0.0346843718044487	-1.68855087842573	-0.279807099453529	-1.94615013079534	-1.58067112012872	-0.368773304681476	0.0273770817468776
YCR017C	-6.83216794785715	-5.82182829152628	0.10242528066039	-5.88341403616959	-4.92961626153786	-8.959827979385	-5.72488639722576	-5.23351354525892	-7.63656449525602	-7.95640340987261	-8.14079652167877	-6.83163867331329	-7.60433122057729	-3.94524928041569	-8.46386775830227	-3.23752452093076	-6.42820702127299	-6.08708016755399	-6.47273397703481	-6.50419414709903	-3.22911859265354	-5.76646815166397	-5.68948654464409	-2.15125100072014	-0.482479453756257	1.03813418933438	0.613739188122195	1.0203800370697	0.921117864780413	0.894955304544707	1.58033876851711	0.128997298767716	-0.81620471934723	-0.600222019603968	0.0505176962859374	0.679291536182937	-4.94830783800047	-0.375869806091117	-3.26209095326714	-3.10754576635687	-4.80500436979931	-2.19179062842254	0.21438109126206	-0.221890101928485	-0.616876976903397	-1.23190007445519	-3.5077731687819	1.76640374454043	-1.16505938270857
YCR018C	-1.05234507501826	0.000776757601488945	1.28713089122273	-0.0251873253878509	-3.5022433248392	-3.91867580122045	-0.021330787049746	-1.55855432317014	-2.33483119632894	-1.56758883100189	-2.53406210698383	-1.73853595139532	-3.05020361361443	-2.65846510353653	-4.13389444082581	0.489858335898066	-0.851869428023914	-1.22227609584386	-0.126696359808967	-1.93399791749859	0.698544458742329	-0.674961588360507	-2.2996724891118	0.00514172825236495	-2.17258712314489	0.18523517723631	-0.128918371990817	-0.269540060566299	0.302052454669429	-0.0337497292400115	-0.543556519447992	-2.68459210409383	-3.57567776013197	-1.35483256881257	-1.17984310741589	-0.785931344450571	1.18576821528372	0.235558261604974	1.50921511442488	1.13879617712372	0.757171827090325	1.34499300734461	1.53490593089562	-2.35465024903744	-1.15517287941886	-1.36936379878321	-0.250637333480561	0.0855299563941819	-0.681760929691449
YCR020C	-1.6314797613429	-3.10025565439601	-0.360811922177636	-3.53144692184974	-2.15767225549684	-4.47717788996154	-2.14914930567309	-2.78734548189172	-2.9991203806718	-3.50502581693897	-4.42751780036956	-2.82320317148235	-3.515289234185	-1.1637958864051	-3.67161559423538	-1.20966415211489	-4.12613939645298	-2.87497525947207	-3.66183849894163	-2.77407906990063	-1.37948825635583	-2.3563622393287	-1.48228538832255	-1.27638210473266	-0.938860386715433	1.22133905821526	0.932175898303442	0.685169234362801	0.923591208943736	1.21723967456102	2.32626939897993	1.42425952255203	0.708944765326365	0.852194556478529	-0.557661497309847	0.442875461588166	-0.560421004773859	0.316044832723926	-0.704250149913471	-2.07752671370288	-2.53292039661791	-2.0762989304291	0.0952010975497078	0.363498080178567	0.0319469422168773	-1.12242312565398	-2.29801682554702	1.84493173055059	-0.797557847987025
YCR020W-B	0.168209409840072	0.138162888789189	1.58005641164019	0.282095709727847	-4.25509630795752	-3.87130382650298	0.179014611466642	-1.54548085716984	-0.696502122384997	-0.540553273026083	-2.22267065560691	-1.70721091823848	-3.40203856802125	-4.39537138848675	-4.72120046795925	1.05860427176825	0.118864565346159	-1.91074677993349	0.188106678590132	-0.188826232619442	-0.152908279999281	-0.363087844471408	-0.290317705700593	-3.80557958256459	-3.75737881301499	0.847740838648545	0.419940326344068	-1.42599247555051	-0.963184281678574	0.667040120975168	0.493776896682585	0.170345015261717	-0.90254308150169	-0.354204311931451	-1.45494063205048	-0.877128463870951	0.824016572238537	2.91192492328574	1.50321577989764	0.189407909752684	-0.820695626779025	0.205446195671162	-0.6353337436785	-2.21757898864009	-1.07867679489351	-2.03373711904653	-1.32621487065395	-0.168093095661089	0.587483150081784
YCR021C	-2.65894368059679	-2.7466268124581	1.23231671431016	-3.28222762015237	-2.25463650522111	-4.31120972658621	-1.98613348963551	-2.32986357145163	-2.87952744423401	-2.89886850316633	-3.88822314715227	-2.60050974282827	-3.4311935890979	-1.40127014052613	-3.84059072042389	-1.77884366994831	-3.20424064937225	-2.02770155228968	-3.3540209952604	-3.08142873809146	-0.535861800026187	-2.5342396288714	-2.25789784674408	0.106748275599685	-0.0717552667167212	0.60786705056878	0.296543974792673	0.802096319618149	1.07020669842816	0.425562496469886	1.69883169091511	0.681671136906012	-0.0322412274776406	0.504615120842887	-0.760736494410294	0.601785899264276	-0.927642204239201	-0.311864937701935	0.886948634619915	-0.29631525081117	-0.834792568332481	0.358039608919511	1.05771667537389	0.453955196653815	-0.451046183926809	-0.845032131041875	-1.19919186103626	1.72365640002955	-0.714878082177914
YCR023C	-1.17936565688887	-0.712189711217662	0.608038251910112	-1.14027604384639	-1.48308932214817	-2.11745124677175	-0.736006117085602	-1.12070394167041	-1.40354617059442	-1.35915775830188	-1.90797105798689	-1.16277448060101	-1.70002558347077	-0.868380548908257	-1.93751140543198	-0.30153194362392	-1.06488425194107	-0.975534193554649	-1.11788155133829	-1.79780546916572	-0.0938493093607458	-1.40455032037356	-0.927878745454484	0.179891128311634	-0.0788975560753882	1.06079917258198	0.716675755306374	1.54265034430897	1.67693641691583	0.826891467009056	1.16409089010409	0.245063217920494	-0.267819756965292	0.695397665681624	-0.888184435380761	1.16183731676474	0.783288074367989	-0.0841927624190171	1.27065280231917	0.98749904425561	0.27133331358869	1.2093293214005	1.85665962238769	-0.270155895227988	0.0225676152888203	-0.951767936537544	0.187702313495046	1.46965287222961	-0.329584674460901
YCR024C-A	-5.07456363641501	-5.31885226227635	-2.38167340614524	-5.96039019205528	-4.84606060791459	-7.26612880339039	-5.36186741828002	-5.87607995015244	-6.67307787225181	-7.03625920758933	-7.23539276831766	-6.65062172672835	-6.9769641172919	-4.44373063617807	-6.84949784581325	-1.06351181490689	-6.47358691049964	-6.22637763309535	-6.08897530817371	-5.7443317653012	-3.91782082054915	-4.04845512614841	-4.55022499633452	-4.38974114804123	-2.51136551605243	1.47243867103022	0.973701630369109	0.574223460524485	0.643370088326055	1.47243867103022	1.62862861360307	0.827142372285961	-0.192314614666329	-0.507701298263747	0.201266235585474	-0.00511606152373094	-3.44547624961098	0.746669168761239	-4.57421067497579	-5.08050899813573	-6.03372732482798	-5.77721819712506	-2.12855321685827	0.262274257831841	-0.465781596925767	-1.81552714190095	-5.08050899813573	1.41728510412832	-0.0356288422421461
YCR024C	-3.71850686551068	-4.05002478673643	0.419569535532855	-5.12281440453348	-5.4921786325591	-6.83097692608373	-3.54234001103748	-4.93332519571831	-4.63345557251699	-4.63997985018803	-6.68541698508198	-6.63881441427726	-6.81855555795488	-3.42202808874227	-5.98236756570868	-4.4224777551651	-4.80036423912686	-4.28804019717218	-5.06397677306967	-4.29165315854053	-2.28625459069976	-3.57752665324137	-3.32107920379235	-0.685532313333753	-2.15726059073396	0.346753718687672	-0.560583263643747	0.800370327286703	1.26926104228433	-0.172103474963818	0.814332423612083	-0.668417113509307	-1.95860554957063	-0.0280047849879455	-3.67447223694387	0.117979696051342	1.25406281589428	-1.45825724713906	1.68553880333701	-0.547339602781101	-1.23427947340664	-0.0798239118508841	1.87531524259621	-2.92020064487443	-2.21988675717403	-3.97581012306113	-2.13208981834324	1.3168672016267	-3.28632696276306
YCR028C-A	-2.7124764622424	-0.888837710466034	1.74140323745099	-0.1087003594267	-1.88547990009731	-6.16899865394024	-2.62111435422459	-1.24294516369375	-2.99477662616356	-1.99334147381245	-5.23476535446252	-5.23476535446252	-6.16899865394024	-2.28998638898778	-3.22792114144641	-0.333204741044721	-1.17715210477347	-4.60610053723509	-1.10465058172344	-1.41662759110751	-1.19962350392531	-1.59821962581695	-2.70421712370669	-0.995552171554404	-0.906853791619359	1.65761678350594	1.37517903669693	0.339730555138605	0.444191824333753	1.563250974899	1.74062463401799	0.881679287791487	0.148768186885389	1.12759094394008	0.0174626554184984	0.951850125304265	-0.475235778205413	1.6771538344692	0.286219098957086	-2.25568631804044	-2.60638212198372	-1.95540362408995	1.17550005281259	-0.3827915759963	0.740581298445427	-0.606928553252391	-4.33873299203936	1.50098969410718	0.881847411600013
YCR028C	-2.12565341300206	-1.3925138888136	0.209819724097608	-2.03344802466076	-1.52725245808389	-2.97610983644029	-1.74819416563185	-1.71464342409369	-2.12971553087818	-2.30537386245609	-2.90683909960747	-1.38094072323772	-2.09603323363696	-1.62518066624617	-2.16868294748432	0.124403600356319	-2.22454087318633	-1.54662784900112	-2.08240835085988	-2.29663482093984	-0.0912436959520808	-1.88039728000788	-0.901404637364543	-0.820807334326446	-0.895927899452599	1.19271830130885	0.946031875699123	0.584318781332078	1.08992219304379	1.19237768412859	1.81270938324257	0.911681642158743	0.412238765099175	0.659704961700261	0.627844855693953	0.0258071115022659	-0.0615973284529679	1.26766286433112	0.00211089881282409	-0.14366734214843	-0.96272720110808	-0.507244972487584	-0.185607508631044	0.383624483872856	-0.338664502499757	-0.116180103057166	-0.375550946534485	1.74815576346568	0.69813761124884
YCR030C	-2.22011214653531	-4.07058790056045	-0.962142755600435	-4.71145398506571	-2.20033205271516	-4.8664593276395	-2.59305671976242	-4.37562087308302	-2.75012398496926	-3.07592130797449	-4.14048475201573	-3.07790673383552	-3.79767515943847	-1.87944347926282	-3.369831293376	-1.15585191518255	-3.82135324737925	-2.90805298588595	-4.77986913908976	-2.76453218979303	-1.22902293932411	-1.56889508637899	-1.44913291521343	-1.18240271422572	-0.377946750033884	1.93310752474356	1.16837318462498	1.40640969608441	1.53979688805243	1.79475923351542	1.2970995574175	-0.336568120221638	-0.97998784698037	0.60617146630825	-0.758321184229566	1.55000315698188	0.43687394531461	0.583578568243598	0.449667926128119	0.00198888903642946	-0.661851925585963	0.133975471978825	0.807928100356726	0.157393001035877	0.495557861243087	-0.860074549841701	-1.28352372020656	1.10288958412853	-0.802584184893085
YCR033W	-0.217247557602859	0.374488200267649	1.67659449743079	0.320297165508859	-2.859276319957	-2.7848547927037	0.110343100300826	-1.4555437726331	-1.76280786974805	-0.777298029721342	-1.85164790997842	-1.13963377779973	-2.06040278994665	-1.99960990023349	-3.193530021009	0.194572423274375	-0.251659619312272	-0.751570406205084	0.0800374191870409	-0.713224602764571	0.510425937017956	-0.322018745908293	-1.68011396481883	-0.0910245588268278	-2.2256863019742	0.0489640366089926	0.215869194976623	-0.439855457405002	-0.0466959353433451	-0.135336468059067	-0.406458112523173	-1.88269331657882	-2.31002517240804	-0.583147601368736	-1.18528399453555	-0.780597240617952	0.971608055383591	0.31133552073502	1.44068729793889	0.723604059162452	0.66767260325796	1.05164952018214	1.6135195460351	-1.92770176683205	-1.05293254376419	-1.38634369335735	-0.111182738232965	0.00342134136053456	-0.805401844488947
YCR034W	-3.03969459802529	-1.89344334838964	-0.910509321050482	-2.47841289394989	-2.62362471316181	-4.80019184053065	-3.34042443370026	-2.4593430842494	-4.32186689393733	-4.57852632690084	-4.74859812720726	-3.30191741598251	-4.05696149684869	-3.08008496434765	-4.34311570179928	0.641172331333748	-3.77495036921065	-3.56127089720318	-3.09506807259451	-3.29957771327388	-2.33030925676657	-1.70945285137632	-3.39582269485381	-2.56522215481979	-1.90419040496047	1.70517318129259	1.27020126715859	0.342931445615111	0.492982783286786	1.70517318129259	1.28335620590193	0.629130577299209	0.0397336471289461	-0.334575455728448	1.09320401491254	0.339657491407993	-0.978625650075861	1.53632627123277	-2.01837056551937	-3.0157323252311	-3.4718981733151	-3.11236143910188	-1.6091524823989	0.0947686660893516	0.556298283283609	-0.480327769753569	-3.0157323252311	0.582412582961568	1.09542274565258
YCR035C	-0.594574072702621	-0.286990801918399	0.950597017456008	-0.366348690463654	-2.5016294284442	-3.24470414311317	-0.812794228510665	-0.595381521466079	-1.94692077454019	-1.5878404805594	-2.08588039224917	-0.711009116486543	-2.09178359907974	-2.73083297998866	-3.35701989572984	2.14951933463595	-0.986389865449063	-1.27506638567786	-0.763099186744496	-1.25033577690409	0.200455464414481	-0.48454168255405	-0.706024245952182	-1.73530009585697	-2.12678079867394	0.625504558653009	0.181261931331652	-0.411178244351567	0.0439957497808835	0.475346898216113	0.147750381572159	-0.295606281641414	-0.957481188843521	-0.498662061746514	0.522846180726092	-1.11207467593588	0.79264698595238	2.79624624146587	0.878997221597034	-0.514256454509557	-0.774520352487413	-0.00739068417598088	-1.55845872584767	-0.854166255439104	-1.36500576094587	0.0462965861226509	-0.722680712692414	0.035382219457544	1.39508925054361
YCR036W	-1.70188475503324	-1.92874892022314	-0.508224847199602	-2.33426283343284	-1.76359526450978	-3.7083210953847	-1.14276626082531	-2.03746959814361	-2.11193496569744	-2.42588230297189	-2.8477282150364	-2.02732846929477	-2.53709802133747	-0.660065281682749	-3.50939741994874	-0.475297644975548	-2.46009329226186	-1.94195047947299	-2.52541723290858	-1.94640529454087	-0.942999290399362	-2.03974931469191	-1.42618395728111	-0.1216622029617	0.194746218756802	1.58194959169024	0.979866289083869	1.92509723287694	1.86373224003018	1.38756020646546	1.64700452371851	0.559921967940523	-0.14690697512492	1.00749860200241	-0.671408826946869	1.69165075737012	-0.0336361963475262	0.103662350770498	0.146314785268818	0.327923263586305	-0.29704006634505	0.391735891827863	1.41042971409711	0.385640995578516	0.611938012616979	-0.794375456462954	-0.228964775306865	1.69273858967061	-0.674233308807873
YCR037C	-1.89796945777346	-2.41525915117318	-0.00748255275203757	-2.69836682106265	-2.13508228908721	-3.26874325026663	-1.97896975998337	-2.50548539696263	-2.90030491554698	-2.97626023904897	-3.09325036803737	-2.56787712609123	-2.98751793273231	-0.527193011172446	-2.9540044554667	-1.84035228279336	-2.83747767115946	-1.77443558755669	-2.69273920864129	-2.10445105570887	-1.34143117619323	-2.13225236920398	-1.62880592638925	0.294787408657132	-0.237890184216015	1.17450192764699	0.618736589635434	1.54251305323704	1.57789892213245	0.98758666897947	1.62420364942864	0.754419250412794	0.190624676596068	1.07610450642931	-1.19343421552908	1.32962198833677	0.667459186092511	-0.310492566336214	0.788016917080971	0.0206080445116935	-0.593507282308142	0.28229528621082	1.77655284440556	-0.0388856453421192	-0.0023145522898342	-1.32805599122225	-0.674683881089516	1.73821721900649	-1.00792161802765
YCR038C	-2.85447747238701	-3.4623307199072	0.299127173550457	-4.21519487464552	-3.5995938253212	-4.57907224620818	-2.96897677101495	-3.74857707623301	-3.7526763960758	-3.9044967694131	-4.53494754404507	-4.04464884254254	-4.33423213480474	-1.50669354281266	-4.06147246963209	-3.720189561901	-4.07077922221555	-3.05429710988632	-4.26499439963329	-3.30207157616642	-1.65154716347641	-2.8548269119121	-2.60909905569899	0.115230352301065	-0.808712896298153	0.488871470507622	0.0491337092349916	1.19929181985145	1.36687033774754	0.219928920321524	1.63723252154879	0.969491872150869	0.1117949540778	1.00666478802142	-2.20691624077756	0.626985855914635	0.41166352408456	-1.02962660539251	1.18212753169148	-0.0809117048445049	-0.905208827929429	0.0219461655571177	1.74823891398574	-0.439653116975382	-0.836472868070354	-2.40930950142429	-1.0150189053661	1.83518908977561	-2.13497457176353
YCR042C	-3.54975666985836	-1.92365399256079	1.49727828409604	-1.62765328875668	-8.2876060864601	-8.59206508642607	-2.26675876003334	-5.1888804906207	-6.41393468717075	-3.73564515060525	-6.88189785106948	-5.24187766154817	-7.00711695466579	-7.31979340954712	-9.42691808888551	-2.33122768569456	-3.01122465850083	-4.75562471564689	-2.26852485819494	-3.74062229472749	-1.69269566564804	-3.07365509448198	-6.12353869826738	-4.01708746765284	-7.60760185063355	-3.40941321283143	-3.52909148203295	-5.01101671897492	-4.20494233238987	-3.76628685837585	-4.44669398745269	-6.96907263488808	-8.09399330299347	-4.48069853243345	-5.33456438652159	-5.2673330373987	-0.545082834099619	-1.2853676407687	1.05391647467228	0.031952200409323	-0.871726791103351	0.322631908481877	-0.317560696632969	-7.18712487064045	-5.65705011923266	-5.49422117566287	-3.3370081812889	-4.12821490289378	-3.66927010892159
YCR043C	-4.20691086189141	-1.97798384284368	1.78518320341871	-1.89811097759583	-1.55960911932652	-4.57641716370583	-3.78829488161618	-1.9685191750429	-3.92145566286513	-3.39601831152555	-4.43152026040527	-3.4744563366791	-3.78595698891144	-1.63735658124993	-2.6321482507259	-1.1321852283631	-1.96251977330328	-3.34681981425412	-2.68899392911096	-2.61950458656139	-1.81945249679528	-3.32391679384096	-2.34741340665872	-0.475963814385849	-0.793179238726969	1.10420313829349	0.721337135600006	0.204625541182622	0.335209668547844	1.07415637876294	1.41456720246495	0.546920045366194	0.0429714450446247	0.739024154857445	0.500564265226673	-0.120425346947162	-1.01271695371656	1.70687277526831	-0.128514681627429	-1.0258827254007	-1.53540063858123	-1.05921122505683	-0.0227653926518576	-0.0198917604129495	-0.349637521027896	-0.0510409693340431	-2.81904364458726	1.32887404426334	0.78513149579394
YCR044C	-5.58580344141678	-5.20616510080767	-0.282134406425231	-5.53284061091364	-4.97838613486516	-8.5301162943796	-4.27701360729066	-4.85057902183909	-7.32155460713119	-8.06205883558148	-8.10163484076104	-6.30386730341703	-6.87771339751598	-3.2027212773957	-7.87690068902034	-2.08927412999753	-6.32937328974036	-5.28526125867821	-5.75145721276579	-5.18629402381634	-2.11067992829373	-4.45907506871159	-5.44304742782405	-2.06883060383485	-0.74239064783287	1.12526710761949	0.775762435490049	0.69259200183334	0.653300861572474	1.12526710761949	0.850475065648997	-0.582088438262108	-1.63781021968379	-1.31148604905087	1.03689912330679	0.475186973761875	-3.968964583095	0.382962428080238	-2.44195085832429	-1.65127596647974	-3.42482691261466	-0.994163212078251	0.0254901953961557	-0.358104313367501	-0.360531251037222	-0.63563409587433	-1.86542255871581	1.02515400107338	-0.541222515514832
YCR046C	-2.30086143350066	0.205702553706716	2.91556009788485	0.0810635958977953	-1.83988749576264	-4.1984966383445	-1.31338505961901	-0.874637977761063	-2.87929597030912	-1.37521749045256	-3.72386085247302	-3.74455900111982	-4.1984966383445	-2.2626785576635	-3.17473962041852	0.138917242825551	-0.336565545473452	-3.64559802457178	-0.646726545667737	-2.0533027169148	-0.167378972941664	-1.67196086384758	-2.8314948910658	-1.25492006172727	-1.52434841726987	0.890343531363456	0.568292596262513	-0.597186856742217	-0.0873410841086822	0.780714085151122	1.07728370974738	-0.0104286757198784	-0.84950666836751	0.327645056754198	0.242359743959324	-0.115311457709363	0.134536725403504	2.25714300604459	1.55466350075498	0.126704152101172	-0.526734337952368	0.527218897529139	0.690182138994301	-1.25684568704126	-0.280939836644281	-0.230673480420082	-3.2260177916728	0.607248845323932	0.937833679677884
YCR047C	-2.23890116017712	-2.11394847267735	1.42022128494879	-0.997305036851019	-3.14468173486507	-4.80409511723518	-2.0608635052059	-2.7381726083044	-2.37471660981107	-2.32424850042949	-3.32858907603425	-2.67683476373287	-3.50194924198013	-3.40094868357736	-4.99355934926084	0.726750108505002	-1.77721246448847	-2.29831539899529	-2.21387634295103	-1.86721235768645	0.12589161963037	-2.38630599786867	-0.872799867609914	-1.76920464373879	-2.58043950513627	0.222294244522606	-0.62386487031248	0.55132199808492	0.663892392623666	-0.0983093155397825	-0.21610366574188	-0.963764866059346	-2.07798033769651	0.210621627629174	-1.07127437452452	-1.25585749753963	-0.234188726325707	1.70571228149857	2.20461727193257	-0.0165115679613572	-0.750985229325084	0.313529657965801	-0.54901803017113	-1.32782661587736	-1.77517051309617	-1.20687678891387	-1.57737425701689	0.767732269487638	-0.628662510663044
YCR048W	-1.5860253098869	-1.69451175493464	0.154836812770168	-1.98564205252847	-1.41705498382754	-2.61609786051489	-1.43920135669146	-1.82804834721151	-1.87722322227213	-2.01501662039098	-2.34289585621818	-1.77423473382022	-2.17136926714814	-0.783992707153692	-2.27977478281682	-0.690683948342834	-1.8892794352848	-1.68141060959555	-2.02557516987594	-1.57835074810035	-0.68969778117872	-1.61425668902024	-1.01491251050856	-0.150883772088312	-0.124560708051296	1.34799854887582	0.907603993439419	1.6225622633591	1.63743217808701	1.12237617436039	1.63801762073334	0.526001243920077	-0.0483029987550583	0.776683360435405	-0.656562433945538	1.38064721029437	0.355213045865145	-0.0501724219466265	0.770270933779362	0.902422646316617	-0.186013656932754	0.841605429675375	1.74790565207421	0.0883582800495876	0.308434200432424	-0.689262962730039	-0.171945149389525	1.70289167228564	-0.808089596591442
YCR051W	-0.591010918516676	0.735132122550895	1.68231435378384	0.855459524028952	-3.09523126577877	-3.49881565123371	0.474595186248156	-0.687540524196849	-1.93867584859531	-0.966963761229404	-1.8125407014225	-1.03701134679218	-2.43887088904435	-2.81381129532609	-3.82172653389648	1.41942636682763	-0.340068664941139	-0.828292260065062	0.181673336280482	-1.20704520087641	1.30856782433227	-0.172533139124248	-1.86269274355156	-0.308740377149016	-2.03511948550116	0.413301479340802	-0.00320923206534218	-0.00384480020791462	0.576175134657152	0.128737666059367	-0.596253481243634	-2.29481951371813	-2.89958443903038	-0.735420718610185	-0.135662278048453	-0.625695122993715	1.35541674914027	1.00133100179205	1.88164979637677	0.953200887843288	0.531888536205606	1.36525793431169	0.849523763546904	-1.77987513578417	-0.913555750113446	-0.450844655603	-0.0966011388010382	0.156104707699648	0.115424358057398
YCR053W	-5.37187507229365	-3.75031961136581	-2.02998392029654	-4.45307944236261	-4.18289038140549	-10.4249218020348	-5.45230628199022	-4.38123503973752	-7.74795192139056	-7.51067226287911	-9.6843258870657	-7.5258442707009	-9.76297645903696	-5.57083043601973	-9.65807602661872	-0.0672651943467218	-9.30007522974843	-9.71688814279807	-6.06740560373728	-6.16901188031908	-3.75087781645956	-2.48373210185899	-4.54670121286129	-6.05207706460681	-2.27765687522816	2.00456879999417	1.42271717598733	0.604099364971247	0.692820311264056	2.00456879999417	1.49096590509033	0.789112773711594	0.160991601496805	-0.664300625849638	-0.120925205945691	0.355955592746353	-2.14012012074083	0.881780076982358	-6.05255973722097	-9.25123079244134	-9.57639021170139	-8.68690772844184	-1.71971630041911	0.172191562534971	0.596437242053851	-1.33681170855942	-9.25123079244134	0.543084979971675	0.208283734117668
YCR054C	-1.13790721317422	-0.792689191136101	0.581793205202473	-1.39948790901742	-1.76903589357757	-2.8700090375109	-0.633305144650063	-1.06571799511907	-1.81032321946093	-1.88600355718449	-2.15930179242662	-1.53186200510027	-2.16510643673333	-0.875771543018679	-2.61456311824171	-0.787394478435709	-1.43087897621271	-0.965246969501218	-1.39881815574487	-1.28308460694915	-0.0812792641775495	-1.56918998023983	-1.0321776246019	0.49936355822416	0.0310778827269736	0.979000512448344	0.607496323445587	1.849852206622	1.78740132445119	0.779721198770826	1.3250300225479	0.613499252215938	-0.249434976477337	1.22030947602786	-0.759923299708332	1.09423504775197	-0.0224191330776205	-0.0582935091646665	0.426949760599547	-0.52894578143013	-0.597492805511532	0.0505329625549171	1.57290608532277	0.203775055507323	0.0857387173110242	-0.987617081579075	-0.627842843316236	1.72087263831775	-0.305396586745728
YCR057C	0.400661202511457	-0.87352135843511	0.956061078949171	-0.725340201501862	-3.05536126093204	-2.93511969276972	0.827506211849748	-2.09941196944121	-0.473949319355788	-0.0823787123344374	-1.94988629528731	-1.33919470427204	-2.66100876013709	-3.5643748480919	-3.64476639486619	1.05622987842406	-0.155218873429231	-1.26550045535229	-0.902681512135791	-0.65289086799564	-0.0282462769597064	-0.338892677298293	0.0155518231985543	-3.30633965348343	-1.96686705160754	1.31685505415222	0.730221021563273	0.142263249123389	0.404638251740319	1.01763311268932	0.850708981249292	0.113875744935199	-0.509795709580314	0.498755728167149	-1.49314894460348	0.427350975988071	1.99956148154878	1.81374891185276	1.87985210894025	1.06406998888783	0.0700066886635033	0.980264387618043	0.930222172601248	-0.7936013180256	0.137360240010095	-1.59812258861879	-0.254519059635033	0.257533489031335	-0.545858913584556
YCR059C	-6.02987107142183	-5.87012705010678	-1.31227930124949	-6.63531180428638	-6.218693127562	-9.849955984575	-4.90469308075728	-5.84708462679202	-6.99810380484447	-7.71132245555198	-8.73826624853464	-7.55364389570393	-8.4196237872662	-3.39120099789944	-9.62427602952522	-3.28275398935607	-7.23408212396367	-6.15639783820176	-6.83099095234199	-6.72100917621082	-3.07149358320568	-6.35474449231023	-5.47802155055061	-1.88365036916664	-0.4220141159046	0.919321189336063	0.786715663183802	1.32128693549543	0.920056602197029	0.875664950986144	1.4655415496614	0.125645006635412	-0.676629826505386	-0.440462579838308	-1.27828418581156	1.23271169691852	-5.08089576186479	-1.72359974479815	-3.84340323645935	-2.56531439726645	-4.19177325668984	-1.83644405420776	0.756479576803388	0.431608191717854	0.162758918583913	-2.58108208428886	-2.64754474305796	1.65477656975577	-2.44180763833746
YCR060W	-1.75330084661105	-1.49424425339511	0.323287489155315	-1.89225759727831	-2.12591963602123	-2.9241862379113	-1.02496929293523	-1.66906249518991	-2.27515887669898	-2.2554475882713	-2.67449553752563	-1.7831406447085	-2.33082227266489	-0.978464945783514	-2.8599834441688	-0.865878699018562	-1.94236454345339	-1.65990509580432	-1.88017052991172	-2.45014038426474	-0.232710495197872	-2.10244472730566	-1.82052632628763	0.508411952816946	-0.0471344411015626	1.00994917526654	0.65466807423577	1.5755757012258	1.61774027296037	0.821655462686124	1.25744533570304	0.289831065324884	-0.223358096395066	0.543577461071035	-0.934822335267896	1.35981479094489	0.0872209833896763	-0.286350177710645	0.584679650762491	0.679175013568932	-0.192093015134695	1.02890378970364	1.769759574195	-0.123458403062729	-0.0302855194637086	-0.985068740866577	0.0334473379126597	1.5423628812036	-0.627825027378788
YCR061W	-6.25577551778213	-6.42109693573137	-1.89253618802289	-6.78248833608902	-6.98024847239273	-10.0264446582676	-4.96956154365069	-7.6070536513433	-6.92110340835081	-6.80029172805262	-8.91194189000952	-7.35896815642641	-9.06787433526062	-5.9196260257371	-9.32988594194127	-3.88532347126656	-6.0785833230878	-6.53701695884497	-7.22163108821153	-6.47834111119803	-4.41448468444885	-6.3916535133137	-4.96870455171764	-4.94901240535957	-3.39129900739787	1.11727853276046	-0.310586426013116	1.02330089856008	1.32764308180113	0.423476555612123	0.802848168053184	-2.10068510773	-3.98035515143178	-0.567662082614725	-5.31449245952549	0.0738465304431732	0.389932436901026	-2.14476162173523	0.649357539873875	-1.19902334210664	-2.96913614301848	-0.505258126798525	2.01336409181597	-4.30599421183381	-2.27124907942762	-5.47230087571357	-3.66920526187339	0.905789115040815	-4.35566873754942
YCR063W	-1.12793026589421	0.673654774537929	1.88854956717202	0.0751445484928869	-4.69485679002691	-4.99904579690397	-0.778017506433864	-1.15997644369938	-2.68975814779685	-1.9744361073146	-3.24155439746437	-2.64637560346187	-3.57697219370548	-4.22925481454211	-5.60165043933776	1.42167485761596	-0.660661510040953	-2.39367303427898	-0.636850937568894	-2.0030584763773	0.210689941961791	-1.23267340044762	-2.36053681911271	-2.83729915251913	-4.03507656071976	0.202730648274294	0.0333082119482905	-2.19814449783556	-1.40328266167718	0.118904938931653	0.0484462440235845	-0.994606060380332	-2.4098923678948	-1.66873066150162	-0.0733732940449898	-2.05857212558136	0.124975031647421	2.65258155907742	0.607309457964971	-0.489207450080218	-0.721118656858611	0.232489353565771	-2.1313789673351	-2.63452613897181	-2.12509957152771	-0.703793068144488	-1.885632344697	-0.828137967488705	0.770785111209273
YCR065W	-1.47940348153312	-1.94839936628556	-0.117446739375267	-2.27574411448272	-3.51847930929872	-3.77623095657169	-0.842844345311163	-2.70917358617759	-2.33466059252429	-2.29881611297543	-2.83451981326719	-2.08317727582789	-3.16943067036792	-2.35152457055953	-3.97905419093509	-0.176831232728172	-1.99196738505656	-1.34612880451082	-2.31357945889364	-1.95831418791444	-0.58733815978607	-1.08193635707535	-1.95142533533696	-0.772136290327863	-2.17113926248086	0.447270006069272	0.0860870279377895	-0.348317111140308	0.28998990814879	0.102499613155376	0.177883040079531	-1.60000579768373	-2.46276466028192	-0.982679942487218	-2.48060771260586	-0.306458304975997	1.01542736199651	-0.851502252274691	1.46788516025563	1.56055388653957	0.321463690092181	1.19698063335272	1.52189863077404	-2.09696013969094	-1.17084539439404	-2.57250296131092	-0.174461820275969	0.177907821463804	-2.03730899825514
YCR067C	-3.34935616098278	-3.94213172718492	-0.86254102256947	-4.32010019325454	-3.14399510109341	-4.81223682876615	-3.64874265196752	-4.03579929722595	-4.15892487606147	-4.28105170076666	-4.6538390872085	-3.78468112026234	-4.37445425481236	-1.88758541940305	-4.18291987588766	-2.67314293962502	-4.24738290708394	-3.03128515442094	-4.29230042568506	-3.28639100888842	-2.38953655331081	-3.38419617552648	-2.96945587976524	-0.124473982100785	-0.997862689669678	0.815755017698066	0.0299819293090244	1.5698935815284	1.79093341461011	0.471667949650745	1.483497688658	-0.0557492450288297	-1.04899955488352	0.310541341710639	-2.18260074062591	0.716853016619926	-0.0475797277281851	-1.15141253289312	0.332504847317435	0.0601317908247447	-1.23919346526754	0.0819530931554279	1.35721055745687	-0.755682342671139	-0.66705176181818	-2.26137928864857	-1.4539131802485	1.87556359414397	-1.9654408453222
YCR069W	-4.16558817989274	-4.89829814990197	-1.58748073026063	-5.57717525012823	-4.96577481430097	-6.53377773403885	-3.73446297839171	-5.40224125792795	-5.75261737126083	-5.72352696720491	-6.14090592286694	-5.19148761301228	-5.77077588542519	-2.49957879358254	-6.34923616507332	-3.25095430364842	-4.77293697947213	-3.92703245766917	-5.55960688516376	-5.04917980530934	-2.07617211999227	-4.27903984519236	-4.09291411861278	-1.06172695097883	-1.65701365331663	0.639913189891921	-0.113691518727932	1.44513623494533	1.78800482175822	0.293222402658528	1.56565092624456	0.343584720236069	-1.12894273814549	0.0185841961299389	-3.38767538332854	0.731910289245916	0.601402329835584	-1.61397703301189	1.0928622646629	0.302693544740571	-1.34147541950675	0.479893556075804	1.5012078714944	-1.55121624027552	-1.06479840872235	-3.48916611440449	-0.732304176406658	1.76757401807433	-2.92035511304179
YCR071C	-2.09792626070043	-1.11901127436696	1.21433356696605	-0.722017800729291	-2.06673019547467	-4.22804358590836	-1.42545313892663	-1.9351496034513	-1.89830822934387	-1.49628562507193	-3.81394523171335	-3.79067560438202	-4.19704879215207	-2.44933135031438	-2.76626462022394	-2.20619144357306	-0.806206981680215	-3.5511400659826	-1.12646710077914	-2.13433284825356	-1.20725960280377	-2.27516936584987	-1.30445661315413	-1.57100621726607	-1.46663890255264	0.114072749225947	-0.0561541661824929	-0.805069180868432	-0.199650842673365	0.0170811271657553	0.0450358198075949	-0.755024419052618	-1.25409977228707	-0.219165985788101	-1.51656458795891	-0.0642252076190386	0.748515042200654	0.586981692126386	1.55445655168139	1.27982181896944	0.326534218738113	1.11882150510856	0.761091332326249	-1.50327530743134	-0.916353887925042	-1.62814760372639	-3.04556276115724	0.142497472816074	-0.344790369727358
YCR073W-A	-4.11035407477547	-4.44180403222167	0.00540690441156906	-5.07843088467058	-5.1356344683552	-6.15697717119165	-3.88586669009488	-4.87145688599853	-5.20241232869498	-5.27234592166844	-5.87924096461855	-5.18733778679476	-5.69397607327955	-2.77513773488847	-5.841686806596	-4.33416173479374	-4.8001641457085	-4.00789374333882	-5.05073378620864	-4.93647041120268	-2.34199815875842	-4.52889675677593	-3.78791305801167	-0.547662753131004	-1.56261399475798	0.352535709829394	-0.194727033873854	1.10529201903662	1.32066666116292	-0.00282290240857036	1.30215177638216	0.00350560698782882	-1.02146440569589	0.215992189284557	-3.18995363856001	0.826953327045437	0.193944276073184	-1.77482118838222	1.06342150806888	0.038789520314941	-1.39171305221468	0.452507989226522	1.9958690880965	-1.46955140727447	-1.48182828425774	-3.38696779675608	-1.53689521741797	1.47554798621206	-2.73226827836144
YCR077C	-2.22090732222825	-2.05617059960711	2.11032948607483	-1.4914309160351	-1.82382780213144	-4.74725148405205	-2.09837890990614	-2.01157044411788	-3.36058004998857	-2.98549224994709	-3.89520684673681	-2.6378352912616	-3.40567942631571	-2.01492906854111	-3.78593505449943	0.429953939375627	-2.54123666803097	-4.28962554523656	-2.28597594093609	-2.02916030605656	-0.965952015817857	-1.45334480004561	-1.65999231945217	-1.59625864115891	-1.3883918583471	0.885947335388082	0.264329841786952	0.233959314774964	0.364005033415112	0.873315823538595	1.38474539522691	0.612138756091816	-0.0880809466712335	0.865752837363873	0.392308278545417	-0.374120392960151	-0.945467333405751	1.87500199549469	-0.540838656870153	-3.78595654743986	-4.08858742404019	-3.1926019763114	0.246573258768968	-0.412037405985114	-0.838508694114193	-0.00304007222680609	-3.78595654743986	1.38734153786169	0.806444811938477
YCR079W	-4.42412461693724	-5.11005298384771	-1.18433974636676	-5.77683539041732	-5.40265618651208	-7.26626138513309	-4.47695742489417	-5.4681903205872	-5.56174408136024	-5.66199025839075	-6.85128909404336	-6.459007416386	-7.17074117234209	-3.48500631885725	-6.38291061634083	-4.97754055196313	-6.0068661308219	-4.76081481831604	-5.84281734239619	-5.08483766458381	-3.01060910331971	-4.69200365485745	-3.77729581631927	-0.653288881013541	-2.06480129683568	0.43403764692388	-0.51569110226374	1.16383120166354	1.64511181446518	-0.028832525970309	0.978015899900763	-0.678535744463738	-1.66023141994009	0.027748412423802	-4.04325562222377	0.510417265412466	0.718083624892492	-2.48796578022599	0.555401371750348	-0.0195665971533613	-1.19515376419966	-0.299654820695972	1.47848225323657	-2.37321706855125	-2.11269856223625	-4.30034389258475	-2.45922272025564	1.64437632495726	-3.94141595185559
YCR081W	-0.432196643146157	-1.14779911656127	0.209259277065645	-1.53211046442097	-1.62034444566913	-2.32883581185191	-0.0773664206406635	-1.63343494218388	-1.11695109857105	-0.698008090722081	-1.95621658126575	-1.17852558828691	-1.87478972935769	-1.17785839771369	-2.25641679202449	0.665924775681941	-1.2411349355351	-0.941724002039432	-1.6286921553311	-0.924829253548552	0.210729737047827	-0.140934768959534	-0.49454150575011	-0.703719571707737	0.06011860315806	2.09160178062639	1.38494740948259	1.46935596135305	1.70541918766083	1.91534076176909	1.46569230953759	0.285577461309833	-0.396443778660175	0.756839568651233	-0.200000474475932	1.59308615561888	1.2197602111977	0.942508567182526	0.817809259987881	0.506293457968497	0.104635920431709	0.649179728383882	1.64095974327547	-0.0174265221965825	0.808561180068853	-0.280485018324667	0.0344660796322432	1.043825374233	0.042855097719023
YCR082W	0.0394665603482737	0.992396581393157	1.16642965315682	0.792683793090166	-2.36519264605298	-2.73116265876899	0.564515778343696	-0.435746917579468	-1.26176064514119	-0.21745669086972	-1.14508175411441	-0.286532133834102	-1.87042858962595	-1.82586413853963	-2.9360221410755	1.41411279143038	-0.0345099456334768	-0.336416819279041	0.513926842473918	-0.669438539422536	0.95880686608933	0.0675224565752317	-1.20884458469101	0.104450713410459	-1.33798562082295	0.777886873528042	0.408144477910969	0.227256695868019	0.781380927428906	0.530759168718139	-0.0854941007066492	-1.92620265534854	-2.36943947559197	-0.693154941134722	-0.220468529994215	-0.125148359567659	1.57598770024872	0.877350711388831	1.91240429545625	1.69452792382212	0.977352247461666	1.77783849801201	1.00535036640135	-1.0868035071143	-0.487455306388736	-0.34051831242264	0.489180797144101	0.435611622505495	0.315253183989408
YCR083W	-5.39667991221189	-4.43390820633571	-0.837754645970205	-4.04017829808435	-5.05608271946225	-8.27203223014141	-4.84391900777115	-4.95454936176667	-5.48087785414776	-4.50415482968076	-7.88381155734545	-7.79298815006764	-8.27203223014141	-4.10509710185499	-6.16453289248488	-3.68799408720544	-4.16092153932879	-6.07259014137155	-4.42353963097621	-4.52180242740138	-3.75026231814075	-5.09403708278331	-4.09518850290783	-2.64166042517355	-2.93272436095858	0.368059011181769	-0.446447193614988	-0.168123652290164	0.679058580326941	-0.114894571588406	0.696407795417551	-1.97446570206512	-3.00224211330532	-1.06238262700645	-3.82887485661947	0.140273520146208	-0.615643681221366	-2.20741241264455	0.799912551120717	0.627934173540933	-1.82334806963832	-0.169544146156496	1.35997117156129	-3.17969931284799	-2.14100334359818	-3.95390805313167	-4.47368109953399	0.667678815138663	-3.41889045543739
YCR084C	-0.021597506107989	-1.16026392738023	0.471438466339834	-1.5385367809812	-4.41562421681103	-4.34834474243594	0.168302773363713	-2.23303434155052	-1.63235522406522	-1.43125534712892	-2.91709068101778	-1.98935941587963	-3.96734120047149	-4.68229134044317	-4.90514912723413	0.940515152830261	-1.25392336549283	-2.31824670833496	-1.63501694912634	-1.25509496452719	-0.480847238529285	-0.430173697408019	-0.162143657628631	-4.40814768307268	-3.28504348177036	1.92190798209947	1.33854290628752	0.0618676260889288	0.296862944155404	1.71086944815134	0.989985055411633	0.189162800044544	-0.494243750346185	0.120649560924463	-1.1037810410172	0.767908784018017	1.29753253492086	1.83675852347604	1.04075028241663	-0.233531630435402	-1.54750364450038	-0.160078877760135	0.144585278304939	-0.949582606410699	0.648844672713962	-1.65730158857832	-1.05487325768233	0.124505811332327	-0.197394099575794
YCR086W	-2.70631122790037	-2.35011161943953	-0.0453506005900928	-2.39693318062457	-5.48154150295766	-5.67633486374979	-2.10587373471712	-5.16577864571084	-3.64731278436673	-2.7903926420161	-4.52328046222081	-3.77453384106905	-4.71374454227473	-4.90936242068208	-5.99621231902566	-2.94087731833436	-2.09656150526363	-3.28805727604145	-2.62402864876211	-3.05312903505432	-2.34109361219224	-3.67261026736331	-3.00345792179855	-1.47617118651235	-3.09096092590403	-1.04881590078211	-1.64663231117228	-0.37622775097507	0.0128589325924673	-1.57176335924158	-1.3655137158912	-3.04301330947875	-3.88706880914824	-1.13867160196011	-4.71626456061033	-2.1056816287666	0.55607375601179	-2.00060198938131	1.77927002016708	0.320878231354163	0.03434917718456	0.751817043939607	0.28621206458242	-3.38728233551722	-2.92239377702077	-4.79618273542873	-2.14732552928522	-0.185414575383556	-3.84916851740612
YCR087C-A	-0.73515845774794	0.746291133736301	2.05485848044456	0.580733265334278	-2.63639463137321	-2.7640534719932	-0.0255095062980377	-1.35340556056466	-1.70306027010154	-0.726238752959332	-2.16148535952982	-1.78780254577772	-2.20186850109969	-2.67495426466438	-3.23056115003418	0.529031073714894	0.253249704845683	-1.85809650062917	0.158783254252855	-1.58145630510789	0.065963878696798	-1.19316119628352	-1.65704003559987	-2.20742532004244	-2.47893973039487	-0.145134739154239	-0.285009526594804	-1.66782369636369	-1.05582270668608	-0.30413638954847	-0.325911709350096	-1.10108406042938	-1.6559369857628	-0.696339518967268	-1.13252182637936	-1.32390920750185	0.788545157378781	1.74276163012489	1.78605583376564	0.906140506400346	-0.047101668867578	1.04874597363092	-0.0770162953517291	-2.24631670791203	-1.50156814396545	-1.27076866818326	-1.41267240552349	-0.783806884447289	0.0925774198102617
YCR088W	-7.00538268995096	-7.59144164345781	-2.36312978641903	-7.13334198158165	-3.81383833837173	-9.10500819453945	-7.17443811344542	-7.58854999511076	-7.5952389923121	-7.5734300013365	-8.97143553516712	-7.28906229821622	-8.72515252984964	-5.14036301257417	-7.48065780615939	-2.02963376605733	-7.90809077370146	-8.36078293290478	-7.44083151664652	-5.71498288739936	-4.38300898726686	-3.80570324406565	-3.80110420608643	-5.38716298169501	-3.00854056088857	1.8628983004251	0.868507149187938	0.776466160576152	0.876782121752884	1.81010726323593	1.45905931846847	0.652910984688123	-0.0375918508125144	0.452756718203313	-1.5060697581054	0.321723642326005	-1.63022538909199	1.38632553052806	-4.33618909165263	-7.95171154505172	-8.34335296808259	-7.71227453414579	-1.55383661332391	0.269472181140177	0.0984240213311033	-1.87411263859061	-7.95171154505172	0.729734823100947	-0.489720581739527
YCR090C	-1.07452124065482	-0.522218065864923	0.831767911828551	-1.03940079583308	-1.12066146309265	-2.31067742654034	-0.569900954099035	-0.82212482696133	-1.3640635223498	-1.22823019481226	-1.8972587924547	-1.20114460791935	-1.61019372080226	-0.754862402226238	-2.21526277752942	0.174108512096763	-1.31856954787541	-1.25420586673615	-1.12899558138914	-1.40227793782421	0.345392931342276	-1.10036409474851	-0.946429559702549	0.209421014756098	-0.0726369804049618	1.4398901584219	1.00904971966148	1.64620118637225	1.59635927510319	1.2276901765739	1.33761611378211	0.282811799152355	-0.302185223566167	0.835641738039613	-0.132119551140905	1.41498079362879	0.096485965125864	0.48719889299343	0.502452143594147	0.30020048896848	-0.0940057046398329	0.881802640329315	2.07853274293626	-0.0430713612645317	0.481643486759616	-0.257871743505694	-0.026843452662373	1.32118747751241	0.12961803599085
YCR092C	-0.812562331296042	-0.25793443769655	0.913445313236286	-0.566358603560053	-3.44877919841501	-3.80981606540162	0.00937420805916355	-1.29378066822587	-2.1585983116905	-1.28090564066023	-2.22804453048974	-1.10487440567302	-3.01664467154	-2.36993408291003	-4.03431580769763	0.350840802378847	-0.865152786227272	-1.00980647302838	-0.513461909243497	-1.54667512245879	0.544346247121143	-0.506909176756621	-2.12280340864735	0.754240917683235	-1.54961554545266	0.295656609123238	-0.16685164380865	0.153229160022528	0.61041871751833	0.118904574283527	-0.48749171254312	-2.63450598834766	-3.37606702819141	-1.25068521467446	-0.902239833775321	-0.227893472621992	1.20594646184943	0.191870218010772	1.47198994025595	1.38204160588439	1.11465689664159	1.5630275111546	1.31222998208574	-1.73562135979194	-1.00562852566804	-1.05077520721828	0.137196550008499	0.144890797605986	-0.598018295011457
YCR093W	-1.94020571844337	-1.24626061038654	0.419618881506759	-1.60723414492252	-1.35838383220468	-3.86075378139855	-1.49456390826398	-1.44616938330211	-1.88699412739669	-1.71708615299088	-2.80048443667181	-2.33254778368368	-2.57763054992916	-1.58668142159947	-3.38009983174155	-0.159572211906547	-2.16746113636837	-1.9442033736308	-2.00574721001808	-2.21322824791123	0.0746333356596685	-1.6643382921584	-1.27363407805893	-0.605464698568225	0.007922734065657	1.85539372408431	1.48434191468877	1.53439092962731	1.41541599172763	1.70963457163723	1.24578737304725	0.295747186851827	-0.116353640897997	0.575712836484032	0.530635103061094	1.85343791067129	-1.1425692824231	0.915531327370765	-0.402700459699406	-0.465647145323643	-1.21739342399939	0.0765831536908574	1.36120191221271	0.260998963745401	1.12606398026218	0.140139126332954	-1.2098694524682	1.10617163904405	0.46493716290014
YCR094W	-2.70722667720158	-3.30466821077035	0.542560346986956	-3.17727037378224	-1.45334618125771	-4.09245371175412	-2.73067658394828	-3.29821997152942	-2.91517036127692	-3.21479819774799	-3.81279636131376	-2.45669008957793	-3.09804159078425	-0.990653392162456	-2.64392839489655	-2.28781763018255	-2.9731741239329	-2.21057190592095	-3.34368070553211	-1.79222238718061	-0.856769262555576	-2.56556666290324	-1.61772069654588	0.543781117317633	-0.218843193708453	0.492705226191925	0.130093793117968	1.23010795526919	1.2166927361687	0.316702975310551	1.21842298405539	0.19993207764955	-0.56914509253608	1.13525706985959	-0.57120854306835	0.140953490919033	-0.384063162240192	0.510697342159769	0.88696202202685	0.171715502195478	-0.327981007395766	0.078866689138964	0.760111328164516	0.234679502234807	-0.291130067972099	-0.697474273302941	-1.24870631560768	1.60087427054504	-0.216925784935026
YCR095C	-4.11982831550466	-3.81281661941794	1.11074851437967	-4.97463911001962	-4.56758600897223	-5.85435187190299	-3.67894789894849	-4.14713099879174	-4.57806384469274	-4.44166796598104	-5.58177597285944	-5.23937824476555	-5.60377671504503	-2.84125300320959	-5.52142989156385	-3.6573074661701	-4.69950642770117	-3.70402711855868	-4.95637341122812	-4.02340087260321	-1.8270800601805	-3.45099877841439	-2.97566778923145	-1.38927165360158	-2.46896513555289	0.388921742759847	-0.183711138073213	0.85267915027644	0.845228222030237	-0.109163532513942	0.898198595146618	-0.529338762110463	-1.78539232284605	0.013138528968097	-2.65276038835931	0.0286070393795349	-0.897793400185315	-1.06507113246274	0.467650192483383	-1.2998406545882	-2.2460550661556	-0.404256246293889	2.05265250986966	-1.63672859525901	-1.44640753529962	-3.03161828814874	-2.49086290251428	1.21262343194856	-2.25843188302213
YDL001W	-1.62415546080001	-2.53448535614201	0.627805797609838	-3.47905478050089	-3.2834303193417	-4.11216893768139	-1.58926797708821	-2.8829394152253	-3.06169445185532	-3.31163587368206	-3.81576287364395	-3.23478404346135	-3.77706536726929	-0.694483397897811	-3.96716434308055	-2.49081391716689	-3.19594861629523	-2.61169014605588	-3.49603662299021	-3.17216004123158	-0.770916954560909	-2.1622158805262	-2.23586453598528	0.230751804033525	-0.0528900975495984	0.944092990049428	0.687824423878959	1.21816481907233	1.35863805947185	0.825335614881496	1.86834598333195	1.0444928786921	0.480572903765292	0.686943529629737	-1.24049559027704	0.922943820956908	0.488377266278851	-0.581241659409321	0.870783919455941	-0.179575935893736	-0.844300349893948	-0.12747320228207	1.54174766604882	0.138673489127737	-0.161743459940302	-1.42466048947039	-0.599792895817514	1.96600588537963	-1.48780625721978
YDL002C	0.870377459307222	0.353487905525432	1.93794295397158	0.296408807667555	-3.43081846584035	-3.51087574219484	1.01256147727623	-2.87954376609955	-0.500563231687005	-0.274864507225403	-1.15588686511658	-0.674393864877405	-2.20104297358591	-3.68513076658196	-4.21420655960318	0.629715121559206	0.690443119638257	-0.792554670257924	0.168566030432358	0.144381143339575	0.221433130092679	-0.032797382789593	-0.0253828411170593	-2.26290673613371	-3.3585138080287	-0.0891889221702614	-0.315717855665063	-1.80335389454854	-1.24146279506855	-0.308127633542855	-0.0214104289067575	-0.526608608891574	-1.32009146976064	-0.905065603356031	-2.45522408541458	-1.7397207349635	1.56418117591803	1.62760003221947	1.93683919133994	1.22765906651591	0.89558910564162	1.22801666406727	-0.35181660392106	-2.32981096972131	-1.6622338023832	-2.57700311017059	0.0164437326011925	-0.571803254129849	-0.606590959600269
YDL003W	0.0449417808615484	-0.96973462813442	0.280599329557781	-1.43863193767662	-1.51148116474336	-2.15923068607145	0.0630947766375481	-1.29956543103168	-0.705373596077283	-0.548800822520949	-1.66998889118851	-0.759992052140838	-2.01621458365546	-1.67289047468099	-2.17038783644574	1.38873956880028	-0.936579735361823	-0.977517906302115	-1.54563874593247	-1.28606712043147	0.433419448471924	-0.148933996864039	-0.0563143165037661	-1.24132896671729	-0.279108385601488	1.50349357303622	1.00472038882772	0.724483281498453	1.13300482981979	1.30240202972274	0.745910277294584	-0.196360245926567	-0.530815392675938	0.289324016044197	0.0889595467377971	0.720044563526104	1.661554564799	1.44307901806785	2.18301064510472	1.70983203086579	0.728830823896245	1.61056653770853	0.690594709133004	-0.085176154735146	0.218811252952699	0.0139966010161769	-0.137184955963309	0.806337791896958	0.131375395273941
YDL005C	-0.0753377447083461	0.682118196997672	2.37451291624906	0.621999646236768	-3.38335795949996	-3.51238514867479	0.306762480036112	-1.91740250716341	-1.40589114237111	-0.524186071172151	-1.9078903954128	-1.26397783084192	-1.99686638464227	-3.33546435114728	-4.10760959170318	0.453613769423692	0.201582719417781	-1.44571325070628	0.424639974899055	-0.377473798484993	0.169071891811749	-0.187750402045404	-1.26446813422546	-2.17628160779833	-2.89993085254415	-0.654820156089406	-0.860055095176549	-1.58722039194001	-1.26321216536445	-0.825767480945345	-0.710772535766286	-1.22671437758286	-1.9781081224807	-0.988592444575427	-1.64929122560238	-1.79760011620428	0.755372184372854	1.75295093184373	1.76543500395921	-0.020204979808605	-0.296825080520019	0.445582490766745	-0.436989100604072	-2.16190892545702	-2.04726616568749	-1.81963674767702	-1.0382179692579	-0.834217849146823	-0.253784581121196
YDL008W	-2.565669928712	-1.86708629577853	-0.799829638941785	-2.4064025405979	-2.09121785192694	-3.84138739777901	-2.50047818965468	-2.23227296771296	-3.30438716524294	-3.5162150102124	-3.62183112166588	-2.81399725508302	-3.08492070284639	-1.62728225847572	-3.62600515683377	-0.151968186268718	-3.03011720983893	-2.89699680441324	-2.4424052394779	-2.93333048620127	-1.49966091324798	-1.98898707444221	-2.37074987729122	-1.145400263985	-0.276217157736926	1.65358195280695	1.37999212394323	1.14906442547654	1.11148670629643	1.65358195280695	1.46308776765585	0.790741598341397	0.288341955060013	0.0816381402541276	1.31856209223849	1.13031680267319	-1.72742842289282	1.02012245226728	-1.10966991444424	-0.898254066146866	-1.87945401566394	-1.09774310466041	-0.347389558335133	0.677506522893302	0.701825140132006	-0.0163840554762267	-1.06877687204107	1.29355290876565	0.178778390029051
YDL010W	-3.41199685941289	-1.78341240839877	0.389540185069785	-1.68933645582433	-3.91367038066483	-5.21035726113157	-2.32914013511753	-2.45096989515378	-3.43488981823539	-2.80814686471583	-4.72730553772208	-3.52611680209263	-4.25084982427334	-3.61643213320572	-5.19794553933091	-0.822459166529715	-2.8714688189174	-2.76885604621574	-2.08666954599984	-4.61448746017397	-0.650825061568355	-2.66894073244688	-3.16925566031435	-1.22810465873478	-1.77265341889011	0.439181522745944	-0.280333394419647	0.81645629928257	1.05769040334539	0.0701091210882002	-1.00102071179101	-3.11727483016808	-4.04801480780445	-0.712911966641198	-1.59005123651473	-0.0250842862899621	0.454683455556481	-0.130454119951457	1.48240162113248	0.365583030481825	-0.250295066448811	0.955932319202129	1.16807701031014	-2.00122778382338	-1.27980132516329	-1.99247175640494	-2.12079736501115	0.165160528976498	-1.17418321202389
[truncated: 3,623 more rows]
[truncated: 24 more columns]
