# Supplementary material for: Quantitative Protein Localization Signatures Reveal an Association between Spatial and Functional Divergences of Proteins
Source: PLoS Comput Biol. 2014 Mar 6;10(3):e1003504. doi: 10.1371/journal.pcbi.1003504 (PMC3945119; doi:10.1371/journal.pcbi.1003504)
Supplement: Dataset S2 — List of proteins assigned with select subcellular compartments. (CSV) [file pcbi.1003504.s002.csv]

	GOID	TotalPredicted	TotalKnown	PercentKnown	TotalNovel	PercentNovel	PredictedList	KnownList	NovelList	CommonGOBP
chromosome	GO:0005694	162	23	14.1975308641975	139	85.8024691358025	YAL015C, YAL032C, YBL054W, YBR006W, YBR009C, YBR083W, YBR087W, YBR103W, YBR119W, YBR188C, YBR211C, YBR237W, YCR011C, YCR042C, YDL043C, YDL080C, YDL141W, YDL193W, YDR111C, YDR130C, YDR180W, YDR194C, YDR195W, YDR222W, YDR258C, YDR275W, YDR279W, YDR311W, YDR362C, YDR369C, YDR423C, YDR424C, YDR485C, YDR493W, YDR498C, YDR531W, YEL025C, YER002W, YER013W, YER086W, YER092W, YER104W, YER174C, YFL024C, YFR…	YBL054W, YBR009C, YBR087W, YBR103W, YBR211C, YDR130C, YDR180W, YDR485C, YFR031C, YGL113W, YGR140W, YIL026C, YIL144W, YJR043C, YLR086W, YLR385C, YMR284W, YNL088W, YNL216W, YNL261W, YOL054W, YOR195W, YPL139C	YAL015C, YAL032C, YBR006W, YBR083W, YBR119W, YBR188C, YBR237W, YCR011C, YCR042C, YDL043C, YDL080C, YDL141W, YDL193W, YDR111C, YDR194C, YDR195W, YDR222W, YDR258C, YDR275W, YDR279W, YDR311W, YDR362C, YDR369C, YDR423C, YDR424C, YDR493W, YDR498C, YDR531W, YEL025C, YER002W, YER013W, YER086W, YER092W, YER104W, YER174C, YFL024C, YFR036W, YGL073W, YGL085W, YGL127C, YGL128C, YGL143C, YGL151W, YGL175C, YGL…	regulation of transcription from RNA polymerase II promoter
nucleolus	GO:0005730	101	13	12.8712871287129	88	87.1287128712871	YAL032C, YBR009C, YBR083W, YBR119W, YBR188C, YBR205W, YBR237W, YCL064C, YDL043C, YDL080C, YDL141W, YDR101C, YDR180W, YDR194C, YDR195W, YDR258C, YDR275W, YDR279W, YDR311W, YER002W, YER016W, YER086W, YER092W, YFL024C, YFR031C, YFR036W, YGL073W, YGL127C, YGL128C, YGL151W, YGL175C, YGL237C, YGL256W, YGR140W, YGR150C, YGR175C, YGR192C, YGR283C, YHL025W, YHR090C, YHR195W, YIL026C, YIL091C, YIL144W, YJL…	YER002W, YGR283C, YIL091C, YJL069C, YKL139W, YKR060W, YLL008W, YML074C, YNL132W, YNL248C, YNR004W, YOR224C, YOR341W	YAL032C, YBR009C, YBR083W, YBR119W, YBR188C, YBR205W, YBR237W, YCL064C, YDL043C, YDL080C, YDL141W, YDR101C, YDR180W, YDR194C, YDR195W, YDR258C, YDR275W, YDR279W, YDR311W, YER016W, YER086W, YER092W, YFL024C, YFR031C, YFR036W, YGL073W, YGL127C, YGL128C, YGL151W, YGL175C, YGL237C, YGL256W, YGR140W, YGR150C, YGR175C, YGR192C, YHL025W, YHR090C, YHR195W, YIL026C, YIL144W, YJL092W, YJL096W, YJL102W, YJL…	gene expression, regulation of RNA metabolic process, RNA biosynthetic process, DNA conformation change, mRNA metabolic process
ribosome	GO:0005840	250	79	31.6	171	68.4	YAL012W, YAL035W, YAL038W, YAL060W, YBL068W, YBL072C, YBL076C, YBL104C, YBR006W, YBR031W, YBR079C, YBR082C, YBR085C-A, YBR115C, YBR118W, YBR119W, YBR121C, YBR172C, YBR188C, YBR189W, YBR196C, YCL025C, YCL035C, YCL050C, YCR011C, YCR012W, YCR053W, YCR088W, YDL043C, YDL055C, YDL058W, YDL061C, YDL081C, YDL082W, YDL126C, YDL130W, YDL141W, YDL184C, YDL191W, YDR012W, YDR050C, YDR099W, YDR111C, YDR172W, Y…	YAL035W, YBL072C, YBR031W, YBR189W, YDL061C, YDL081C, YDL082W, YDL130W, YDL184C, YDL191W, YDR012W, YDR385W, YDR418W, YDR471W, YDR500C, YEL047C, YEL054C, YER056C-A, YFR032C-A, YGL031C, YGL135W, YGL147C, YGL195W, YGR027C, YGR034W, YGR118W, YGR162W, YGR285C, YHL001W, YHL033C, YHR021C, YHR141C, YIL069C, YIL133C, YJL096W, YJL177W, YJR007W, YJR094W-A, YJR145C, YKL180W, YKR059W, YKR094C, YLL045C, YLR150…	YAL012W, YAL038W, YAL060W, YBL068W, YBL076C, YBL104C, YBR006W, YBR079C, YBR082C, YBR085C-A, YBR115C, YBR118W, YBR119W, YBR121C, YBR172C, YBR188C, YBR196C, YCL025C, YCL035C, YCL050C, YCR011C, YCR012W, YCR053W, YCR088W, YDL043C, YDL055C, YDL058W, YDL126C, YDL141W, YDR050C, YDR099W, YDR111C, YDR172W, YDR180W, YDR226W, YDR258C, YDR275W, YDR279W, YDR353W, YDR423C, YDR424C, YDR531W, YEL071W, YER025W, Y…	translational elongation, translational initiation, regulation of translation
DNA-directed RNA polymerase II, holoenzyme	GO:0016591	49	3	6.12244897959184	46	93.8775510204082	YAL032C, YBR119W, YBR188C, YBR237W, YDL043C, YDL080C, YDR180W, YDR195W, YDR279W, YFL024C, YFR031C, YFR036W, YGL073W, YGL127C, YGL151W, YGL237C, YGR140W, YGR283C, YHL025W, YHR090C, YIL091C, YJL092W, YJR082C, YJR140C, YKL139W, YKR060W, YLR003C, YLR055C, YLR086W, YLR182W, YLR298C, YLR373C, YLR385C, YLR401C, YML046W, YML113W, YMR172W, YNL022C, YNL058C, YNL088W, YNR004W, YNR010W, YNR024W, YOL054W, YOR…	YGL127C, YNR010W, YOR224C	YAL032C, YBR119W, YBR188C, YBR237W, YDL043C, YDL080C, YDR180W, YDR195W, YDR279W, YFL024C, YFR031C, YFR036W, YGL073W, YGL151W, YGL237C, YGR140W, YGR283C, YHL025W, YHR090C, YIL091C, YJL092W, YJR082C, YJR140C, YKL139W, YKR060W, YLR003C, YLR055C, YLR086W, YLR182W, YLR298C, YLR373C, YLR385C, YLR401C, YML046W, YML113W, YMR172W, YNL022C, YNL058C, YNL088W, YNR004W, YNR024W, YOL054W, YOR229W, YPL007C, YPL…	mRNA metabolic process, DNA metabolic process, response to DNA damage stimulus, histone acetylation, positive regulation of transcription from RNA polymerase II promoter
SAGA complex	GO:0000124	20	2	10	18	90	YAL032C, YBR119W, YBR188C, YDR279W, YGL073W, YGL127C, YGL237C, YGR140W, YHL025W, YHR090C, YJR082C, YLR055C, YLR086W, YLR182W, YLR298C, YLR373C, YNR010W, YPL007C, YPL047W, YPR107C	YLR055C, YPL047W	YAL032C, YBR119W, YBR188C, YDR279W, YGL073W, YGL127C, YGL237C, YGR140W, YHL025W, YHR090C, YJR082C, YLR086W, YLR182W, YLR298C, YLR373C, YNR010W, YPL007C, YPR107C	DNA-dependent regulation of transcription
U2-type prespliceosome	GO:0071004	33	3	9.09090909090909	30	90.9090909090909	YAL032C, YBR119W, YBR188C, YDL043C, YDR180W, YDR279W, YFL024C, YFR031C, YFR036W, YGL073W, YGL151W, YGL237C, YHL025W, YHR090C, YJL092W, YJR082C, YJR140C, YKL139W, YLR055C, YLR086W, YLR298C, YLR373C, YLR385C, YML113W, YMR172W, YNL058C, YNR010W, YNR024W, YOL054W, YOR229W, YPL007C, YPL047W, YPR107C	YBR119W, YDL043C, YLR298C	YAL032C, YBR188C, YDR180W, YDR279W, YFL024C, YFR031C, YFR036W, YGL073W, YGL151W, YGL237C, YHL025W, YHR090C, YJL092W, YJR082C, YJR140C, YKL139W, YLR055C, YLR086W, YLR373C, YLR385C, YML113W, YMR172W, YNL058C, YNR010W, YNR024W, YOL054W, YOR229W, YPL007C, YPL047W, YPR107C	nucleic acid metabolic process, cellular macromolecule metabolic process
U2-type spliceosomal complex	GO:0005684	59	7	11.864406779661	52	88.135593220339	YAL032C, YBR083W, YBR119W, YBR188C, YBR237W, YCR042C, YDL043C, YDL080C, YDR180W, YDR195W, YDR279W, YFL024C, YFR031C, YFR036W, YGL073W, YGL127C, YGL128C, YGL151W, YGL175C, YGL237C, YGR140W, YGR150C, YHL025W, YHR040W, YHR090C, YIL010W, YIL026C, YJL092W, YJR055W, YJR082C, YJR140C, YKL139W, YLR003C, YLR055C, YLR086W, YLR182W, YLR253W, YLR298C, YLR373C, YLR375W, YLR385C, YML021C, YML034W, YML046W, YML…	YAL032C, YBR119W, YBR188C, YDL043C, YGL128C, YLR298C, YML046W	YBR083W, YBR237W, YCR042C, YDL080C, YDR180W, YDR195W, YDR279W, YFL024C, YFR031C, YFR036W, YGL073W, YGL127C, YGL151W, YGL175C, YGL237C, YGR140W, YGR150C, YHL025W, YHR040W, YHR090C, YIL010W, YIL026C, YJL092W, YJR055W, YJR082C, YJR140C, YKL139W, YLR003C, YLR055C, YLR086W, YLR182W, YLR253W, YLR373C, YLR375W, YLR385C, YML021C, YML034W, YML113W, YMR172W, YNL058C, YNR004W, YNR006W, YNR010W, YNR024W, YOL…	nucleic acid metabolic process, cellular macromolecule metabolic process
U4/U6 x U5 tri-snRNP complex	GO:0046540	21	0	0	21	100	YAL032C, YBR119W, YBR188C, YDL043C, YDR180W, YDR279W, YGL073W, YGL127C, YGL237C, YHL025W, YHR090C, YJR082C, YJR140C, YLR055C, YLR298C, YLR373C, YNR010W, YOL054W, YPL007C, YPL047W, YPR107C		YAL032C, YBR119W, YBR188C, YDL043C, YDR180W, YDR279W, YGL073W, YGL127C, YGL237C, YHL025W, YHR090C, YJR082C, YJR140C, YLR055C, YLR298C, YLR373C, YNR010W, YOL054W, YPL007C, YPL047W, YPR107C	via spliceosome mRNA splicing
core mediator complex	GO:0070847	21	2	9.52380952380952	19	90.4761904761905	YAL032C, YBR119W, YBR188C, YDL043C, YDR180W, YDR279W, YGL073W, YGL127C, YGL237C, YHL025W, YHR090C, YJR082C, YLR055C, YLR086W, YLR298C, YLR373C, YMR172W, YNR010W, YPL007C, YPL047W, YPR107C	YGL127C, YNR010W	YAL032C, YBR119W, YBR188C, YDL043C, YDR180W, YDR279W, YGL073W, YGL237C, YHL025W, YHR090C, YJR082C, YLR055C, YLR086W, YLR298C, YLR373C, YMR172W, YPL007C, YPL047W, YPR107C	DNA-dependent regulation of transcription
cytosolic large ribosomal subunit	GO:0022625	126	41	32.5396825396825	85	67.4603174603175	YAL012W, YAL035W, YBL072C, YBL076C, YBR031W, YBR082C, YBR118W, YBR121C, YBR189W, YCR012W, YCR053W, YCR088W, YDL055C, YDL061C, YDL081C, YDL082W, YDL130W, YDL184C, YDL191W, YDR012W, YDR050C, YDR099W, YDR353W, YDR418W, YDR471W, YDR500C, YEL054C, YEL071W, YER025W, YER056C-A, YFR032C-A, YGL026C, YGL031C, YGL105W, YGL135W, YGL147C, YGL195W, YGL202W, YGL245W, YGR027C, YGR034W, YGR118W, YGR155W, YGR162W,…	YBR031W, YDL081C, YDL082W, YDL130W, YDL184C, YDL191W, YDR012W, YDR418W, YDR471W, YDR500C, YEL054C, YER056C-A, YFR032C-A, YGL031C, YGL135W, YGL147C, YGR034W, YHL001W, YHL033C, YHR141C, YIL133C, YJL177W, YJR094W-A, YKL180W, YKR094C, YLR185W, YLR344W, YLR448W, YML073C, YMR194W, YMR242C, YNL067W, YNL301C, YOR063W, YOR234C, YPL079W, YPL131W, YPL198W, YPL220W, YPL249C-A, YPR102C	YAL012W, YAL035W, YBL072C, YBL076C, YBR082C, YBR118W, YBR121C, YBR189W, YCR012W, YCR053W, YCR088W, YDL055C, YDL061C, YDR050C, YDR099W, YDR353W, YEL071W, YER025W, YGL026C, YGL105W, YGL195W, YGL202W, YGL245W, YGR027C, YGR118W, YGR155W, YGR162W, YGR191W, YGR204W, YGR240C, YGR285C, YHL034C, YHR018C, YHR021C, YHR064C, YHR174W, YHR183W, YIL053W, YIL078W, YJL130C, YJR007W, YKL054C, YKL060C, YKL117W, YKL…	translational elongation, cytoplasmic translation
cytosolic ribosome	GO:0022626	167	65	38.9221556886228	102	61.0778443113772	YAL012W, YAL035W, YAL038W, YAL060W, YBL072C, YBL076C, YBR031W, YBR079C, YBR082C, YBR085C-A, YBR115C, YBR118W, YBR121C, YBR189W, YBR196C, YCL025C, YCR012W, YCR053W, YCR088W, YDL055C, YDL061C, YDL081C, YDL082W, YDL126C, YDL130W, YDL141W, YDL184C, YDL191W, YDR012W, YDR050C, YDR099W, YDR172W, YDR226W, YDR353W, YDR385W, YDR418W, YDR471W, YDR500C, YEL054C, YEL071W, YER025W, YER056C-A, YER110C, YER177W,…	YAL035W, YBL072C, YBR031W, YBR189W, YDL061C, YDL081C, YDL082W, YDL130W, YDL184C, YDL191W, YDR012W, YDR418W, YDR471W, YDR500C, YEL054C, YER056C-A, YFR032C-A, YGL031C, YGL135W, YGL147C, YGL195W, YGR027C, YGR034W, YGR118W, YHL001W, YHL033C, YHR021C, YHR141C, YIL069C, YIL133C, YJL177W, YJR094W-A, YJR145C, YKL180W, YKR094C, YLL045C, YLR150W, YLR185W, YLR287C-A, YLR333C, YLR344W, YLR406C, YLR448W, YML0…	YAL012W, YAL038W, YAL060W, YBL076C, YBR079C, YBR082C, YBR085C-A, YBR115C, YBR118W, YBR121C, YBR196C, YCL025C, YCR012W, YCR053W, YCR088W, YDL055C, YDL126C, YDL141W, YDR050C, YDR099W, YDR172W, YDR226W, YDR353W, YDR385W, YEL071W, YER025W, YER110C, YER177W, YGL026C, YGL105W, YGL202W, YGL220W, YGL245W, YGR094W, YGR155W, YGR162W, YGR175C, YGR191W, YGR192C, YGR204W, YGR208W, YGR240C, YGR285C, YHL034C, Y…	regulation of translational fidelity
cytosolic small ribosomal subunit	GO:0022627	110	13	11.8181818181818	97	88.1818181818182	YAL012W, YAL035W, YBL072C, YBL076C, YBR031W, YBR082C, YBR118W, YBR121C, YBR189W, YCR012W, YCR053W, YCR088W, YDL055C, YDL061C, YDL081C, YDL082W, YDL130W, YDL184C, YDL191W, YDR050C, YDR099W, YDR353W, YDR471W, YDR500C, YEL054C, YEL071W, YER056C-A, YFR032C-A, YGL105W, YGL135W, YGL147C, YGL195W, YGL202W, YGL245W, YGR027C, YGR034W, YGR118W, YGR155W, YGR162W, YGR191W, YGR204W, YGR240C, YGR285C, YHL001W,…	YAL035W, YBL072C, YBR189W, YDL061C, YGR027C, YGR118W, YHR021C, YIL069C, YJR145C, YLR287C-A, YNL096C, YPR041W, YPR132W	YAL012W, YBL076C, YBR031W, YBR082C, YBR118W, YBR121C, YCR012W, YCR053W, YCR088W, YDL055C, YDL081C, YDL082W, YDL130W, YDL184C, YDL191W, YDR050C, YDR099W, YDR353W, YDR471W, YDR500C, YEL054C, YEL071W, YER056C-A, YFR032C-A, YGL105W, YGL135W, YGL147C, YGL195W, YGL202W, YGL245W, YGR034W, YGR155W, YGR162W, YGR191W, YGR204W, YGR240C, YGR285C, YHL001W, YHL033C, YHL034C, YHR064C, YHR141C, YHR183W, YJL130C,…	cytoplasmic translation, translational initiation, regulation of translational fidelity
histone acetyltransferase complex	GO:0000123	44	5	11.3636363636364	39	88.6363636363636	YAL032C, YBR119W, YBR188C, YDL043C, YDL080C, YDR180W, YDR195W, YDR279W, YFL024C, YFR031C, YFR036W, YGL073W, YGL127C, YGL128C, YGL151W, YGL237C, YGR140W, YGR283C, YHL025W, YHR090C, YIL091C, YJL092W, YJR082C, YJR140C, YKL139W, YKR060W, YLR003C, YLR055C, YLR086W, YLR182W, YLR298C, YLR373C, YLR385C, YLR401C, YML113W, YMR172W, YNR004W, YNR010W, YNR024W, YOL054W, YOR229W, YPL007C, YPL047W, YPR107C	YFL024C, YHR090C, YJR082C, YLR055C, YPL047W	YAL032C, YBR119W, YBR188C, YDL043C, YDL080C, YDR180W, YDR195W, YDR279W, YFR031C, YFR036W, YGL073W, YGL127C, YGL128C, YGL151W, YGL237C, YGR140W, YGR283C, YHL025W, YIL091C, YJL092W, YJR140C, YKL139W, YKR060W, YLR003C, YLR086W, YLR182W, YLR298C, YLR373C, YLR385C, YLR401C, YML113W, YMR172W, YNR004W, YNR010W, YNR024W, YOL054W, YOR229W, YPL007C, YPR107C	regulation of transcription from RNA polymerase II promoter
histone deacetylase complex	GO:0000118	29	0	0	29	100	YAL032C, YBR119W, YBR188C, YDL043C, YDR180W, YDR279W, YFL024C, YFR036W, YGL073W, YGL127C, YGL151W, YGL237C, YHL025W, YHR090C, YJR082C, YJR140C, YLR055C, YLR086W, YLR298C, YLR373C, YLR385C, YML113W, YMR172W, YNR010W, YNR024W, YOL054W, YPL007C, YPL047W, YPR107C		YAL032C, YBR119W, YBR188C, YDL043C, YDR180W, YDR279W, YFL024C, YFR036W, YGL073W, YGL127C, YGL151W, YGL237C, YHL025W, YHR090C, YJR082C, YJR140C, YLR055C, YLR086W, YLR298C, YLR373C, YLR385C, YML113W, YMR172W, YNR010W, YNR024W, YOL054W, YPL007C, YPL047W, YPR107C	regulation of transcription from RNA polymerase II promoter, DNA metabolic process, covalent chromatin modification
kinetochore	GO:0000776	42	2	4.76190476190476	40	95.2380952380952	YAL032C, YBR083W, YBR119W, YBR188C, YDL043C, YDL141W, YDR180W, YDR194C, YDR275W, YDR279W, YFR036W, YGL073W, YGL127C, YGL237C, YGR140W, YGR150C, YGR283C, YHL025W, YHR090C, YHR195W, YIL091C, YIL144W, YJL092W, YJL102W, YJR082C, YJR140C, YKR060W, YLR055C, YLR182W, YLR298C, YLR373C, YLR385C, YMR172W, YNR004W, YNR006W, YNR010W, YOL054W, YOR162C, YOR224C, YPL007C, YPL047W, YPR107C	YGR140W, YIL144W	YAL032C, YBR083W, YBR119W, YBR188C, YDL043C, YDL141W, YDR180W, YDR194C, YDR275W, YDR279W, YFR036W, YGL073W, YGL127C, YGL237C, YGR150C, YGR283C, YHL025W, YHR090C, YHR195W, YIL091C, YJL092W, YJL102W, YJR082C, YJR140C, YKR060W, YLR055C, YLR182W, YLR298C, YLR373C, YLR385C, YMR172W, YNR004W, YNR006W, YNR010W, YOL054W, YOR162C, YOR224C, YPL007C, YPL047W, YPR107C	chromosome organization
large ribosomal subunit	GO:0015934	133	41	30.8270676691729	92	69.1729323308271	YAL012W, YAL035W, YBL072C, YBL076C, YBR031W, YBR082C, YBR118W, YBR121C, YBR189W, YCR012W, YCR053W, YCR088W, YDL055C, YDL061C, YDL081C, YDL082W, YDL130W, YDL141W, YDL184C, YDL191W, YDR012W, YDR050C, YDR099W, YDR353W, YDR418W, YDR471W, YDR500C, YEL054C, YEL071W, YER025W, YER056C-A, YFR032C-A, YGL026C, YGL031C, YGL105W, YGL135W, YGL147C, YGL195W, YGL202W, YGL245W, YGR027C, YGR034W, YGR118W, YGR155W,…	YBR031W, YDL081C, YDL082W, YDL130W, YDL184C, YDL191W, YDR012W, YDR418W, YDR471W, YDR500C, YEL054C, YER056C-A, YFR032C-A, YGL031C, YGL135W, YGL147C, YGR034W, YHL001W, YHL033C, YHR141C, YIL133C, YJL177W, YJR094W-A, YKL180W, YKR094C, YLR185W, YLR344W, YLR448W, YML073C, YMR194W, YMR242C, YNL067W, YNL301C, YOR063W, YOR234C, YPL079W, YPL131W, YPL198W, YPL220W, YPL249C-A, YPR102C	YAL012W, YAL035W, YBL072C, YBL076C, YBR082C, YBR118W, YBR121C, YBR189W, YCR012W, YCR053W, YCR088W, YDL055C, YDL061C, YDL141W, YDR050C, YDR099W, YDR353W, YEL071W, YER025W, YGL026C, YGL105W, YGL195W, YGL202W, YGL245W, YGR027C, YGR118W, YGR155W, YGR162W, YGR191W, YGR204W, YGR240C, YGR285C, YHL034C, YHR018C, YHR021C, YHR064C, YHR174W, YHR183W, YIL053W, YIL078W, YJL102W, YJL130C, YJR007W, YJR042W, YKL…	cytoplasmic translation
preribosome	GO:0030684	69	5	7.2463768115942	64	92.7536231884058	YAL032C, YBR009C, YBR119W, YBR188C, YCL064C, YDL043C, YDL141W, YDR180W, YDR194C, YDR258C, YDR279W, YER002W, YER086W, YER092W, YFR036W, YGL105W, YGL127C, YGL151W, YGL220W, YGL256W, YGR034W, YGR140W, YGR150C, YGR175C, YGR283C, YHL025W, YHR090C, YIL091C, YIL144W, YJL069C, YJL092W, YJL096W, YJL130C, YJL177W, YJL190C, YJR067C, YJR082C, YKR060W, YLR055C, YLR086W, YLR182W, YLR195C, YLR201C, YLR253W, YLR…	YER002W, YIL091C, YJL069C, YKR060W, YNL132W	YAL032C, YBR009C, YBR119W, YBR188C, YCL064C, YDL043C, YDL141W, YDR180W, YDR194C, YDR258C, YDR279W, YER086W, YER092W, YFR036W, YGL105W, YGL127C, YGL151W, YGL220W, YGL256W, YGR034W, YGR140W, YGR150C, YGR175C, YGR283C, YHL025W, YHR090C, YIL144W, YJL092W, YJL096W, YJL130C, YJL177W, YJL190C, YJR067C, YJR082C, YLR055C, YLR086W, YLR182W, YLR195C, YLR201C, YLR253W, YLR298C, YLR373C, YLR385C, YML074C, YML…	nucleic acid metabolic process
ribonucleoprotein complex	GO:0030529	399	122	30.5764411027569	277	69.4235588972431	YAL012W, YAL015C, YAL032C, YAL035W, YAL038W, YAL043C, YAL060W, YAR015W, YBL016W, YBL068W, YBL072C, YBL076C, YBL104C, YBR006W, YBR009C, YBR028C, YBR031W, YBR042C, YBR079C, YBR082C, YBR083W, YBR085C-A, YBR087W, YBR094W, YBR103W, YBR115C, YBR118W, YBR119W, YBR121C, YBR127C, YBR166C, YBR172C, YBR188C, YBR189W, YBR196C, YBR216C, YBR231C, YBR237W, YCL025C, YCL035C, YCL050C, YCL064C, YCR011C, YCR012W, Y…	YAL032C, YAL035W, YBL072C, YBR031W, YBR079C, YBR094W, YBR119W, YBR172C, YBR188C, YBR189W, YDL043C, YDL061C, YDL081C, YDL082W, YDL130W, YDL167C, YDL184C, YDL191W, YDR012W, YDR041W, YDR101C, YDR385W, YDR418W, YDR471W, YDR500C, YEL047C, YEL054C, YER002W, YER013W, YER025W, YER056C-A, YER176W, YFR032C-A, YGL031C, YGL128C, YGL135W, YGL147C, YGL195W, YGR027C, YGR034W, YGR091W, YGR118W, YGR162W, YGR283C,…	YAL012W, YAL015C, YAL038W, YAL043C, YAL060W, YAR015W, YBL016W, YBL068W, YBL076C, YBL104C, YBR006W, YBR009C, YBR028C, YBR042C, YBR082C, YBR083W, YBR085C-A, YBR087W, YBR103W, YBR115C, YBR118W, YBR121C, YBR127C, YBR166C, YBR196C, YBR216C, YBR231C, YBR237W, YCL025C, YCL035C, YCL050C, YCL064C, YCR011C, YCR012W, YCR042C, YCR053W, YCR088W, YDL055C, YDL058W, YDL063C, YDL080C, YDL126C, YDL141W, YDL193W, Y…	organic substance biosynthetic process, primary metabolic process
small nuclear ribonucleoprotein complex	GO:0030532	50	3	6	47	94	YAL032C, YBR083W, YBR119W, YBR188C, YBR237W, YDL043C, YDL080C, YDL141W, YDR180W, YDR195W, YDR279W, YFL024C, YFR031C, YFR036W, YGL073W, YGL127C, YGL128C, YGL151W, YGL237C, YGR140W, YHL025W, YHR040W, YHR090C, YIL010W, YJL092W, YJR082C, YJR140C, YKL139W, YLR003C, YLR055C, YLR086W, YLR298C, YLR373C, YLR375W, YLR385C, YML021C, YML046W, YML113W, YMR172W, YNL058C, YNR004W, YNR006W, YNR010W, YNR024W, YOL…	YBR119W, YLR298C, YML046W	YAL032C, YBR083W, YBR188C, YBR237W, YDL043C, YDL080C, YDL141W, YDR180W, YDR195W, YDR279W, YFL024C, YFR031C, YFR036W, YGL073W, YGL127C, YGL128C, YGL151W, YGL237C, YGR140W, YHL025W, YHR040W, YHR090C, YIL010W, YJL092W, YJR082C, YJR140C, YKL139W, YLR003C, YLR055C, YLR086W, YLR373C, YLR375W, YLR385C, YML021C, YML113W, YMR172W, YNL058C, YNR004W, YNR006W, YNR010W, YNR024W, YOL054W, YOR162C, YOR229W, YPL…	via spliceosome mRNA splicing
spliceosomal complex	GO:0005681	65	7	10.7692307692308	58	89.2307692307692	YAL032C, YBR083W, YBR119W, YBR188C, YBR237W, YCR042C, YDL043C, YDL080C, YDL141W, YDR180W, YDR195W, YDR275W, YDR279W, YDR423C, YFL024C, YFR031C, YFR036W, YGL073W, YGL127C, YGL128C, YGL151W, YGL175C, YGL237C, YGR140W, YGR150C, YHL025W, YHR040W, YHR090C, YHR195W, YIL010W, YIL026C, YJL092W, YJR055W, YJR082C, YJR140C, YKL139W, YKR060W, YLR003C, YLR055C, YLR086W, YLR182W, YLR253W, YLR298C, YLR373C, YLR…	YAL032C, YBR119W, YBR188C, YDL043C, YGL128C, YLR298C, YML046W	YBR083W, YBR237W, YCR042C, YDL080C, YDL141W, YDR180W, YDR195W, YDR275W, YDR279W, YDR423C, YFL024C, YFR031C, YFR036W, YGL073W, YGL127C, YGL151W, YGL175C, YGL237C, YGR140W, YGR150C, YHL025W, YHR040W, YHR090C, YHR195W, YIL010W, YIL026C, YJL092W, YJR055W, YJR082C, YJR140C, YKL139W, YKR060W, YLR003C, YLR055C, YLR086W, YLR182W, YLR253W, YLR373C, YLR375W, YLR385C, YLR401C, YML021C, YML034W, YML113W, YMR…	nucleic acid metabolic process
transcription factor complex	GO:0005667	53	3	5.66037735849057	50	94.3396226415094	YAL032C, YBR083W, YBR119W, YBR188C, YBR237W, YDL043C, YDL080C, YDR180W, YDR195W, YDR275W, YDR279W, YDR485C, YFL024C, YFR031C, YFR036W, YGL073W, YGL127C, YGL128C, YGL151W, YGL237C, YGR140W, YGR150C, YGR283C, YHL025W, YHR090C, YIL010W, YIL091C, YJL092W, YJR082C, YJR140C, YKL139W, YLR003C, YLR055C, YLR086W, YLR182W, YLR298C, YLR373C, YLR385C, YLR401C, YML046W, YML113W, YMR172W, YNL058C, YNR004W, YNR…	YGL237C, YLR182W, YPL007C	YAL032C, YBR083W, YBR119W, YBR188C, YBR237W, YDL043C, YDL080C, YDR180W, YDR195W, YDR275W, YDR279W, YDR485C, YFL024C, YFR031C, YFR036W, YGL073W, YGL127C, YGL128C, YGL151W, YGR140W, YGR150C, YGR283C, YHL025W, YHR090C, YIL010W, YIL091C, YJL092W, YJR082C, YJR140C, YKL139W, YLR003C, YLR055C, YLR086W, YLR298C, YLR373C, YLR385C, YLR401C, YML046W, YML113W, YMR172W, YNL058C, YNR004W, YNR006W, YNR010W, YNR…	regulation of transcription from RNA polymerase II promoter, DNA-dependent positive regulation of transcription, histone acetylation
ubiquitin ligase complex	GO:0000151	25	1	4	24	96	YBR119W, YDL043C, YDL080C, YDL141W, YDR180W, YDR279W, YDR423C, YDR424C, YFR031C, YFR036W, YGL220W, YGL237C, YHL025W, YHR090C, YJL102W, YJR082C, YJR140C, YLR055C, YLR385C, YNR004W, YNR010W, YOL054W, YOR162C, YPL007C, YPR107C	YFR036W	YBR119W, YDL043C, YDL080C, YDL141W, YDR180W, YDR279W, YDR423C, YDR424C, YFR031C, YGL220W, YGL237C, YHL025W, YHR090C, YJL102W, YJR082C, YJR140C, YLR055C, YLR385C, YNR004W, YNR010W, YOL054W, YOR162C, YPL007C, YPR107C	chromosome organization, DNA metabolic process
