# Supplementary material for: Quantitative Protein Localization Signatures Reveal an Association between Spatial and Functional Divergences of Proteins
Source: PLoS Comput Biol. 2014 Mar 6;10(3):e1003504. doi: 10.1371/journal.pcbi.1003504 (PMC3945119; doi:10.1371/journal.pcbi.1003504)
Supplement: Dataset S3 — P-profile dissimilarity scores and numbers of subcellular compartments localized by WGD duplicate genes. (CSV) [file pcbi.1003504.s003.csv]

	ORF.A	ORF.B	Gene.A	Gene.B	p.diss	total.compartment.num	same.compartment.num	diff.compartment.num	BPSlim.score	BPSlim.A.cat	BPSlim.B.cat	MFSlim.score	MFSlim.A.cat	MFSlim.B.cat	Plast.A.loc	Plast.B.loc	Plast.common.loc	Plast.total.loc	GoSlim.A.loc	GoSlim.B.loc	GoSlim.common.loc	protein.level
1	YDR528W	YCL051W	HLR1	LRE1	NA	NA	NA	NA	1	cell wall organization or biogenesis	cell wall organization or biogenesis	NA						0	cytoplasm	cellular_component		46.25
2	YDR530C	YCL050C	APA2	APA1	1.06057800783956	NA	NA	NA	1	nucleobase-containing small molecule metabolic process	nucleobase-containing small molecule metabolic process	NA				Golgi apparatus, cell cortex, cellular bud, chromosome, cytoplasm, cytoplasmic membrane-bounded vesicle, cytoskeleton, endomembrane system, endoplasmic reticulum, membrane, mitochondrial envelope, mitochondrion, nucleolus, nucleus, plasma membrane, ribosome, site of polarized growth, vacuole, lipid particle, endosome, nuclear envelope, 90S preribosome, cytoplasmic stress granule, cytosolic large …		33			cytoplasm, nucleus	552.25
3	YDR524C-B	YCL048W-A	YDR524C-B	YCL048W-A	NA	NA	NA	NA	NA			NA						0			cellular_component	NA
4	YDR522C	YCL048W	SPS2	SPS22	NA	NA	NA	NA	1	cell wall organization or biogenesis, sporulation	cell wall organization or biogenesis, sporulation	NA						0	cell wall		membrane, plasma membrane	NA
5	YDR518W	YCL043C	EUG1	PDI1	NA	NA	NA	NA	1	protein folding	protein folding	1	isomerase activity, oxidoreductase activity	isomerase activity, oxidoreductase activity		cytoplasm, endomembrane system, membrane, mitochondrion, nucleolus, nucleus, vacuole, ribonucleoprotein complex		8			cytoplasm, endoplasmic reticulum	225.75
6	YDR516C	YCL040W	EMI2	GLK1	0.641247480994423	6	2	4	0	sporulation, transcription from RNA polymerase II promoter	carbohydrate metabolic process, carbohydrate transport, generation of precursor metabolites and energy	NA				endoplasmic reticulum, membrane, mitochondrion, ribonucleoprotein complex	cytoplasm, nucleus	6		membrane, plasma membrane	cytoplasm	123.25
7	YDR515W	YCL037C	SLF1	SRO9	1.01948189222724	NA	NA	NA	0	cellular ion homeostasis, regulation of translation	cytoplasmic translation	1	RNA binding	RNA binding		cytoplasm, endoplasmic reticulum, membrane, mitochondrion, nucleus, plasma membrane, ribosome, cytosolic ribosome, ribonucleoprotein complex		9	cytoplasm	other		1689
8	YDR514C	YCL036W	YDR514C	GFD2	NA	NA	NA	NA	NA			NA			chromosome, cytoplasm, endomembrane system, endoplasmic reticulum, membrane, mitochondrial envelope, mitochondrion, nucleus, vacuole, ribonucleoprotein complex			10	cytoplasm, mitochondrion, nucleus	cellular_component		NA
9	YDR513W	YCL035C	GRX2	GRX1	1.15154054853581	NA	NA	NA	1	response to chemical stimulus, response to oxidative stress	response to chemical stimulus, response to oxidative stress	1	oxidoreductase activity, transferase activity, transferring alkyl or aryl (other than methyl) groups	oxidoreductase activity, transferase activity, transferring alkyl or aryl (other than methyl) groups		Golgi apparatus, cellular bud, chromosome, cytoplasm, cytoplasmic membrane-bounded vesicle, cytoskeleton, endomembrane system, endoplasmic reticulum, membrane, mitochondrial envelope, mitochondrion, nucleolus, nucleus, plasma membrane, ribosome, site of polarized growth, vacuole, nuclear envelope, 90S preribosome, cytoplasmic stress granule, cytosolic large ribosomal subunit, cytosolic ribosome, …		30	mitochondrion	nucleus	cytoplasm	284
10	YDR508C	YCL025C	GNP1	AGP1	0.42611037547501	29	19	10	1	amino acid transport, ion transport, transmembrane transport	amino acid transport, ion transport, transmembrane transport	1	transmembrane transporter activity	transmembrane transporter activity		Golgi apparatus, cytoplasmic membrane-bounded vesicle, nucleolus, nuclear envelope, 90S preribosome, cytoplasmic stress granule, polysome, preribosome, proteasome complex, vesicle coat	cell cortex, cellular bud, cytoplasm, cytoskeleton, endomembrane system, endoplasmic reticulum, membrane, mitochondrial envelope, mitochondrion, nucleus, plasma membrane, ribosome, site of polarized growth, vacuole, cytosolic large ribosomal subunit, cytosolic ribosome, cytosolic small ribosomal subunit, large ribosomal subunit, ribonucleoprotein complex	29	cytoplasm, mitochondrion		membrane, plasma membrane	1592.75
11	YDR507C	YCL024W	GIN4	KCC4	0.560379499358044	NA	NA	NA	1	cell budding, cytoskeleton organization, mitotic cell cycle, organelle assembly, protein complex biogenesis, protein phosphorylation, regulation of cell cycle	cell budding, cytoskeleton organization, mitotic cell cycle, organelle assembly, protein complex biogenesis, protein phosphorylation, regulation of cell cycle	0.333333333333333	kinase activity	ion binding, kinase activity, lipid binding	cell cortex, cellular bud, chromosome, cytoplasm, cytoskeleton, endomembrane system, endoplasmic reticulum, membrane, mitochondrial envelope, mitochondrion, nucleus, plasma membrane, site of polarized growth, ribonucleoprotein complex, spindle			15		cell cortex, cytoplasm, cytoskeleton, membrane, plasma membrane	cellular bud, site of polarized growth	99
12	YDR505C	YLR177W	PSP1	YLR177W	0.582678474514741	NA	NA	NA	NA			NA				Golgi apparatus, cell cortex, cellular bud, chromosome, cytoplasm, cytoskeleton, endomembrane system, endoplasmic reticulum, membrane, mitochondrial envelope, mitochondrion, nucleus, plasma membrane, ribosome, site of polarized growth, vacuole, endosome, nuclear envelope, ribonucleoprotein complex		19	mitochondrion		cytoplasm	60
13	YDR502C	YLR180W	SAM2	SAM1	0.795216439184208	25	11	14	1	cellular amino acid metabolic process, cofactor metabolic process, nucleobase-containing small molecule metabolic process	cellular amino acid metabolic process, cofactor metabolic process, nucleobase-containing small molecule metabolic process	1	transferase activity, transferring alkyl or aryl (other than methyl) groups	transferase activity, transferring alkyl or aryl (other than methyl) groups		Golgi apparatus, cell cortex, cellular bud, cytoplasmic membrane-bounded vesicle, cytoskeleton, endomembrane system, endoplasmic reticulum, mitochondrial envelope, site of polarized growth, vacuole, nuclear envelope, cytoplasmic stress granule, polysome, preribosome	cytoplasm, membrane, mitochondrion, nucleus, plasma membrane, ribosome, cytosolic large ribosomal subunit, cytosolic ribosome, cytosolic small ribosomal subunit, large ribosomal subunit, ribonucleoprotein complex	25	cellular_component	cytoplasm		3143
14	YDR501W	YLR183C	PLM2	TOS4	NA	NA	NA	NA	1	response to DNA damage stimulus	response to DNA damage stimulus	NA				cell cortex, cellular bud, chromosome, cytoplasm, cytoskeleton, endomembrane system, endoplasmic reticulum, membrane, mitochondrial envelope, mitochondrion, nucleolus, nucleus, plasma membrane, ribosome, site of polarized growth, vacuole, U2-type spliceosomal complex, kinetochore, ribonucleoprotein complex, spindle, spliceosomal complex		21		cytoplasm, mitochondrion	chromosome, nucleus	NA
15	YDR500C	YLR185W	RPL37B	RPL37A	0.290288808723273	22	18	4	1	cytoplasmic translation	cytoplasmic translation	1	structural constituent of ribosome, structural molecule activity	structural constituent of ribosome, structural molecule activity	Golgi apparatus, cytoplasmic membrane-bounded vesicle, site of polarized growth, cytoplasmic stress granule		cytoplasm, endomembrane system, endoplasmic reticulum, membrane, mitochondrial envelope, mitochondrion, nucleus, plasma membrane, ribosome, vacuole, 90S preribosome, cytosolic large ribosomal subunit, cytosolic ribosome, cytosolic small ribosomal subunit, large ribosomal subunit, polysome, preribosome, ribonucleoprotein complex	22			cytoplasm, ribosome	3161
16	YNL278W	YLR187W	CAF120	SKG3	0.546040514495661	17	13	4	NA			NA			Golgi apparatus, mitochondrial envelope, ribosome	cytoplasmic membrane-bounded vesicle	cell cortex, cellular bud, cytoplasm, cytoskeleton, endomembrane system, endoplasmic reticulum, membrane, mitochondrion, nucleus, plasma membrane, site of polarized growth, endosome, ribonucleoprotein complex	17	other	cellular bud, cytoplasm, site of polarized growth		68.5
17	YNL270C	YEL063C	ALP1	CAN1	NA	NA	NA	NA	0.666666666666667	amino acid transport, ion transport	amino acid transport, ion transport, transmembrane transport	1	transmembrane transporter activity	transmembrane transporter activity		cell cortex, cellular bud, cytoplasm, cytoskeleton, endomembrane system, endoplasmic reticulum, membrane, mitochondrial envelope, mitochondrion, nucleus, plasma membrane, ribosome, site of polarized growth, vacuole, cytosolic large ribosomal subunit, cytosolic ribosome, cytosolic small ribosomal subunit, large ribosomal subunit, ribonucleoprotein complex		19		cytoplasm, mitochondrion	membrane, plasma membrane	348
18	YNL257C	YHR155W	SIP3	YSP1	0.315002179236441	NA	NA	NA	NA			NA				Golgi apparatus, cell cortex, cellular bud, chromosome, cytoplasm, cytoplasmic membrane-bounded vesicle, cytoskeleton, endomembrane system, endoplasmic reticulum, membrane, mitochondrial envelope, mitochondrion, nucleus, peroxisome, plasma membrane, ribosome, site of polarized growth, vacuole, endosome, nuclear envelope, ribonucleoprotein complex, spindle pole body, spindle pole, spindle		24	membrane, plasma membrane	mitochondrion	cytoplasm	NA
19	YJL198W	YCR037C	PHO90	PHO87	0.696427853255804	NA	NA	NA	0.5	ion transport	ion transport, transmembrane transport	1	transmembrane transporter activity	transmembrane transporter activity				0			membrane	83.75
20	YJL196C	YCR034W	ELO1	FEN1	0.315900626310437	6	3	3	1	lipid metabolic process	lipid metabolic process	1	transferase activity, transferring acyl groups	transferase activity, transferring acyl groups	endomembrane system, mitochondrion, nucleus		cytoplasm, endoplasmic reticulum, membrane	6		cytoplasm, endoplasmic reticulum	membrane	1009.25
21	YJL191W	YCR031C	RPS14B	RPS14A	NA	NA	NA	NA	1	cytoplasmic translation, organelle assembly, rRNA processing, ribosomal small subunit biogenesis, ribosome assembly	cytoplasmic translation, organelle assembly, rRNA processing, ribosomal small subunit biogenesis, ribosome assembly	0.6	RNA binding, rRNA binding, structural constituent of ribosome, structural molecule activity	RNA binding, mRNA binding, structural constituent of ribosome, structural molecule activity	cytoplasm, endomembrane system, membrane, mitochondrion, nucleolus, nucleus, ribonucleoprotein complex			7			cytoplasm, ribosome	263.75
22	YJL181W	YJR030C	YJL181W	YJR030C	NA	NA	NA	NA	NA			NA						0			cellular_component	NA
23	YJL177W	YKL180W	RPL17B	RPL17A	0.365692847762362	31	22	9	1	cytoplasmic translation	cytoplasmic translation	1	structural constituent of ribosome, structural molecule activity	structural constituent of ribosome, structural molecule activity	cellular bud, chromosome, cytoskeleton, nucleolus, vacuole, lipid particle, nuclear envelope, proteasome complex, vesicle coat		Golgi apparatus, cell cortex, cytoplasm, cytoplasmic membrane-bounded vesicle, endomembrane system, endoplasmic reticulum, membrane, mitochondrial envelope, mitochondrion, nucleus, plasma membrane, ribosome, site of polarized growth, 90S preribosome, cytoplasmic stress granule, cytosolic large ribosomal subunit, cytosolic ribosome, cytosolic small ribosomal subunit, large ribosomal subunit, polys…	31			cytoplasm, ribosome	2393.5
24	YJL165C	YKL168C	HAL5	KKQ8	NA	NA	NA	NA	NA			1	kinase activity	kinase activity		cytoplasm		1	cellular_component	cytoplasm		NA
25	YJL164C	YKL166C	TPK1	TPK3	0.83034292169458	NA	NA	NA	0.666666666666667	protein phosphorylation, signaling	mitochondrion organization, protein phosphorylation, signaling	1	kinase activity	kinase activity		Golgi apparatus, cell cortex, cellular bud, chromosome, cytoplasm, cytoskeleton, endomembrane system, endoplasmic reticulum, membrane, mitochondrial envelope, mitochondrion, nucleolus, nucleus, plasma membrane, ribosome, site of polarized growth, vacuole, U2-type spliceosomal complex, preribosome, ribonucleoprotein complex, small nuclear ribonucleoprotein complex, spliceosomal complex, transcript…		23			cytoplasm, nucleus	86.25
26	YJL160C	YKL164C	YJL160C	PIR1	NA	NA	NA	NA	NA			NA						0	cellular_component	cell wall		291.25
27	YJL159W	YKL163W	HSP150	PIR3	NA	NA	NA	NA	1	cell wall organization or biogenesis	cell wall organization or biogenesis	0.5	ATPase activity, structural molecule activity	structural molecule activity				0	extracellular region		cell wall	NA
28	YJL139C	YKR061W	YUR1	KTR2	NA	NA	NA	NA	1	carbohydrate metabolic process, cell wall organization or biogenesis, protein glycosylation	carbohydrate metabolic process, cell wall organization or biogenesis, protein glycosylation	1	transferase activity, transferring glycosyl groups	transferase activity, transferring glycosyl groups				0			Golgi apparatus, cytoplasm	NA
29	YJL138C	YKR059W	TIF2	TIF1	0.498544728279945	26	11	15	0.5	regulation of translation, translational initiation	translational initiation	1	ATPase activity, RNA binding, helicase activity, translation factor activity, nucleic acid binding	ATPase activity, RNA binding, helicase activity, translation factor activity, nucleic acid binding		Golgi apparatus, cell cortex, cellular bud, cytoplasmic membrane-bounded vesicle, cytoskeleton, endomembrane system, endoplasmic reticulum, mitochondrial envelope, site of polarized growth, vacuole, 90S preribosome, cytoplasmic stress granule, polysome, preribosome, vesicle coat	cytoplasm, membrane, mitochondrion, nucleus, plasma membrane, ribosome, cytosolic large ribosomal subunit, cytosolic ribosome, cytosolic small ribosomal subunit, large ribosomal subunit, ribonucleoprotein complex	26	membrane, plasma membrane		cytoplasm, ribosome	5028.25
30	YJL137C	YKR058W	GLG2	GLG1	NA	NA	NA	NA	1	carbohydrate metabolic process, generation of precursor metabolites and energy	carbohydrate metabolic process, generation of precursor metabolites and energy	1	transferase activity, transferring glycosyl groups	transferase activity, transferring glycosyl groups	Golgi apparatus, cell cortex, cellular bud, chromosome, cytoplasm, cytoplasmic membrane-bounded vesicle, cytoskeleton, endomembrane system, endoplasmic reticulum, membrane, mitochondrial envelope, mitochondrion, nucleus, plasma membrane, ribosome, site of polarized growth, vacuole, endosome, nuclear envelope, ribonucleoprotein complex, spindle			21	cytoplasm	cellular_component		NA
31	YJL136C	YKR057W	RPS21B	RPS21A	0.391306564036194	16	1	15	1	cytoplasmic translation, rRNA processing, ribosomal small subunit biogenesis	cytoplasmic translation, rRNA processing, ribosomal small subunit biogenesis	1	structural constituent of ribosome, structural molecule activity	structural constituent of ribosome, structural molecule activity	cytoplasmic membrane-bounded vesicle, endomembrane system, endoplasmic reticulum, membrane, mitochondrial envelope, mitochondrion, nucleus, plasma membrane, ribosome, cytosolic large ribosomal subunit, cytosolic ribosome, cytosolic small ribosomal subunit, large ribosomal subunit, preribosome, ribonucleoprotein complex		cytoplasm	16			cytoplasm, ribosome	5702.25
32	YJL134W	YKR053C	LCB3	YSR3	NA	NA	NA	NA	0.5	lipid metabolic process, signaling	lipid metabolic process	1	phosphatase activity	phosphatase activity				0			cytoplasm, endoplasmic reticulum, membrane	NA
33	YJL133W	YKR052C	MRS3	MRS4	1.18651895221437	NA	NA	NA	0.5	RNA splicing, ion transport	ion transport	1	transmembrane transporter activity	transmembrane transporter activity	Golgi apparatus, cell cortex, cellular bud, chromosome, cytoplasm, cytoplasmic membrane-bounded vesicle, cytoskeleton, endomembrane system, endoplasmic reticulum, membrane, mitochondrial envelope, mitochondrion, nucleus, peroxisome, plasma membrane, ribosome, site of polarized growth, vacuole, endosome, ribonucleoprotein complex, spindle pole body, spindle pole, spindle			23		mitochondrial envelope	cytoplasm, membrane, mitochondrion	87.25
34	YJL129C	YKR050W	TRK1	TRK2	NA	NA	NA	NA	1	cellular ion homeostasis	cellular ion homeostasis	1	transmembrane transporter activity	transmembrane transporter activity				0			membrane, plasma membrane	NA
35	YJL116C	YKR042W	NCA3	UTH1	NA	NA	NA	NA	0	mitochondrion organization	cell wall organization or biogenesis, chromatin organization	NA						0	cellular_component	cell wall, cytoplasm, membrane, mitochondrial envelope, mitochondrion		NA
36	YJL112W	YKR036C	MDV1	CAF4	0.961291374570861	2	2	0	0.75	mitochondrion organization, organelle fission, peroxisome organization	mitochondrion organization, organelle fission, peroxisome organization, transcription from RNA polymerase II promoter	NA					cytoplasm, mitochondrion	2	membrane, mitochondrial envelope		cytoplasm, mitochondrion	72.75
37	YJL110C	YKR034W	GZF3	DAL80	NA	NA	NA	NA	1	response to chemical stimulus, transcription from RNA polymerase II promoter	response to chemical stimulus, transcription from RNA polymerase II promoter	1	DNA binding, nucleic acid binding transcription factor activity	DNA binding, nucleic acid binding transcription factor activity	chromosome, cytoplasm, nucleus, U2-type spliceosomal complex, ribonucleoprotein complex, spliceosomal complex			6			nucleus	NA
38	YJL105W	YKR029C	SET4	SET3	NA	NA	NA	NA	NA			NA						0	cellular_component	chromosome, nucleus		NA
39	YJL099W	YKR027W	CHS6	BCH2	0.899667520903183	NA	NA	NA	1	Golgi vesicle transport, carbohydrate metabolic process, cell wall organization or biogenesis	Golgi vesicle transport, carbohydrate metabolic process, cell wall organization or biogenesis	NA			cytoplasm, membrane, mitochondrion, nucleus			4		mitochondrion	Golgi apparatus, cytoplasm, cytoplasmic membrane-bounded vesicle	NA
40	YJL098W	YKR028W	SAP185	SAP190	NA	NA	NA	NA	0.75	RNA modification, mitotic cell cycle, tRNA processing	RNA modification, mitotic cell cycle, signaling, tRNA processing	NA						0	mitochondrion		cytoplasm	86.25
41	YJL084C	YKR021W	ALY2	ALY1	0.659990358171786	NA	NA	NA	1	endocytosis, regulation of transport	endocytosis, regulation of transport	0.5	enzyme binding, protein binding, bridging	enzyme binding	cellular bud, cytoplasm, endoplasmic reticulum, membrane, mitochondrion, nucleus, plasma membrane, site of polarized growth, ribonucleoprotein complex			9			cytoplasm	46.75
42	YJL083W	YKR019C	TAX4	IRS4	NA	NA	NA	NA	1	cell wall organization or biogenesis, response to starvation, signaling	cell wall organization or biogenesis, response to starvation, signaling	NA						0		mitochondrion	cytoplasm	NA
43	YJL082W	YKR018C	IML2	YKR018C	0.407441934337136	19	15	4	NA			NA			cell cortex, cytoplasmic membrane-bounded vesicle	chromosome, cytosolic ribosome	Golgi apparatus, cellular bud, cytoplasm, cytoskeleton, endomembrane system, endoplasmic reticulum, membrane, mitochondrial envelope, mitochondrion, nucleus, plasma membrane, ribosome, site of polarized growth, vacuole, ribonucleoprotein complex	19	membrane, mitochondrial envelope, mitochondrion		cytoplasm, nucleus	226
44	YJL079C	YKR013W	PRY1	PRY2	0.720304568187477	37	3	34	1	lipid transport	lipid transport	1	lipid binding	lipid binding		Golgi apparatus, cell cortex, cellular bud, chromosome, cytoplasmic membrane-bounded vesicle, cytoskeleton, endomembrane system, endoplasmic reticulum, mitochondrial envelope, mitochondrion, nucleolus, nucleus, plasma membrane, ribosome, site of polarized growth, endosome, nuclear envelope, DNA-directed RNA polymerase II, holoenzyme, U2-type prespliceosome, U2-type spliceosomal complex, U4/U6 x U…	cytoplasm, membrane, vacuole	37	endomembrane system, endoplasmic reticulum, nucleus		cytoplasm, extracellular region, vacuole	114
45	YJL076W	YKR010C	NET1	TOF2	0.658721278972467	NA	NA	NA	0.333333333333333	mitotic cell cycle, nucleus organization, organelle fission, regulation of cell cycle, regulation of organelle organization	chromosome segregation, nucleus organization, organelle fission	0	DNA binding	enzyme regulator activity	nucleolus, nucleus, preribosome, ribonucleoprotein complex			4		cytoplasm, mitochondrion	nucleolus, nucleus	144.75
46	YJL070C	YBR284W	YJL070C	YBR284W	NA	NA	NA	NA	NA			NA			cytoplasm, nucleus			2	cytoplasm, mitochondrion	cellular_component		NA
47	YJL065C	YBR278W	DLS1	DPB3	0.835041816918297	NA	NA	NA	NA			NA						0		chromosome	nucleus	58.5
48	YJL058C	YBR270C	BIT61	BIT2	NA	NA	NA	NA	NA			NA			cytoplasm			1	cytoplasm, membrane, plasma membrane	cellular_component		NA
49	YJL048C	YBR273C	UBX6	UBX7	1.04214381640821	11	3	8	1	proteolysis involved in cellular protein catabolic process, sporulation	proteolysis involved in cellular protein catabolic process, sporulation	NA			chromosome, nucleolus, ribonucleoprotein complex	cellular bud, endomembrane system, endoplasmic reticulum, mitochondrion, site of polarized growth	cytoplasm, membrane, nucleus	11		cytoplasm, endomembrane system, endoplasmic reticulum	nucleus	NA
50	YHR016C	YFR024C-A	YSC84	LSB3	NA	NA	NA	NA	NA			NA				cytoplasm, endoplasmic reticulum, membrane		3	cell cortex, cytoskeleton	cellular bud, mitochondrion, site of polarized growth	cytoplasm	188.75
51	YHR015W	YFR023W	MIP6	PES4	NA	NA	NA	NA	NA			NA			cellular bud, cytoplasm, membrane, mitochondrion, nucleus, site of polarized growth			6	endomembrane system, membrane, nucleus	cellular_component		NA
52	YOR018W	YFR022W	ROD1	ROG3	NA	NA	NA	NA	0.5	endocytosis, response to chemical stimulus	endocytosis	1	enzyme binding	enzyme binding	Golgi apparatus, cell cortex, cellular bud, chromosome, cytoplasm, cytoplasmic membrane-bounded vesicle, cytoskeleton, endomembrane system, endoplasmic reticulum, membrane, mitochondrial envelope, mitochondrion, nucleus, plasma membrane, ribosome, site of polarized growth, vacuole, endosome, nuclear envelope, cytoplasmic mRNA processing body, ribonucleoprotein complex			21	membrane, plasma membrane	cellular_component		64
53	YOL024W	YFR017C	YOL024W	IGD1	NA	NA	NA	NA	NA			NA				cytoplasm, endoplasmic reticulum, membrane, nucleus		4	cellular_component	cytoplasm		48.5
54	YOL019W	YFR012W	YOL019W	DCV1	NA	NA	NA	NA	NA			NA						0	cytoplasm, plasma membrane, vacuole		membrane	97
55	YOL017W	YFR013W	ESC8	IOC3	1.34182772853624	NA	NA	NA	NA			NA			Golgi apparatus, cell cortex, cellular bud, chromosome, cytoplasm, cytoskeleton, endomembrane system, endoplasmic reticulum, membrane, mitochondrial envelope, mitochondrion, nucleolus, nucleus, peroxisome, plasma membrane, ribosome, site of polarized growth, vacuole, endosome, nuclear envelope, condensed nuclear chromosome kinetochore, histone acetyltransferase complex, kinetochore, microtubule, …			30			nucleus	65.75
56	YOL016C	YFR014C	CMK2	CMK1	1.10293492714537	NA	NA	NA	1	protein phosphorylation, signaling	protein phosphorylation, signaling	1	kinase activity	kinase activity	Golgi apparatus, cytoplasm, endomembrane system, endoplasmic reticulum, membrane, mitochondrial envelope, mitochondrion, nucleolus, nucleus, plasma membrane, ribosome, vacuole, nuclear envelope, cytosolic ribosome, large ribosomal subunit, nuclear pore, preribosome, ribonucleoprotein complex			18			cytoplasm	127
57	YLR258W	YFR015C	GSY2	GSY1	0.70805194584381	NA	NA	NA	1	carbohydrate metabolic process, generation of precursor metabolites and energy	carbohydrate metabolic process, generation of precursor metabolites and energy	1	transferase activity, transferring glycosyl groups	transferase activity, transferring glycosyl groups				0	nucleus	mitochondrion	cytoplasm	184.75
58	YLR248W	YGL158W	RCK2	RCK1	NA	NA	NA	NA	0.428571428571429	meiotic cell cycle, protein phosphorylation, regulation of cell cycle, response to chemical stimulus, response to osmotic stress, response to oxidative stress, signaling	meiotic cell cycle, protein phosphorylation, regulation of cell cycle	1	kinase activity	kinase activity				0	cytoplasm	cellular_component		156.25
59	YLR249W	YNL014W	YEF3	HEF3	NA	NA	NA	NA	1	translational elongation	translational elongation	1	ATPase activity, RNA binding, translation factor activity, nucleic acid binding	ATPase activity, RNA binding, translation factor activity, nucleic acid binding				0			cytoplasm, ribosome	13182
60	YLR174W	YNL009W	IDP2	IDP3	NA	NA	NA	NA	0	cellular amino acid metabolic process	cofactor metabolic process, lipid metabolic process, nucleobase-containing small molecule metabolic process	1	oxidoreductase activity	oxidoreductase activity				0		mitochondrion, peroxisome	cytoplasm	NA
61	YCL011C	YNL004W	GBP2	HRB1	0.861230530233728	NA	NA	NA	0.666666666666667	nuclear transport, nucleobase-containing compound transport, telomere organization	nuclear transport, nucleobase-containing compound transport	0.5	DNA binding, RNA binding	RNA binding				0		membrane	cytoplasm, nucleus	115.25
62	YCL001W-B	YNL001W	YCL001W-B	DOM34	NA	NA	NA	NA	NA			NA						0	cellular_component	cytoplasm		210.25
63	YCR005C	YNR001C	CIT2	CIT1	NA	NA	NA	NA	0.2	carbohydrate metabolic process, cellular amino acid metabolic process	cellular amino acid metabolic process, cellular respiration, cofactor metabolic process, generation of precursor metabolites and energy	1	transferase activity, transferring acyl groups	transferase activity, transferring acyl groups				0	peroxisome		cytoplasm, mitochondrion	200.25
64	YCR010C	YNR002C	ADY2	ATO2	NA	NA	NA	NA	0.5	ion transport, transmembrane transport	ion transport	1	transmembrane transporter activity	transmembrane transporter activity				0			cytoplasm, membrane, mitochondrion, plasma membrane	NA
65	YCR026C	YEL016C	NPP1	NPP2	NA	NA	NA	NA	0.5	nucleobase-containing small molecule metabolic process, response to starvation	nucleobase-containing small molecule metabolic process	1	nuclease activity	nuclease activity				0			cellular_component	NA
66	YCR024C-A	YEL017C-A	PMP1	PMP2	0.192946181218364	26	10	16	1	ion transport	ion transport	NA			Golgi apparatus, cell cortex, cellular bud, chromosome, cytoplasmic membrane-bounded vesicle, cytoskeleton, site of polarized growth, vacuole, nuclear envelope, cytoplasmic stress granule, cytosolic large ribosomal subunit, cytosolic ribosome, cytosolic small ribosomal subunit, large ribosomal subunit, polysome, preribosome		cytoplasm, endomembrane system, endoplasmic reticulum, membrane, mitochondrial envelope, mitochondrion, nucleus, plasma membrane, ribosome, ribonucleoprotein complex	26	plasma membrane		membrane	5855
67	YJR031C	YEL022W	GEA1	GEA2	0.878441994780597	NA	NA	NA	0.75	Golgi vesicle transport, cytoskeleton organization, response to starvation	Golgi vesicle transport, cytoskeleton organization, response to starvation, vesicle organization	1	enzyme regulator activity	enzyme regulator activity				0	cytoplasmic membrane-bounded vesicle		Golgi apparatus, cytoplasm, membrane	172
68	YJR045C	YEL030W	SSC1	ECM10	NA	NA	NA	NA	0.75	mitochondrion organization, protein folding, protein targeting, transmembrane transport	mitochondrion organization, protein folding, protein targeting	NA						0	membrane, mitochondrial envelope		cytoplasm, mitochondrion	NA
69	YJR047C	YEL034W	ANB1	HYP2	NA	NA	NA	NA	0.666666666666667	regulation of translation, translational elongation	regulation of translation, translational elongation, translational initiation	1	RNA binding, translation factor activity, nucleic acid binding	RNA binding, translation factor activity, nucleic acid binding	cell cortex, cellular bud, chromosome, cytoplasm, cytoskeleton, endomembrane system, endoplasmic reticulum, membrane, mitochondrial envelope, mitochondrion, nucleus, plasma membrane, site of polarized growth, vacuole, spindle			15		mitochondrion	cytoplasm, ribosome	98
70	YJR048W	YEL039C	CYC1	CYC7	0.972055050263636	NA	NA	NA	1	cellular respiration, generation of precursor metabolites and energy	cellular respiration, generation of precursor metabolites and energy	NA				cellular bud, chromosome, cytoplasm, cytoskeleton, endomembrane system, endoplasmic reticulum, membrane, mitochondrial envelope, mitochondrion, nucleus, plasma membrane, site of polarized growth, vacuole		13			cytoplasm, mitochondrial envelope, mitochondrion	102.25
71	YJR049C	YEL041W	UTR1	YEF1	NA	NA	NA	NA	0.666666666666667	cellular ion homeostasis, cofactor metabolic process, nucleobase-containing small molecule metabolic process	cofactor metabolic process, nucleobase-containing small molecule metabolic process	1	kinase activity	kinase activity	cell cortex, cellular bud, cytoplasm, cytoskeleton, endomembrane system, endoplasmic reticulum, membrane, mitochondrion, nucleus, plasma membrane, site of polarized growth, ribonucleoprotein complex			12	cytoplasm, nucleus	cellular_component		60.75
72	YJR051W	YEL047C	OSM1	FRD1	1.27178980972789	NA	NA	NA	1	response to chemical stimulus	response to chemical stimulus	1	oxidoreductase activity	oxidoreductase activity		Golgi apparatus, cell cortex, cellular bud, chromosome, cytoplasm, cytoplasmic membrane-bounded vesicle, cytoskeleton, endomembrane system, endoplasmic reticulum, membrane, mitochondrial envelope, mitochondrion, nucleolus, nucleus, plasma membrane, ribosome, site of polarized growth, vacuole, lipid particle, endosome, nuclear envelope, 90S preribosome, cytoplasmic mRNA processing body, cytoplasmi…		34		membrane, plasma membrane, ribosome	cytoplasm, mitochondrion	347.75
73	YJR054W	YML047C	KCH1	PRM6	NA	NA	NA	NA	1	ion transport, transmembrane transport	ion transport, transmembrane transport	1	transmembrane transporter activity	transmembrane transporter activity	cytoplasm, membrane, mitochondrion, nucleus, site of polarized growth			5	cytoplasm, vacuole	cellular bud, site of polarized growth	membrane, plasma membrane	NA
74	YJR059W	YKL198C	PTK2	PTK1	NA	NA	NA	NA	NA			1	kinase activity	kinase activity				0	cytoplasm, membrane, nucleus, plasma membrane	cellular_component		165.25
75	YJR061W	YKL201C	YJR061W	MNN4	NA	NA	NA	NA	NA			NA						0	cellular_component	membrane		NA
76	YJR066W	YKL203C	TOR1	TOR2	NA	NA	NA	NA	0.333333333333333	cell wall organization or biogenesis, mitotic cell cycle, regulation of cell cycle, response to DNA damage stimulus, signaling, transcription from RNA polymerase I promoter	cytoskeleton organization, endocytosis, mitotic cell cycle, regulation of cell cycle, regulation of transport, signaling	1	kinase activity	kinase activity				0	Golgi apparatus, endomembrane system, nucleus	mitochondrion	cytoplasm, membrane, plasma membrane, vacuole	NA
77	YNL225C	YDL239C	CNM67	ADY3	NA	NA	NA	NA	0	cytoskeleton organization, mitotic cell cycle	cell wall organization or biogenesis, mitochondrion organization, organelle inheritance, sporulation	NA			cytoplasm, cytoskeleton, membrane, mitochondrion			4	cytoplasm	membrane	cytoskeleton, microtubule organizing center	NA
78	YNL209W	YDL229W	SSB2	SSB1	0.843996717651774	26	5	21	1	cytoplasmic translation, nuclear transport, protein folding, rRNA processing, regulation of translation, response to starvation, ribosomal subunit export from nucleus, translational elongation	cytoplasmic translation, nuclear transport, protein folding, rRNA processing, regulation of translation, response to starvation, ribosomal subunit export from nucleus, translational elongation	1	ATPase activity, unfolded protein binding	ATPase activity, unfolded protein binding	Golgi apparatus, cytoplasmic membrane-bounded vesicle, endomembrane system, endoplasmic reticulum, mitochondrial envelope, nucleolus, plasma membrane, ribosome, site of polarized growth, vacuole, 90S preribosome, cytoplasmic stress granule, cytosolic large ribosomal subunit, cytosolic ribosome, cytosolic small ribosomal subunit, large ribosomal subunit, polysome, preribosome, proteasome complex, …		cytoplasm, membrane, mitochondrion, nucleus, ribonucleoprotein complex	26			cytoplasm, membrane, plasma membrane	4309.25
79	YNL204C	YDL226C	SPS18	GCS1	NA	NA	NA	NA	0	sporulation	Golgi vesicle transport, cytoskeleton organization	NA				cytoplasm, endomembrane system, endoplasmic reticulum, membrane, mitochondrial envelope, mitochondrion, nucleus, plasma membrane, ribonucleoprotein complex		9	cellular_component	cytoplasm, cytoskeleton		256.75
80	YNL197C	YDL224C	WHI3	WHI4	0.810139621931523	36	15	21	NA			1	RNA binding	RNA binding	cell cortex, chromosome, cytoplasmic membrane-bounded vesicle, cytoskeleton, nucleolus, peroxisome, nuclear envelope, 90S preribosome, DNA-directed RNA polymerase II, holoenzyme, cytoplasmic mRNA processing body, cytoplasmic stress granule, cytosolic large ribosomal subunit, cytosolic ribosome, large ribosomal subunit, mitochondrial large ribosomal subunit, mitochondrial ribosome, mitochondrial s…		Golgi apparatus, cellular bud, cytoplasm, endomembrane system, endoplasmic reticulum, membrane, mitochondrial envelope, mitochondrion, nucleus, plasma membrane, ribosome, site of polarized growth, vacuole, endosome, ribonucleoprotein complex	36			cytoplasm	221.5
81	YNL195C	YDL223C	YNL195C	HBT1	NA	NA	NA	NA	NA			NA						0	cytoplasm, mitochondrion	membrane, plasma membrane		NA
82	YNL194C	YDL222C	YNL194C	FMP45	0.464295985235124	NA	NA	NA	0.5	sporulation	cell wall organization or biogenesis, sporulation	NA						0	endoplasmic reticulum	mitochondrion	cell cortex, cytoplasm, membrane, plasma membrane	NA
83	YNL183C	YDL214C	NPR1	PRR2	NA	NA	NA	NA	0.142857142857143	endocytosis, protein phosphorylation, regulation of transport, transmembrane transport	conjugation, protein phosphorylation, response to chemical stimulus, transcription from RNA polymerase II promoter	0.5	kinase activity	kinase activity, signal transducer activity	Golgi apparatus, cell cortex, cellular bud, chromosome, cytoplasm, cytoplasmic membrane-bounded vesicle, cytoskeleton, endomembrane system, endoplasmic reticulum, membrane, mitochondrial envelope, mitochondrion, nucleolus, nucleus, peroxisome, plasma membrane, ribosome, site of polarized growth, vacuole, endosome, nuclear envelope, cytoplasmic mRNA processing body, cytoplasmic stress granule, cyt…			32	Golgi apparatus, cytoplasm, membrane, plasma membrane	nucleus		64
84	YNL176C	YDL211C	TDA7	YDL211C	0.610055616947138	12	1	11	NA			NA			cellular bud, chromosome, endomembrane system, endoplasmic reticulum, membrane, mitochondrial envelope, mitochondrion, nucleus, plasma membrane, site of polarized growth, vacuole		cytoplasm	12			cytoplasm, vacuole	NA
85	YNL173C	YHR146W	MDG1	CRP1	0.779093386690889	NA	NA	NA	NA			NA				cell cortex, cellular bud, cytoplasm, cytoplasmic membrane-bounded vesicle, cytoskeleton, endomembrane system, endoplasmic reticulum, membrane, mitochondrial envelope, mitochondrion, nucleus, plasma membrane, ribosome, site of polarized growth, vacuole, cytosolic large ribosomal subunit, cytosolic ribosome, cytosolic small ribosomal subunit, large ribosomal subunit, ribonucleoprotein complex		20	cytoplasm, membrane, plasma membrane		nucleus	419
86	YNL162W	YHR141C	RPL42A	RPL42B	0.361986915621006	23	14	9	1	cytoplasmic translation	cytoplasmic translation	1	structural constituent of ribosome, structural molecule activity	structural constituent of ribosome, structural molecule activity		Golgi apparatus, cytoplasmic membrane-bounded vesicle, mitochondrial envelope, nucleolus, site of polarized growth, vacuole, 90S preribosome, polysome, proteasome complex	cytoplasm, endomembrane system, endoplasmic reticulum, membrane, mitochondrion, nucleus, plasma membrane, ribosome, cytosolic large ribosomal subunit, cytosolic ribosome, cytosolic small ribosomal subunit, large ribosomal subunit, preribosome, ribonucleoprotein complex	23			cytoplasm, ribosome	3091.75
87	YNL160W	YHR139C	YGP1	SPS100	NA	NA	NA	NA	0.5	cell wall organization or biogenesis	cell wall organization or biogenesis, sporulation	NA						0	extracellular region	cell wall		NA
88	YNL154C	YHR135C	YCK2	YCK1	NA	NA	NA	NA	1	cell morphogenesis, cytokinesis, endocytosis, protein phosphorylation, response to chemical stimulus	cell morphogenesis, cytokinesis, endocytosis, protein phosphorylation, response to chemical stimulus	1	kinase activity	kinase activity		Golgi apparatus, cellular bud, chromosome, cytoplasm, cytoskeleton, endomembrane system, endoplasmic reticulum, membrane, mitochondrial envelope, mitochondrion, nucleus, plasma membrane, ribosome, site of polarized growth, vacuole, endosome, ribonucleoprotein complex		17	cellular bud, site of polarized growth	cytoplasm, endoplasmic reticulum, mitochondrion	membrane, plasma membrane	324.5
89	YNL156C	YHR133C	NSG2	NSG1	0.856808772459856	NA	NA	NA	1	lipid metabolic process	lipid metabolic process	1	unfolded protein binding	unfolded protein binding	Golgi apparatus, cellular bud, cytoplasm, endomembrane system, endoplasmic reticulum, membrane, mitochondrial envelope, mitochondrion, nucleus, plasma membrane, site of polarized growth, vacuole, nuclear envelope, ribonucleoprotein complex			14		membrane, nucleus	cytoplasm, endoplasmic reticulum	212.25
90	YNL157W	YHR132W-A	IGO1	IGO2	0.571097100140342	NA	NA	NA	NA			NA				Golgi apparatus, cytoplasm, endomembrane system, endoplasmic reticulum, membrane, mitochondrial envelope, mitochondrion, nucleus, plasma membrane, ribosome, site of polarized growth, ribonucleoprotein complex		12			cytoplasm, nucleus	169.25
91	YNL144C	YHR131C	YNL144C	YHR131C	NA	NA	NA	NA	NA			NA						0	mitochondrion		cytoplasm	NA
92	YNL130C	YHR123W	CPT1	EPT1	0.670375727121067	NA	NA	NA	1	lipid metabolic process	lipid metabolic process	NA			Golgi apparatus, cell cortex, cellular bud, chromosome, cytoplasm, cytoplasmic membrane-bounded vesicle, cytoskeleton, endomembrane system, endoplasmic reticulum, membrane, mitochondrial envelope, mitochondrion, nucleolus, nucleus, plasma membrane, ribosome, site of polarized growth, vacuole, endosome, nuclear envelope, cytoplasmic mRNA processing body, cytosolic ribosome, large ribosomal subunit…			27	mitochondrial envelope, mitochondrion		Golgi apparatus, cytoplasm, membrane	75.25
93	YNL121C	YHR117W	TOM70	TOM71	0.545891926404166	NA	NA	NA	0.666666666666667	mitochondrion organization, protein targeting, transmembrane transport	mitochondrion organization, protein targeting	0.5	protein transporter activity, transmembrane transporter activity	protein transporter activity		cytoplasm, membrane, mitochondrial envelope, mitochondrion, ribosome, large ribosomal subunit, mitochondrial large ribosomal subunit, mitochondrial ribosome, ribonucleoprotein complex		9			cytoplasm, membrane, mitochondrial envelope, mitochondrion	129
94	YNL116W	YHR115C	DMA2	DMA1	0.664848698978617	NA	NA	NA	1	cytokinesis, cytoskeleton organization, mitotic cell cycle, organelle assembly, organelle fission, protein complex biogenesis, protein modification by small protein conjugation or removal, proteolysis involved in cellular protein catabolic process, regulation of cell cycle, regulation of organelle organization	cytokinesis, cytoskeleton organization, mitotic cell cycle, organelle assembly, organelle fission, protein complex biogenesis, protein modification by small protein conjugation or removal, proteolysis involved in cellular protein catabolic process, regulation of cell cycle, regulation of organelle organization	1	ligase activity	ligase activity	cytoplasm			1	cell cortex, cellular bud, cytoskeleton, site of polarized growth		cytoplasm	NA
95	YNL108C	YOR110W	YNL108C	TFC7	1.31771089669001	NA	NA	NA	NA			NA				nucleus		1	cytoplasm		nucleus	80.5
96	YNL106C	YOR109W	INP52	INP53	0.864026324841003	NA	NA	NA	1	lipid metabolic process	lipid metabolic process	1	phosphatase activity	phosphatase activity		Golgi apparatus, cell cortex, cellular bud, cytoplasm, cytoplasmic membrane-bounded vesicle, cytoskeleton, endomembrane system, endoplasmic reticulum, membrane, mitochondrial envelope, mitochondrion, nucleolus, nucleus, plasma membrane, ribosome, site of polarized growth, vacuole, endosome, nuclear envelope, cytoplasmic mRNA processing body, cytosolic ribosome, large ribosomal subunit, mitochondr…		28	site of polarized growth	membrane	cell cortex, cytoplasm, cytoskeleton	132
97	YNL104C	YOR108W	LEU4	LEU9	0.671422256323137	NA	NA	NA	1	cellular amino acid metabolic process	cellular amino acid metabolic process	1	transferase activity, transferring acyl groups	transferase activity, transferring acyl groups				0			cytoplasm, mitochondrion	530
98	YNL098C	YOR101W	RAS2	RAS1	NA	NA	NA	NA	0.2	nucleobase-containing small molecule metabolic process, pseudohyphal growth, response to chemical stimulus, signaling, sporulation	signaling	0.5	GTPase activity, ion binding	GTPase activity				0	endomembrane system, endoplasmic reticulum, mitochondrion	nucleus	cytoplasm, membrane, plasma membrane	486.5
99	YNL096C	YOR096W	RPS7B	RPS7A	NA	NA	NA	NA	1	cytoplasmic translation	cytoplasmic translation	1	structural constituent of ribosome, structural molecule activity	structural constituent of ribosome, structural molecule activity	Golgi apparatus, cell cortex, cellular bud, cytoplasm, cytoplasmic membrane-bounded vesicle, cytoskeleton, endomembrane system, endoplasmic reticulum, membrane, mitochondrial envelope, mitochondrion, nucleolus, nucleus, plasma membrane, ribosome, site of polarized growth, vacuole, 90S preribosome, cytoplasmic stress granule, cytosolic large ribosomal subunit, cytosolic ribosome, cytosolic small r…			28			cytoplasm, ribosome	2000.25
100	YNL095C	YOR092W	YNL095C	ECM3	0.93611463349692	NA	NA	NA	NA			NA			Golgi apparatus, cell cortex, cellular bud, chromosome, cytoplasm, cytoplasmic membrane-bounded vesicle, cytoskeleton, endomembrane system, endoplasmic reticulum, membrane, mitochondrial envelope, mitochondrion, nucleus, peroxisome, plasma membrane, ribosome, site of polarized growth, vacuole, endosome, nuclear envelope, ribonucleoprotein complex, spindle pole body, spindle pole, spindle			24		cytoplasm, endoplasmic reticulum	membrane	NA
101	YNL093W	YOR089C	YPT53	VPS21	NA	NA	NA	NA	0.571428571428571	Golgi vesicle transport, endocytosis, endosomal transport, protein targeting	Golgi vesicle transport, endocytosis, endosomal transport, organelle assembly, organelle inheritance, protein targeting, vacuole organization	1	GTPase activity	GTPase activity				0		membrane, mitochondrial envelope, mitochondrion	cytoplasm	427.75
102	YNL087W	YOR086C	TCB2	TCB1	0.380741935598319	20	1	19	1	lipid metabolic process	lipid metabolic process	1	lipid binding	lipid binding		cell cortex, cellular bud, cytoplasmic membrane-bounded vesicle, cytoskeleton, endomembrane system, endoplasmic reticulum, membrane, mitochondrial envelope, mitochondrion, nucleus, plasma membrane, ribosome, site of polarized growth, vacuole, cytosolic large ribosomal subunit, cytosolic ribosome, cytosolic small ribosomal subunit, large ribosomal subunit, ribonucleoprotein complex	cytoplasm	20	cellular bud	membrane, mitochondrion, plasma membrane	cell cortex, cytoplasm, endoplasmic reticulum	403
103	YNL079C	YIL138C	TPM1	TPM2	NA	NA	NA	NA	0.857142857142857	cell budding, cytoskeleton organization, exocytosis, mitochondrion organization, organelle inheritance, pseudohyphal growth, vacuole organization	cell budding, cytoskeleton organization, exocytosis, mitochondrion organization, organelle inheritance, vacuole organization	1	cytoskeletal protein binding	cytoskeletal protein binding		cytoplasm, nucleus		2			cell cortex, cellular bud, cytoplasm, cytoskeleton, site of polarized growth	226.25
104	YNL074C	YIL135C	MLF3	VHS2	0.745995337578679	NA	NA	NA	0	response to chemical stimulus	mitotic cell cycle	NA						0			cytoplasm	72.25
105	YNL069C	YIL133C	RPL16B	RPL16A	NA	NA	NA	NA	1	cytoplasmic translation	cytoplasmic translation	1	RNA binding, structural constituent of ribosome, structural molecule activity	RNA binding, structural constituent of ribosome, structural molecule activity		cytoplasm, membrane, mitochondrion, nucleus, plasma membrane, ribosome, cytosolic large ribosomal subunit, cytosolic ribosome, cytosolic small ribosomal subunit, large ribosomal subunit, preribosome, ribonucleoprotein complex		12			cytoplasm, ribosome	1707.5
106	YNL068C	YIL131C	FKH2	FKH1	1.00801417418424	NA	NA	NA	0.625	DNA-dependent transcription, elongation, chromatin organization, mitotic cell cycle, pseudohyphal growth, transcription from RNA polymerase II promoter	DNA-dependent transcription, elongation, DNA-dependent transcription, termination, chromatin organization, mRNA processing, mitotic cell cycle, pseudohyphal growth, response to chemical stimulus, transcription from RNA polymerase II promoter	0.25	DNA binding, protein binding transcription factor activity, transcription factor binding	DNA binding, nucleic acid binding transcription factor activity				0			cytoplasm, nucleus	NA
107	YNL066W	YIL123W	SUN4	SIM1	NA	NA	NA	NA	0	mitochondrion organization	cell wall organization or biogenesis	NA			cytoplasm, membrane, vacuole			3	cytoplasm, mitochondrion		cell wall	117.75
108	YNL065W	YIL120W	AQR1	QDR1	NA	NA	NA	NA	0.5	amino acid transport, ion transport, response to chemical stimulus, transmembrane transport	response to chemical stimulus, transmembrane transport	1	transmembrane transporter activity	transmembrane transporter activity				0	cytoplasm		membrane, plasma membrane	76.25
109	YNL058C	YIL117C	YNL058C	PRM5	0.600844160622034	49	6	43	NA			NA			Golgi apparatus, cell cortex, cellular bud, cytoplasmic membrane-bounded vesicle, cytoskeleton, endomembrane system, endoplasmic reticulum, mitochondrial envelope, nucleolus, plasma membrane, ribosome, site of polarized growth, endosome, nuclear envelope, 90S preribosome, DNA-directed RNA polymerase II, holoenzyme, SAGA complex, U1 snRNP, U2-type prespliceosome, U2-type spliceosomal complex, U4/U…		chromosome, cytoplasm, membrane, mitochondrion, nucleus, vacuole	49	cytoplasm, vacuole	membrane		100.5
110	YNL055C	YIL114C	POR1	POR2	1.17841053823655	NA	NA	NA	0.666666666666667	ion transport, mitochondrion organization, nucleobase-containing compound transport	ion transport, nucleobase-containing compound transport	1	transmembrane transporter activity	transmembrane transporter activity		cellular bud, chromosome, cytoplasm, membrane, mitochondrial envelope, mitochondrion, nucleus, site of polarized growth		8			cytoplasm, membrane, mitochondrial envelope, mitochondrion	442.75
111	YNL053W	YIL113W	MSG5	SDP1	1.35513600955355	NA	NA	NA	0.444444444444444	cell wall organization or biogenesis, conjugation, nuclear transport, protein dephosphorylation, protein phosphorylation, regulation of protein modification process, regulation of transport, response to chemical stimulus, signaling	cell wall organization or biogenesis, protein phosphorylation, regulation of protein modification process, signaling	1	phosphatase activity	phosphatase activity		cytoplasm, membrane, mitochondrial envelope, mitochondrion		4			cytoplasm, nucleus	NA
112	YNL052W	YIL111W	COX5A	COX5B	0.572863742091935	7	2	5	1	cellular respiration, generation of precursor metabolites and energy	cellular respiration, generation of precursor metabolites and energy	1	oxidoreductase activity, transmembrane transporter activity	oxidoreductase activity, transmembrane transporter activity	membrane, mitochondrial envelope, ribosome, mitochondrial ribosome, ribonucleoprotein complex		cytoplasm, mitochondrion	7			cytoplasm, membrane, mitochondrial envelope, mitochondrion	149
113	YNL049C	YIL109C	SFB2	SEC24	1.04637698854931	NA	NA	NA	1	Golgi vesicle transport, protein complex biogenesis, vesicle organization	Golgi vesicle transport, protein complex biogenesis, vesicle organization	NA						0			cytoplasm, cytoplasmic membrane-bounded vesicle, endomembrane system, membrane	94.75
114	YNL047C	YIL105C	SLM2	SLM1	NA	NA	NA	NA	1	cytoskeleton organization, endosomal transport, signaling	cytoskeleton organization, endosomal transport, signaling	1	ion binding, lipid binding	ion binding, lipid binding		cell cortex, cellular bud, cytoplasm, cytoplasmic membrane-bounded vesicle, cytoskeleton, endomembrane system, endoplasmic reticulum, membrane, mitochondrial envelope, mitochondrion, nucleus, plasma membrane, ribosome, site of polarized growth, vacuole, ribonucleoprotein complex		16		cytoplasm, mitochondrion	membrane, plasma membrane	89.25
115	YNL020C	YIL095W	ARK1	PRK1	0.77595530538421	NA	NA	NA	1	cytokinesis, cytoskeleton organization, endocytosis, protein phosphorylation, regulation of transport	cytokinesis, cytoskeleton organization, endocytosis, protein phosphorylation, regulation of transport	1	kinase activity	kinase activity				0			cell cortex, cytoplasm, cytoskeleton, site of polarized growth	49.5
116	YNL029C	YIL085C	KTR5	KTR7	NA	NA	NA	NA	1	carbohydrate metabolic process, cell wall organization or biogenesis, protein glycosylation	carbohydrate metabolic process, cell wall organization or biogenesis, protein glycosylation	1	transferase activity, transferring glycosyl groups	transferase activity, transferring glycosyl groups				0			Golgi apparatus, cytoplasm	NA
117	YGL144C	YDL109C	ROG1	YDL109C	NA	NA	NA	NA	1	lipid metabolic process	lipid metabolic process	NA						0			cellular_component	NA
118	YMR153W	YDL088C	NUP53	ASM4	0.39376925880929	NA	NA	NA	0.545454545454545	mitotic cell cycle, nuclear transport, nucleus organization, organelle fission, protein modification by small protein conjugation or removal, protein targeting, regulation of cell cycle, regulation of organelle organization, regulation of protein modification process	mitotic cell cycle, nuclear transport, nucleobase-containing compound transport, nucleus organization, organelle fission, regulation of cell cycle, regulation of organelle organization, response to heat	1	DNA binding, ion binding, lipid binding	DNA binding, ion binding, lipid binding				0			endomembrane system, membrane, nucleus	152
119	YMR145C	YDL085W	NDE1	NDE2	NA	NA	NA	NA	1	carbohydrate metabolic process, cofactor metabolic process, generation of precursor metabolites and energy, nucleobase-containing small molecule metabolic process	carbohydrate metabolic process, cofactor metabolic process, generation of precursor metabolites and energy, nucleobase-containing small molecule metabolic process	1	oxidoreductase activity	oxidoreductase activity	chromosome, cytoplasm, cytoskeleton, membrane, mitochondrial envelope, mitochondrion, nucleolus, nucleus, ribosome, 90S preribosome, preribosome, ribonucleoprotein complex			12			cytoplasm, mitochondrion	101.75
120	YMR143W	YDL083C	RPS16A	RPS16B	0.444105665703323	11	10	1	1	cytoplasmic translation, rRNA processing, ribosomal small subunit biogenesis	cytoplasmic translation, rRNA processing, ribosomal small subunit biogenesis	1	structural constituent of ribosome, structural molecule activity	structural constituent of ribosome, structural molecule activity	plasma membrane		cytoplasm, membrane, mitochondrion, nucleus, ribosome, cytosolic large ribosomal subunit, cytosolic ribosome, cytosolic small ribosomal subunit, large ribosomal subunit, ribonucleoprotein complex	11			cytoplasm, ribosome	1992.25
121	YMR142C	YDL082W	RPL13B	RPL13A	0.691044544081313	28	1	27	1	cytoplasmic translation	cytoplasmic translation	1	structural constituent of ribosome, structural molecule activity	structural constituent of ribosome, structural molecule activity		Golgi apparatus, cell cortex, cellular bud, cytoplasmic membrane-bounded vesicle, cytoskeleton, endomembrane system, endoplasmic reticulum, membrane, mitochondrial envelope, mitochondrion, nucleolus, nucleus, plasma membrane, ribosome, site of polarized growth, vacuole, 90S preribosome, cytoplasmic stress granule, cytosolic large ribosomal subunit, cytosolic ribosome, cytosolic small ribosomal su…	cytoplasm	28			cytoplasm, ribosome	4031.75
122	YMR139W	YDL079C	RIM11	MRK1	NA	NA	NA	NA	0.5	protein phosphorylation, sporulation	protein phosphorylation	1	kinase activity	kinase activity	cellular bud, cytoplasm, endomembrane system, endoplasmic reticulum, membrane, mitochondrion, nucleus, plasma membrane, site of polarized growth, vacuole, endosome, ribonucleoprotein complex			12	cytoplasm	cellular_component		53.75
123	YMR124W	YLR031W	YMR124W	YLR031W	NA	NA	NA	NA	NA			NA			cell cortex, cellular bud, cytoplasm, cytoplasmic membrane-bounded vesicle, cytoskeleton, endomembrane system, endoplasmic reticulum, membrane, mitochondrial envelope, mitochondrion, nucleus, plasma membrane, site of polarized growth			13	cytoplasm	cellular_component		50
124	YMR121C	YLR029C	RPL15B	RPL15A	NA	NA	NA	NA	1	cytoplasmic translation	cytoplasmic translation	1	RNA binding, structural constituent of ribosome, structural molecule activity	RNA binding, structural constituent of ribosome, structural molecule activity				0	nucleolus, nucleus		cytoplasm, ribosome	68.5
125	YMR120C	YLR028C	ADE17	ADE16	0.470489310777962	27	22	5	0.25	nucleobase-containing small molecule metabolic process	cellular respiration, generation of precursor metabolites and energy, nucleobase-containing small molecule metabolic process, sporulation	1	hydrolase activity, acting on carbon-nitrogen (but not peptide) bonds	hydrolase activity, acting on carbon-nitrogen (but not peptide) bonds	cell cortex, 90S preribosome, vesicle coat	cytoskeleton, nuclear envelope	Golgi apparatus, cellular bud, cytoplasm, cytoplasmic membrane-bounded vesicle, endomembrane system, endoplasmic reticulum, membrane, mitochondrial envelope, mitochondrion, nucleus, plasma membrane, ribosome, site of polarized growth, vacuole, cytoplasmic stress granule, cytosolic large ribosomal subunit, cytosolic ribosome, cytosolic small ribosomal subunit, large ribosomal subunit, polysome, pr…	27	membrane, plasma membrane		cytoplasm	2156.25
126	YMR119W	YNL008C	ASI1	ASI3	0.458802109291085	NA	NA	NA	1	proteolysis involved in cellular protein catabolic process	proteolysis involved in cellular protein catabolic process	1	ligase activity	ligase activity	cytoplasm, nucleus			2			cytoplasm, endomembrane system, endoplasmic reticulum, membrane, nucleus	NA
127	YMR118C	YKL141W	SHH3	SDH3	NA	NA	NA	NA	NA			NA						0		cytoplasm, mitochondrial envelope, mitochondrion	membrane	NA
128	YMR115W	YKL133C	MGR3	YKL133C	NA	NA	NA	NA	NA			NA			cytoplasm, membrane, mitochondrial envelope, mitochondrion, nucleus			5	cytoplasm, membrane, mitochondrial envelope, mitochondrion	cellular_component		NA
129	YMR113W	YKL132C	FOL3	RMA1	NA	NA	NA	NA	NA			1	ligase activity	ligase activity	Golgi apparatus, cell cortex, cellular bud, chromosome, cytoplasm, cytoplasmic membrane-bounded vesicle, cytoskeleton, endomembrane system, endoplasmic reticulum, membrane, mitochondrial envelope, mitochondrion, nucleolus, nucleus, plasma membrane, ribosome, site of polarized growth, vacuole, endosome, nuclear envelope, condensed nuclear chromosome kinetochore, kinetochore, ribonucleoprotein comp…			27		mitochondrion	cytoplasm	48.5
130	YMR109W	YKL129C	MYO5	MYO3	0.409664440700295	NA	NA	NA	1	cell budding, cell wall organization or biogenesis, cytokinesis, endocytosis, exocytosis, response to osmotic stress	cell budding, cell wall organization or biogenesis, cytokinesis, endocytosis, exocytosis, response to osmotic stress	NA				cell cortex, cellular bud, cytoplasm, cytoskeleton, endomembrane system, endoplasmic reticulum, membrane, mitochondrion, nucleus, plasma membrane, site of polarized growth, ribonucleoprotein complex		12	site of polarized growth		cell cortex, cytoplasm, cytoskeleton	310
131	YMR105C	YKL127W	PGM2	PGM1	0.792110045561807	19	11	8	0.8	carbohydrate metabolic process, cellular ion homeostasis, generation of precursor metabolites and energy, nucleobase-containing small molecule metabolic process, oligosaccharide metabolic process	carbohydrate metabolic process, generation of precursor metabolites and energy, nucleobase-containing small molecule metabolic process, oligosaccharide metabolic process	1	isomerase activity	isomerase activity	endomembrane system, cytosolic large ribosomal subunit, cytosolic ribosome, cytosolic small ribosomal subunit, large ribosomal subunit, polysome, proteasome complex, proteasome storage granule		cytoplasm, endoplasmic reticulum, membrane, mitochondrial envelope, mitochondrion, nucleus, plasma membrane, ribosome, site of polarized growth, vacuole, ribonucleoprotein complex	19			cytoplasm	414.25
132	YMR104C	YKL126W	YPK2	YPK1	1.00660124593289	NA	NA	NA	0.25	protein phosphorylation	ion transport, lipid transport, protein phosphorylation, regulation of transport	1	kinase activity	kinase activity	Golgi apparatus, cell cortex, cellular bud, chromosome, cytoplasm, cytoskeleton, endomembrane system, endoplasmic reticulum, membrane, mitochondrial envelope, mitochondrion, nucleus, plasma membrane, ribosome, site of polarized growth, vacuole, endosome, nuclear envelope, ribonucleoprotein complex			19	nucleus	cellular bud, membrane, plasma membrane, site of polarized growth	cytoplasm	181.75
133	YMR102C	YKL121W	YMR102C	DGR2	NA	NA	NA	NA	NA			NA			cytoplasm			1			cellular_component	NA
134	YMR086W	YKL105C	SEG1	SEG2	0.744672535405554	NA	NA	NA	NA			NA			cell cortex, cellular bud, cytoplasm, endoplasmic reticulum, membrane, mitochondrion, nucleus, plasma membrane, site of polarized growth			9	cytoplasm, ribosome	cellular_component		87.25
135	YMR085W	YKL104C	YMR085W	GFA1	NA	NA	NA	NA	NA			NA						0			cellular_component	NA
136	YMR081C	YKL093W	ISF1	MBR1	NA	NA	NA	NA	1	cellular respiration, generation of precursor metabolites and energy	cellular respiration, generation of precursor metabolites and energy	NA						0			cellular_component	NA
137	YMR079W	YKL091C	SEC14	YKL091C	1.13599779680495	33	13	20	NA			0	transmembrane transporter activity	ion binding, lipid binding	Golgi apparatus, cytoplasmic membrane-bounded vesicle, endoplasmic reticulum, nucleolus, ribosome, vacuole, lipid particle, nuclear envelope, 90S preribosome, cytoplasmic stress granule, cytosolic large ribosomal subunit, cytosolic ribosome, cytosolic small ribosomal subunit, large ribosomal subunit, polysome, preribosome, proteasome complex, proteasome regulatory particle, proteasome storage gra…		cell cortex, cellular bud, chromosome, cytoplasm, cytoskeleton, endomembrane system, membrane, mitochondrial envelope, mitochondrion, nucleus, plasma membrane, site of polarized growth, ribonucleoprotein complex	33	Golgi apparatus, cytoplasm, endomembrane system, membrane	nucleus		817.25
138	YHL003C	YKL008C	LAG1	LAC1	0.470807804963724	NA	NA	NA	1	lipid metabolic process	lipid metabolic process	1	transferase activity, transferring acyl groups	transferase activity, transferring acyl groups		cytoplasm, endomembrane system, endoplasmic reticulum, membrane, mitochondrion, nucleus, ribonucleoprotein complex		7			cytoplasm, endoplasmic reticulum, membrane	423
139	YHL001W	YKL006W	RPL14B	RPL14A	0.648169683695824	26	7	19	1	cytoplasmic translation	cytoplasmic translation	1	RNA binding, structural constituent of ribosome, structural molecule activity	RNA binding, structural constituent of ribosome, structural molecule activity	Golgi apparatus, cell cortex, cellular bud, cytoplasmic membrane-bounded vesicle, cytoskeleton, endomembrane system, endoplasmic reticulum, membrane, mitochondrial envelope, mitochondrion, nucleus, plasma membrane, site of polarized growth, vacuole, 90S preribosome, cytoplasmic stress granule, polysome, preribosome, vesicle coat		cytoplasm, ribosome, cytosolic large ribosomal subunit, cytosolic ribosome, cytosolic small ribosomal subunit, large ribosomal subunit, ribonucleoprotein complex	26			cytoplasm, ribosome	3693.75
140	YHR001W	YKR003W	OSH7	OSH6	NA	NA	NA	NA	0.8	endocytosis, endosomal transport, exocytosis, lipid metabolic process, lipid transport	endocytosis, exocytosis, lipid metabolic process, lipid transport	0.5	lipid binding	ion binding, lipid binding		cell cortex, cellular bud, cytoplasm, cytoplasmic membrane-bounded vesicle, cytoskeleton, endomembrane system, endoplasmic reticulum, membrane, mitochondrial envelope, mitochondrion, nucleus, plasma membrane, ribosome, site of polarized growth, vacuole, ribonucleoprotein complex		16			cell cortex, cytoplasm, endoplasmic reticulum, membrane	106.75
141	YHR003C	YKL027W	YHR003C	YKL027W	0.774367861575938	NA	NA	NA	1	RNA modification, tRNA processing	RNA modification, tRNA processing	1	lyase activity	lyase activity				0			cytoplasm, membrane, mitochondrial envelope, mitochondrion	194
142	YMR072W	YKL032C	ABF2	IXR1	0.828326515976915	NA	NA	NA	0	mitochondrion organization, organelle inheritance	DNA repair, response to DNA damage stimulus, response to chemical stimulus, transcription from RNA polymerase II promoter	1	DNA binding	DNA binding				0	cytoplasm, mitochondrion	nucleus	chromosome	451.25
143	YHL012W	YKL035W	YHL012W	UGP1	NA	NA	NA	NA	NA			NA				cytoplasm, endomembrane system, endoplasmic reticulum, membrane, mitochondrial envelope, mitochondrion, nucleus, plasma membrane, ribosome, site of polarized growth, vacuole, cytoplasmic stress granule, cytosolic large ribosomal subunit, cytosolic ribosome, cytosolic small ribosomal subunit, large ribosomal subunit, polysome, preribosome, ribonucleoprotein complex		19	cellular_component	cytoplasm, membrane, plasma membrane		509.25
144	YHL017W	YKL039W	YHL017W	PTM1	NA	NA	NA	NA	NA			NA						0	cytoplasm, cytoplasmic membrane-bounded vesicle		membrane	52.5
145	YMR016C	YKL043W	SOK2	PHD1	0.714045743878791	NA	NA	NA	0.5	pseudohyphal growth	pseudohyphal growth, transcription from RNA polymerase II promoter	1	DNA binding, nucleic acid binding transcription factor activity	DNA binding, nucleic acid binding transcription factor activity				0	cytoplasm		nucleus	63.25
146	YMR031C	YKL050C	EIS1	YKL050C	NA	NA	NA	NA	NA			NA			cell cortex, cellular bud, cytoplasm, cytoplasmic membrane-bounded vesicle, cytoskeleton, endomembrane system, endoplasmic reticulum, membrane, mitochondrial envelope, mitochondrion, nucleus, plasma membrane, ribosome, site of polarized growth, vacuole, cytosolic large ribosomal subunit, cytosolic ribosome, cytosolic small ribosomal subunit, large ribosomal subunit, preribosome, ribonucleoprotein…			21	cytoplasm, membrane, mitochondrion, plasma membrane	cellular_component		232.75
147	YMR037C	YKL062W	MSN2	MSN4	NA	NA	NA	NA	1	chromatin organization, response to chemical stimulus, response to heat, response to osmotic stress, response to oxidative stress, response to starvation, transcription from RNA polymerase II promoter	chromatin organization, response to chemical stimulus, response to heat, response to osmotic stress, response to oxidative stress, response to starvation, transcription from RNA polymerase II promoter	1	DNA binding, nucleic acid binding transcription factor activity	DNA binding, nucleic acid binding transcription factor activity				0			cytoplasm, nucleus	59.75
148	YMR040W	YKL065C	YET2	YET1	NA	NA	NA	NA	NA			NA						0		endoplasmic reticulum	cytoplasm, membrane, ribosome	248.25
149	YMR047C	YKL068W	NUP116	NUP100	1.12886626197819	NA	NA	NA	0.5	nuclear transport, nucleobase-containing compound transport, nucleus organization, protein targeting, ribosomal subunit export from nucleus	nuclear transport, nucleobase-containing compound transport, protein targeting, response to heat	1	structural molecule activity	structural molecule activity				0			endomembrane system, membrane, nucleus	101.5
150	YMR053C	YKL072W	STB2	STB6	NA	NA	NA	NA	NA			NA						0	chromosome, nucleus	cellular_component		NA
151	YIR021W	YKL011C	MRS1	CCE1	0.794349434318928	23	10	13	0	RNA splicing	mitochondrion organization	0	RNA binding	nuclease activity	cell cortex, cytoplasmic membrane-bounded vesicle, endomembrane system, endoplasmic reticulum, peroxisome, plasma membrane, ribosome, endosome, kinetochore, spindle pole body, spindle pole, spindle	vacuole	cellular bud, chromosome, cytoplasm, cytoskeleton, membrane, mitochondrial envelope, mitochondrion, nucleus, site of polarized growth, ribonucleoprotein complex	23		membrane, mitochondrial envelope	cytoplasm, mitochondrion	NA
152	YIR033W	YKL020C	MGA2	SPT23	NA	NA	NA	NA	0.666666666666667	lipid metabolic process, response to chemical stimulus, transcription from RNA polymerase II promoter	lipid metabolic process, transcription from RNA polymerase II promoter	NA						0			cytoplasm, endomembrane system, endoplasmic reticulum, membrane, nucleus	NA
153	YIR037W	YKL026C	HYR1	GPX1	1.06688962472762	5	2	3	0.666666666666667	response to chemical stimulus, response to oxidative stress	peroxisome organization, response to chemical stimulus, response to oxidative stress	1	oxidoreductase activity	oxidoreductase activity	membrane, nucleus, ribonucleoprotein complex		cytoplasm, mitochondrion	5		membrane	cytoplasm, mitochondrial envelope, mitochondrion, peroxisome	117.75
154	YNL309W	YOL131W	STB1	YOL131W	NA	NA	NA	NA	NA			NA						0	chromosome, cytoplasm, nucleus	cellular_component		50.75
155	YNL307C	YOL128C	MCK1	YGK3	NA	NA	NA	NA	0.166666666666667	DNA repair, chromosome segregation, organelle fission, protein phosphorylation, response to DNA damage stimulus, sporulation	protein phosphorylation	1	kinase activity	kinase activity	cytoplasm, endomembrane system, endoplasmic reticulum, membrane, mitochondrial envelope, mitochondrion, nucleus, plasma membrane, ribosome, vacuole, cytosolic ribosome, ribonucleoprotein complex			12			cellular_component	245.75
156	YNL302C	YOL121C	RPS19B	RPS19A	0.465354986065409	23	12	11	1	cytoplasmic translation, nuclear transport, nucleobase-containing compound transport, ribosomal small subunit biogenesis	cytoplasmic translation, nuclear transport, nucleobase-containing compound transport, ribosomal small subunit biogenesis	1	structural constituent of ribosome, structural molecule activity	structural constituent of ribosome, structural molecule activity		Golgi apparatus, cell cortex, cytoplasmic membrane-bounded vesicle, cytoskeleton, endomembrane system, endoplasmic reticulum, mitochondrial envelope, site of polarized growth, vacuole, cytoplasmic stress granule, polysome	cytoplasm, membrane, mitochondrion, nucleus, plasma membrane, ribosome, cytosolic large ribosomal subunit, cytosolic ribosome, cytosolic small ribosomal subunit, large ribosomal subunit, preribosome, ribonucleoprotein complex	23			cytoplasm, ribosome	2479.75
157	YNL301C	YOL120C	RPL18B	RPL18A	NA	NA	NA	NA	1	cytoplasmic translation	cytoplasmic translation	1	structural constituent of ribosome, structural molecule activity	structural constituent of ribosome, structural molecule activity	Golgi apparatus, cell cortex, cellular bud, cytoplasm, cytoplasmic membrane-bounded vesicle, cytoskeleton, endomembrane system, endoplasmic reticulum, membrane, mitochondrial envelope, mitochondrion, nucleolus, nucleus, plasma membrane, ribosome, site of polarized growth, vacuole, lipid particle, nuclear envelope, 90S preribosome, cytoplasmic mRNA processing body, cytoplasmic stress granule, cyto…			31			cytoplasm, ribosome	1161.75
158	YNL299W	YOL115W	TRF5	PAP2	0.928282409362184	NA	NA	NA	0.333333333333333	RNA catabolic process, snoRNA processing	DNA repair, RNA catabolic process, RNA modification, response to DNA damage stimulus, snoRNA processing, tRNA processing	0.5	nucleotidyltransferase activity	lyase activity, nucleotidyltransferase activity				0		cytoplasm	nucleolus, nucleus	62.5
159	YNL298W	YOL113W	CLA4	SKM1	1.00321571066357	7	3	4	0.285714285714286	cell budding, cytokinesis, cytoskeleton organization, lipid transport, mitotic cell cycle, organelle fission, organelle inheritance, protein phosphorylation, regulation of cell cycle, regulation of organelle organization, response to chemical stimulus, signaling, transmembrane transport, vacuole organization	cytokinesis, lipid transport, protein phosphorylation, transmembrane transport	1	kinase activity	kinase activity	cellular bud, plasma membrane, site of polarized growth	mitochondrion	cytoplasm, membrane, nucleus	7	cellular bud, cytoplasm, vacuole	membrane, plasma membrane	nucleus	63.25
160	YNL293W	YOL112W	MSB3	MSB4	0.630565250113623	14	4	10	0.5	cytoskeleton organization, endocytosis, exocytosis, nucleobase-containing small molecule metabolic process	cytoskeleton organization, exocytosis	1	enzyme regulator activity	enzyme regulator activity	Golgi apparatus, cellular bud, endomembrane system, endoplasmic reticulum, mitochondrial envelope, plasma membrane, site of polarized growth, vacuole, endosome, ribonucleoprotein complex		cytoplasm, membrane, mitochondrion, nucleus	14	membrane, plasma membrane, vacuole		cell cortex, cellular bud, cytoplasm, site of polarized growth	NA
161	YNL283C	YOL105C	WSC2	WSC3	0.389763551960177	NA	NA	NA	0.5	cell wall organization or biogenesis, response to heat, signaling	peroxisome organization, response to heat, signaling	1	signal transducer activity	signal transducer activity		cellular bud, cytoplasm, endoplasmic reticulum, membrane, mitochondrion, nucleus, plasma membrane, site of polarized growth		8	cellular bud, cytoplasm		site of polarized growth	108.75
162	YDR497C	YOL103W	ITR1	ITR2	0.914978892942545	NA	NA	NA	NA			1	transmembrane transporter activity	transmembrane transporter activity	cell cortex, cellular bud, cytoplasm, cytoplasmic membrane-bounded vesicle, cytoskeleton, endomembrane system, endoplasmic reticulum, membrane, mitochondrial envelope, mitochondrion, nucleus, plasma membrane, ribosome, site of polarized growth, vacuole, cytoplasmic stress granule, cytosolic large ribosomal subunit, cytosolic ribosome, cytosolic small ribosomal subunit, large ribosomal subunit, po…			23	cytoplasm, vacuole		membrane, plasma membrane	280.5
163	YDR492W	YOL101C	IZH1	IZH4	0.873717522354194	NA	NA	NA	0.666666666666667	cellular ion homeostasis, lipid metabolic process, response to chemical stimulus	cellular ion homeostasis, lipid metabolic process	1	ion binding	ion binding				0	endoplasmic reticulum	nucleus	cytoplasm, membrane	NA
164	YDR490C	YOL100W	PKH1	PKH2	NA	NA	NA	NA	0.857142857142857	RNA catabolic process, cell wall organization or biogenesis, endocytosis, mRNA processing, organelle assembly, protein phosphorylation, signaling	RNA catabolic process, cell wall organization or biogenesis, mRNA processing, organelle assembly, protein phosphorylation, signaling	1	kinase activity	kinase activity				0		nucleus	cell cortex, cytoplasm	NA
165	YBR147W	YOL092W	RTC2	YPQ1	NA	NA	NA	NA	1	amino acid transport, ion transport, transmembrane transport	amino acid transport, ion transport, transmembrane transport	1	transmembrane transporter activity	transmembrane transporter activity				0	mitochondrion		cytoplasm, membrane, vacuole	355.5
166	YBR148W	YOL091W	YSW1	SPO21	NA	NA	NA	NA	0.5	sporulation	cell wall organization or biogenesis, sporulation	NA						0	membrane	cytoskeleton, microtubule organizing center		NA
167	YBR150C	YOL089C	TBS1	HAL9	0.564679646458676	NA	NA	NA	NA			1	DNA binding	DNA binding				0			cytoplasm, mitochondrion, nucleus	NA
168	YBR145W	YOL086C	ADH5	ADH1	NA	NA	NA	NA	1	carbohydrate metabolic process, cellular amino acid metabolic process, cofactor metabolic process, generation of precursor metabolites and energy, nucleobase-containing small molecule metabolic process	carbohydrate metabolic process, cellular amino acid metabolic process, cofactor metabolic process, generation of precursor metabolites and energy, nucleobase-containing small molecule metabolic process	1	oxidoreductase activity	oxidoreductase activity	Golgi apparatus, cell cortex, cellular bud, chromosome, cytoplasm, cytoplasmic membrane-bounded vesicle, cytoskeleton, endomembrane system, endoplasmic reticulum, membrane, mitochondrial envelope, mitochondrion, nucleus, plasma membrane, ribosome, site of polarized growth, vacuole, endosome, nuclear envelope, cytosolic ribosome, ribonucleoprotein complex			21	nucleus	membrane, plasma membrane	cytoplasm	NA
169	YBR140C	YOL081W	IRA1	IRA2	0.906608575930425	NA	NA	NA	1	nucleobase-containing small molecule metabolic process, signaling	nucleobase-containing small molecule metabolic process, signaling	1	enzyme regulator activity	enzyme regulator activity		cellular bud, cytoplasm, endomembrane system, endoplasmic reticulum, membrane, mitochondrial envelope, mitochondrion, nucleus, plasma membrane, site of polarized growth, ribonucleoprotein complex		11		endomembrane system, endoplasmic reticulum	cytoplasm, membrane, mitochondrion	60.75
170	YDL042C	YOL068C	SIR2	HST1	0.865146719970042	NA	NA	NA	0.428571428571429	DNA recombination, DNA repair, DNA replication, chromatin organization, regulation of DNA metabolic process, response to DNA damage stimulus	DNA recombination, chromatin organization, histone modification, regulation of DNA metabolic process	1	hydrolase activity, acting on carbon-nitrogen (but not peptide) bonds	hydrolase activity, acting on carbon-nitrogen (but not peptide) bonds				0	nucleolus		chromosome, nucleus	53.25
171	YDL036C	YOL066C	PUS9	RIB2	0.641808101679381	NA	NA	NA	0.666666666666667	RNA modification, tRNA processing	RNA modification, tRNA processing, vitamin metabolic process	0.5	isomerase activity	hydrolase activity, acting on carbon-nitrogen (but not peptide) bonds, isomerase activity	chromosome, cytoplasm, nucleus, ribonucleoprotein complex			4	mitochondrion, nucleus		cytoplasm	49.5
172	YDL022W	YOL059W	GPD1	GPD2	0.467668386998157	30	23	7	0.5	cofactor metabolic process, nucleobase-containing small molecule metabolic process, response to osmotic stress	carbohydrate metabolic process, cofactor metabolic process, nucleobase-containing small molecule metabolic process	1	oxidoreductase activity	oxidoreductase activity	vesicle coat	cell cortex, cellular bud, nuclear envelope, 90S preribosome, cytoplasmic stress granule, proteasome storage granule	Golgi apparatus, cytoplasm, cytoplasmic membrane-bounded vesicle, cytoskeleton, endomembrane system, endoplasmic reticulum, membrane, mitochondrial envelope, mitochondrion, nucleolus, nucleus, plasma membrane, ribosome, site of polarized growth, vacuole, cytosolic large ribosomal subunit, cytosolic ribosome, cytosolic small ribosomal subunit, large ribosomal subunit, polysome, preribosome, protea…	30	nucleus, peroxisome	mitochondrion	cytoplasm	1579.5
173	YDL021W	YOL056W	GPM2	GPM3	0.69946053270396	21	5	16	NA			1	isomerase activity	isomerase activity		Golgi apparatus, cell cortex, cellular bud, chromosome, cytoskeleton, endomembrane system, endoplasmic reticulum, mitochondrial envelope, plasma membrane, ribosome, site of polarized growth, endosome, nuclear envelope, cytoplasmic mRNA processing body, preribosome, ribonucleoprotein complex	cytoplasm, membrane, mitochondrion, nucleus, vacuole	21			cytoplasm	100
174	YDL019C	YAR042W	OSH2	SWH1	NA	NA	NA	NA	1	endocytosis, exocytosis, lipid transport	endocytosis, exocytosis, lipid transport	1	ion binding, lipid binding	ion binding, lipid binding				0	cell cortex, cellular bud, membrane, plasma membrane, site of polarized growth	Golgi apparatus, endomembrane system, nucleus	cytoplasm, endoplasmic reticulum	79.25
175	YDL012C	YBR016W	YDL012C	YBR016W	0.295924490878866	NA	NA	NA	NA			NA						0		cellular bud	membrane, plasma membrane	64
176	YDL010W	YBR014C	GRX6	GRX7	0.606133951588885	NA	NA	NA	1	response to chemical stimulus, response to oxidative stress	response to chemical stimulus, response to oxidative stress	0.5	ion binding, oxidoreductase activity	oxidoreductase activity	cytoplasm, membrane, nucleus, vacuole			4	endomembrane system, endoplasmic reticulum		Golgi apparatus, cytoplasm, membrane, vacuole	47.5
177	YDR003W	YBR005W	RCR2	RCR1	0.643109347179346	NA	NA	NA	NA			NA						0	vacuole	endomembrane system, endoplasmic reticulum	cytoplasm, membrane	110.5
178	YDR001C	YBR001C	NTH1	NTH2	0.803879148452822	15	2	13	1	carbohydrate metabolic process, oligosaccharide metabolic process	carbohydrate metabolic process, oligosaccharide metabolic process	1	hydrolase activity, acting on glycosyl bonds	hydrolase activity, acting on glycosyl bonds	Golgi apparatus, endomembrane system, endoplasmic reticulum, mitochondrial envelope, mitochondrion, nucleus, plasma membrane, ribosome, cytosolic large ribosomal subunit, cytosolic ribosome, cytosolic small ribosomal subunit, large ribosomal subunit, ribonucleoprotein complex		cytoplasm, membrane	15		mitochondrion	cytoplasm	119.75
179	YDR009W	YBR020W	GAL3	GAL1	NA	NA	NA	NA	0.666666666666667	carbohydrate metabolic process, response to chemical stimulus, transcription from RNA polymerase II promoter	carbohydrate metabolic process, response to chemical stimulus	NA			cytoplasm, membrane, nucleus			3	nucleus		cytoplasm	NA
180	YBR037C	YBR024W	SCO1	SCO2	NA	NA	NA	NA	0.5	ion transport, protein complex biogenesis	ion transport	0.5	ion binding, oxidoreductase activity	oxidoreductase activity				0	membrane		cytoplasm, mitochondrial envelope, mitochondrion	NA
181	YBR031W	YDR012W	RPL4A	RPL4B	0.39397534830095	24	19	5	1	cytoplasmic translation	cytoplasmic translation	1	structural constituent of ribosome, structural molecule activity	structural constituent of ribosome, structural molecule activity	Golgi apparatus, cell cortex, 90S preribosome, mitochondrial ribosome, vesicle coat		cytoplasm, cytoplasmic membrane-bounded vesicle, endomembrane system, endoplasmic reticulum, membrane, mitochondrial envelope, mitochondrion, nucleus, plasma membrane, ribosome, site of polarized growth, vacuole, cytosolic large ribosomal subunit, cytosolic ribosome, cytosolic small ribosomal subunit, large ribosomal subunit, polysome, preribosome, ribonucleoprotein complex	24			cytoplasm, ribosome	1618
182	YBR042C	YDR018C	CST26	YDR018C	NA	NA	NA	NA	1	lipid metabolic process	lipid metabolic process	1	transferase activity, transferring acyl groups	transferase activity, transferring acyl groups	Golgi apparatus, cell cortex, cellular bud, chromosome, cytoplasm, cytoplasmic membrane-bounded vesicle, cytoskeleton, endomembrane system, endoplasmic reticulum, membrane, mitochondrial envelope, mitochondrion, nucleolus, nucleus, plasma membrane, ribosome, site of polarized growth, vacuole, endosome, nuclear envelope, U2-type spliceosomal complex, condensed nuclear chromosome kinetochore, histo…			33	cytoplasm	membrane		NA
183	YBR048W	YDR025W	RPS11B	RPS11A	0.825930905437543	13	4	9	1	cytoplasmic translation, organelle assembly, rRNA processing, ribosomal small subunit biogenesis, ribosome assembly	cytoplasmic translation, organelle assembly, rRNA processing, ribosomal small subunit biogenesis, ribosome assembly	1	structural constituent of ribosome, structural molecule activity	structural constituent of ribosome, structural molecule activity	cell cortex, cellular bud, cytoskeleton, endomembrane system, endoplasmic reticulum, mitochondrial envelope, plasma membrane, site of polarized growth	vacuole	cytoplasm, membrane, mitochondrion, nucleus	13			cytoplasm, ribosome	47
184	YBR049C	YDR026C	REB1	NSI1	1.21404619092242	NA	NA	NA	0.4	DNA-dependent transcription, termination, transcription from RNA polymerase I promoter, transcription from RNA polymerase II promoter	DNA-dependent transcription, termination, chromatin organization, regulation of organelle organization, transcription from RNA polymerase I promoter	1	DNA binding	DNA binding	nucleolus, nucleus, preribosome, ribonucleoprotein complex			4		chromosome, cytoplasm, nucleolus, ribosome	nucleus	277.5
185	YBR050C	YDR028C	REG2	REG1	NA	NA	NA	NA	0.25	transcription from RNA polymerase II promoter	carbohydrate metabolic process, generation of precursor metabolites and energy, response to starvation, transcription from RNA polymerase II promoter	1	enzyme regulator activity	enzyme regulator activity				0			cytoplasm	102.75
186	YBR052C	YDR032C	RFS1	PST2	0.286294793671516	20	20	0	NA			NA					cell cortex, cellular bud, cytoplasm, cytoplasmic membrane-bounded vesicle, cytoskeleton, endomembrane system, endoplasmic reticulum, membrane, mitochondrial envelope, mitochondrion, nucleus, plasma membrane, ribosome, site of polarized growth, vacuole, cytosolic large ribosomal subunit, cytosolic ribosome, cytosolic small ribosomal subunit, large ribosomal subunit, ribonucleoprotein complex	20		mitochondrion, plasma membrane	cytoplasm, membrane	334.5
187	YBR054W	YDR033W	YRO2	MRH1	0.401787361300661	17	9	8	NA			NA			cytoskeleton	endomembrane system, ribosome, cytosolic large ribosomal subunit, cytosolic ribosome, cytosolic small ribosomal subunit, large ribosomal subunit, ribonucleoprotein complex	cell cortex, cellular bud, cytoplasm, endoplasmic reticulum, membrane, mitochondrion, nucleus, plasma membrane, site of polarized growth	17	cellular bud	plasma membrane	cytoplasm, membrane, mitochondrion	1905
188	YBR056W-A	YDR034W-B	YBR056W-A	YDR034W-B	NA	NA	NA	NA	NA			NA				cell cortex, cellular bud, cytoplasm, cytoskeleton, endomembrane system, endoplasmic reticulum, membrane, mitochondrion, nucleus, plasma membrane, site of polarized growth, vacuole, ribonucleoprotein complex		13			cellular_component	80.5
189	YBR066C	YDR043C	NRG2	NRG1	0.404415496378524	7	5	2	1	invasive growth in response to glucose limitation, pseudohyphal growth, response to chemical stimulus, response to osmotic stress, transcription from RNA polymerase II promoter	invasive growth in response to glucose limitation, pseudohyphal growth, response to chemical stimulus, response to osmotic stress, transcription from RNA polymerase II promoter	0.25	DNA binding	DNA binding, nucleic acid binding transcription factor activity, protein binding transcription factor activity, transcription factor binding		membrane, transcription factor complex	chromosome, cytoplasm, mitochondrion, nucleus, ribonucleoprotein complex	7			nucleus	NA
190	YBR068C	YDR046C	BAP2	BAP3	0.66849879274768	11	2	9	1	amino acid transport, ion transport, transmembrane transport	amino acid transport, ion transport, transmembrane transport	1	transmembrane transporter activity	transmembrane transporter activity	cellular bud, endomembrane system, endoplasmic reticulum, membrane, mitochondrion, plasma membrane, site of polarized growth, vacuole, ribonucleoprotein complex		cytoplasm, nucleus	11		cytoplasm, mitochondrion	membrane, plasma membrane	1567.25
191	YBR078W	YDR055W	ECM33	PST1	NA	NA	NA	NA	1	cell wall organization or biogenesis	cell wall organization or biogenesis	NA						0	cytoplasm, mitochondrion		cell wall, membrane, plasma membrane	112.75
192	YBR082C	YDR059C	UBC4	UBC5	1.30548733105202	NA	NA	NA	0.5	protein modification by small protein conjugation or removal, proteolysis involved in cellular protein catabolic process	protein modification by small protein conjugation or removal	0.5	ligase activity, small conjugating protein binding	ligase activity	Golgi apparatus, cell cortex, cellular bud, chromosome, cytoplasm, cytoplasmic membrane-bounded vesicle, cytoskeleton, endomembrane system, endoplasmic reticulum, membrane, mitochondrial envelope, mitochondrion, nucleolus, nucleus, plasma membrane, ribosome, site of polarized growth, vacuole, lipid particle, endosome, nuclear envelope, 90S preribosome, cytoplasmic mRNA processing body, cytoplasmi…			34			other	578.25
193	YBR084C-A	YBL027W	RPL19A	RPL19B	0.474557126952426	10	9	1	1	cytoplasmic translation	cytoplasmic translation	1	structural constituent of ribosome, structural molecule activity	structural constituent of ribosome, structural molecule activity	nucleus		cytoplasm, membrane, mitochondrion, ribosome, cytosolic large ribosomal subunit, cytosolic ribosome, cytosolic small ribosomal subunit, large ribosomal subunit, ribonucleoprotein complex	10			cytoplasm, ribosome	3344.25
194	YBR085W	YBL030C	AAC3	PET9	NA	NA	NA	NA	0.6	cellular respiration, generation of precursor metabolites and energy, transmembrane transport	cellular respiration, generation of precursor metabolites and energy, ion transport, nucleobase-containing compound transport, transmembrane transport	1	transmembrane transporter activity	transmembrane transporter activity	Golgi apparatus, cell cortex, cellular bud, chromosome, cytoplasm, cytoskeleton, endomembrane system, endoplasmic reticulum, membrane, mitochondrial envelope, mitochondrion, nucleus, peroxisome, plasma membrane, ribosome, site of polarized growth, vacuole, endosome, nuclear envelope, kinetochore, ribonucleoprotein complex, spindle pole body, spindle pole, spindle, ubiquitin ligase complex			25			cytoplasm, membrane, mitochondrial envelope, mitochondrion	NA
195	YBR089C-A	YPR052C	NHP6B	NHP6A	0.494471035794762	NA	NA	NA	0.666666666666667	DNA-dependent transcription, initiation, chromatin organization, transcription from RNA polymerase II promoter, transcription from RNA polymerase III promoter	DNA repair, DNA-dependent transcription, initiation, chromatin organization, response to DNA damage stimulus, transcription from RNA polymerase II promoter, transcription from RNA polymerase III promoter	1	DNA binding	DNA binding		nucleus		1			nucleus	771.5
196	YBR104W	YPR058W	YMC2	YMC1	NA	NA	NA	NA	NA			1	transmembrane transporter activity	transmembrane transporter activity				0			cytoplasm, membrane, mitochondrion	NA
197	YBR117C	YPR074C	TKL2	TKL1	0.959000017198453	NA	NA	NA	1	carbohydrate metabolic process, cofactor metabolic process, nucleobase-containing small molecule metabolic process	carbohydrate metabolic process, cofactor metabolic process, nucleobase-containing small molecule metabolic process	NA			cytoplasm, nucleus			2	nucleus		cytoplasm	3304.25
198	YBR118W	YPR080W	TEF2	TEF1	0.579554233299818	30	11	19	1	nuclear transport, nucleobase-containing compound transport, translational elongation	nuclear transport, nucleobase-containing compound transport, translational elongation	1	RNA binding, ion binding, translation factor activity, nucleic acid binding	RNA binding, ion binding, translation factor activity, nucleic acid binding	Golgi apparatus, cellular bud, cytoplasmic membrane-bounded vesicle, cytoskeleton, endomembrane system, endoplasmic reticulum, mitochondrial envelope, nucleolus, site of polarized growth, vacuole, nuclear envelope, 90S preribosome, cytoplasmic stress granule, polysome, preribosome, proteasome complex, proteasome regulatory particle, proteasome storage granule, vesicle coat		cytoplasm, membrane, mitochondrion, nucleus, plasma membrane, ribosome, cytosolic large ribosomal subunit, cytosolic ribosome, cytosolic small ribosomal subunit, large ribosomal subunit, ribonucleoprotein complex	30		mitochondrion, ribosome	cytoplasm	35268.5
199	YBR121C	YPR081C	GRS1	GRS2	1.07251985807484	28	14	14	0.4	DNA-dependent transcription, termination, cellular amino acid metabolic process, mitochondrial translation, mitochondrion organization, tRNA aminoacylation for protein translation	cellular amino acid metabolic process, tRNA aminoacylation for protein translation	1	ligase activity	ligase activity	Golgi apparatus, cytoplasmic membrane-bounded vesicle, nucleolus, 90S preribosome, cytoplasmic stress granule, cytosolic large ribosomal subunit, cytosolic ribosome, cytosolic small ribosomal subunit, large ribosomal subunit, polysome, preribosome, proteasome complex	cellular bud, endosome	chromosome, cytoplasm, cytoskeleton, endomembrane system, endoplasmic reticulum, membrane, mitochondrial envelope, mitochondrion, nucleus, plasma membrane, ribosome, site of polarized growth, vacuole, ribonucleoprotein complex	28	mitochondrion		cytoplasm	1326.25
200	YGR085C	YPR102C	RPL11B	RPL11A	0.689098646090526	22	13	9	1	cytoplasmic translation, organelle assembly, ribosomal large subunit biogenesis, ribosome assembly	cytoplasmic translation, organelle assembly, ribosomal large subunit biogenesis, ribosome assembly	1	structural constituent of ribosome, structural molecule activity	structural constituent of ribosome, structural molecule activity		Golgi apparatus, cytoplasmic membrane-bounded vesicle, mitochondrial envelope, site of polarized growth, vacuole, 90S preribosome, polysome, preribosome, proteasome complex	cytoplasm, endomembrane system, endoplasmic reticulum, membrane, mitochondrion, nucleus, plasma membrane, ribosome, cytosolic large ribosomal subunit, cytosolic ribosome, cytosolic small ribosomal subunit, large ribosomal subunit, ribonucleoprotein complex	22			cytoplasm, ribosome	3027.75
201	YGR092W	YPR111W	DBF2	DBF20	1.07084866712076	18	10	8	0.6	cellular ion homeostasis, cytokinesis, organelle fission, protein phosphorylation	RNA catabolic process, cytokinesis, organelle fission, protein phosphorylation	1	kinase activity	kinase activity	Golgi apparatus, mitochondrial envelope, ribosome, vacuole, endosome, cytosolic ribosome, ribonucleoprotein complex	cytoskeleton	cell cortex, cellular bud, cytoplasm, endomembrane system, endoplasmic reticulum, membrane, mitochondrion, nucleus, plasma membrane, site of polarized growth	18		cytoplasm	cellular bud, cytoskeleton, microtubule organizing center, site of polarized growth	102.25
202	YGR097W	YPR115W	ASK10	RGC1	0.603425683451999	NA	NA	NA	0.4	carbohydrate transport, regulation of transport, response to chemical stimulus, response to oxidative stress, transcription from RNA polymerase II promoter	carbohydrate transport, regulation of transport	NA						0	nucleus		cytoplasm	NA
203	YGR108W	YPR119W	CLB1	CLB2	1.00039035420104	NA	NA	NA	1	cytoskeleton organization, mitotic cell cycle, protein phosphorylation, regulation of cell cycle, regulation of organelle organization, regulation of protein modification process	cytoskeleton organization, mitotic cell cycle, protein phosphorylation, regulation of cell cycle, regulation of organelle organization, regulation of protein modification process	1	enzyme regulator activity	enzyme regulator activity				0		cellular bud, cytoskeleton, microtubule organizing center, site of polarized growth	cytoplasm, nucleus	NA
204	YGR109C	YPR120C	CLB6	CLB5	NA	NA	NA	NA	0.5	DNA replication, mitotic cell cycle, protein phosphorylation, regulation of cell cycle, regulation of protein modification process	DNA replication, cytoskeleton organization, mitotic cell cycle, organelle assembly, protein complex biogenesis, protein phosphorylation, regulation of DNA metabolic process, regulation of cell cycle, regulation of organelle organization, regulation of protein modification process	1	enzyme regulator activity	enzyme regulator activity				0	cellular_component	nucleus		NA
205	YGR118W	YPR132W	RPS23A	RPS23B	0.397180744106281	33	31	2	1	rRNA processing, regulation of translation, ribosomal small subunit biogenesis, translational elongation	rRNA processing, regulation of translation, ribosomal small subunit biogenesis, translational elongation	1	structural constituent of ribosome, structural molecule activity	structural constituent of ribosome, structural molecule activity	proteasome regulatory particle	vesicle coat	Golgi apparatus, cell cortex, cellular bud, chromosome, cytoplasm, cytoplasmic membrane-bounded vesicle, cytoskeleton, endomembrane system, endoplasmic reticulum, membrane, mitochondrial envelope, mitochondrion, nucleolus, nucleus, plasma membrane, ribosome, site of polarized growth, vacuole, lipid particle, nuclear envelope, 90S preribosome, cytoplasmic stress granule, cytosolic large ribosomal …	33			cytoplasm, ribosome	1935.75
206	YGR121C	YPR138C	MEP1	MEP3	0.398549820261371	NA	NA	NA	1	ion transport	ion transport	1	transmembrane transporter activity	transmembrane transporter activity	Golgi apparatus, cell cortex, cellular bud, cytoplasm, cytoplasmic membrane-bounded vesicle, cytoskeleton, endomembrane system, endoplasmic reticulum, membrane, mitochondrial envelope, mitochondrion, nucleus, plasma membrane, ribosome, site of polarized growth, vacuole, endosome, ribonucleoprotein complex			18			membrane, plasma membrane	81.75
207	YGR124W	YPR145W	ASN2	ASN1	0.733086879652448	11	6	5	1	cellular amino acid metabolic process	cellular amino acid metabolic process	1	ligase activity	ligase activity		ribosome, cytosolic large ribosomal subunit, cytosolic ribosome, cytosolic small ribosomal subunit, large ribosomal subunit	cytoplasm, membrane, mitochondrion, nucleus, plasma membrane, ribonucleoprotein complex	11			cytoplasm	2919.25
208	YGR131W	YPR149W	FHN1	NCE102	NA	NA	NA	NA	NA			NA				cytoplasm, membrane, mitochondrion, nucleus, plasma membrane, ribosome, cytosolic large ribosomal subunit, cytosolic ribosome, cytosolic small ribosomal subunit, large ribosomal subunit, ribonucleoprotein complex		11		cellular bud, cytoplasm, endoplasmic reticulum, mitochondrion, plasma membrane	membrane	1723
209	YGR136W	YPR154W	LSB1	PIN3	0.978680119678872	NA	NA	NA	1	cytoskeleton organization, protein complex biogenesis, regulation of organelle organization	cytoskeleton organization, protein complex biogenesis, regulation of organelle organization	NA			cytoplasm, endomembrane system, endoplasmic reticulum, membrane, mitochondrial envelope, mitochondrion, nucleus, plasma membrane, ribosome, ribonucleoprotein complex			10			cell cortex, cytoplasm, cytoskeleton, nucleus	244.25
210	YGR138C	YPR156C	TPO2	TPO3	0.630987621790553	NA	NA	NA	1	ion transport	ion transport	1	transmembrane transporter activity	transmembrane transporter activity		cell cortex, cellular bud, cytoplasm, cytoplasmic membrane-bounded vesicle, cytoskeleton, endomembrane system, endoplasmic reticulum, membrane, mitochondrial envelope, mitochondrion, nucleus, plasma membrane, ribosome, site of polarized growth, vacuole, cytosolic large ribosomal subunit, cytosolic ribosome, cytosolic small ribosomal subunit, large ribosomal subunit, ribonucleoprotein complex		20			cytoplasm, membrane, plasma membrane, vacuole	386.5
211	YGR141W	YPR157W	VPS62	TDA6	NA	NA	NA	NA	NA			NA						0			cellular_component	NA
212	YGR142W	YPR158W	BTN2	CUR1	NA	NA	NA	NA	0.25	amino acid transport, endosomal transport, ion transport, protein folding	protein folding	NA			cellular bud, cytoplasm, endoplasmic reticulum, membrane, mitochondrial envelope, mitochondrion, nucleus, plasma membrane, site of polarized growth			9	cytoplasm		nucleus	NA
213	YGR143W	YPR159W	SKN1	KRE6	NA	NA	NA	NA	0.666666666666667	carbohydrate metabolic process, cell wall organization or biogenesis, lipid metabolic process	carbohydrate metabolic process, cell wall organization or biogenesis	1	hydrolase activity, acting on glycosyl bonds	hydrolase activity, acting on glycosyl bonds				0		cytoplasm, cytoplasmic membrane-bounded vesicle, endomembrane system, endoplasmic reticulum, plasma membrane, site of polarized growth	membrane	216.75
214	YGL208W	YER027C	SIP2	GAL83	NA	NA	NA	NA	0.8	invasive growth in response to glucose limitation, protein complex biogenesis, protein phosphorylation, response to starvation, signaling	invasive growth in response to glucose limitation, protein complex biogenesis, protein phosphorylation, signaling	1	kinase activity	kinase activity		cytoplasm, membrane, nucleus		3	membrane, plasma membrane	endomembrane system, nucleus	cytoplasm	102
215	YGL209W	YER028C	MIG2	MIG3	1.11984176652922	NA	NA	NA	0.5	response to chemical stimulus, response to starvation, transcription from RNA polymerase II promoter	response to DNA damage stimulus, response to chemical stimulus, transcription from RNA polymerase II promoter	1	DNA binding, nucleic acid binding transcription factor activity	DNA binding, nucleic acid binding transcription factor activity		cellular bud, chromosome, cytoplasm, cytoskeleton, endomembrane system, endoplasmic reticulum, membrane, mitochondrial envelope, mitochondrion, nucleus, plasma membrane, site of polarized growth		12	cytoplasm, mitochondrion	chromosome	nucleus	NA
216	YGL210W	YER031C	YPT32	YPT31	0.672878512300211	NA	NA	NA	1	Golgi vesicle transport, endosomal transport, exocytosis	Golgi vesicle transport, endosomal transport, exocytosis	1	GTPase activity	GTPase activity	Golgi apparatus, cellular bud, cytoplasm, endomembrane system, endoplasmic reticulum, membrane, mitochondrial envelope, mitochondrion, nucleus, plasma membrane, ribosome, site of polarized growth, vacuole, ribonucleoprotein complex			14			Golgi apparatus, cytoplasm, membrane, mitochondrial envelope, mitochondrion	336.75
217	YGL222C	YER035W	EDC1	EDC2	0.879979539471641	NA	NA	NA	1	RNA catabolic process, regulation of translation	RNA catabolic process, regulation of translation	1	RNA binding, mRNA binding	RNA binding, mRNA binding	cell cortex, cellular bud, cytoplasm, cytoskeleton, endomembrane system, endoplasmic reticulum, membrane, mitochondrial envelope, mitochondrion, nucleus, plasma membrane, ribosome, site of polarized growth, vacuole, endosome, ribonucleoprotein complex			16		nucleolus	cytoplasm, nucleus	186.25
218	YGL224C	YER037W	SDT1	PHM8	NA	NA	NA	NA	0.5	nucleobase-containing small molecule metabolic process	nucleobase-containing small molecule metabolic process, response to starvation	1	phosphatase activity	phosphatase activity		cytoplasm, endomembrane system, endoplasmic reticulum, membrane, mitochondrial envelope, mitochondrion, nucleus, plasma membrane, ribosome, site of polarized growth, vacuole, ribonucleoprotein complex		12	cellular_component	cytoplasm, nucleus		NA
219	YGL225W	YER039C	VRG4	HVG1	NA	NA	NA	NA	NA			NA			Golgi apparatus, cell cortex, cellular bud, cytoplasm, cytoplasmic membrane-bounded vesicle, cytoskeleton, endomembrane system, endoplasmic reticulum, membrane, mitochondrial envelope, mitochondrion, nucleolus, nucleus, plasma membrane, ribosome, site of polarized growth, vacuole, lipid particle, endosome, nuclear envelope, 90S preribosome, cytosolic large ribosomal subunit, cytosolic ribosome, c…			32	Golgi apparatus, cytoplasm, mitochondrion		membrane	1073.75
220	YGL228W	YFR039C	SHE10	YFR039C	NA	NA	NA	NA	NA			NA				cellular bud, chromosome, cytoplasm, endomembrane system, endoplasmic reticulum, membrane, mitochondrial envelope, mitochondrion, nucleus, site of polarized growth, vacuole		11			cellular_component	NA
221	YGL229C	YFR040W	SAP4	SAP155	1.00597378522619	NA	NA	NA	1	mitotic cell cycle	mitotic cell cycle	1	phosphatase activity	phosphatase activity		Golgi apparatus, cellular bud, chromosome, cytoplasm, cytoskeleton, endomembrane system, endoplasmic reticulum, membrane, mitochondrial envelope, mitochondrion, nucleus, plasma membrane, ribosome, site of polarized growth, vacuole, endosome, cytoplasmic mRNA processing body, ribonucleoprotein complex		18	mitochondrion		cytoplasm	126
222	YGL253W	YFR053C	HXK2	HXK1	0.679364315820637	19	10	9	0.75	carbohydrate metabolic process, carbohydrate transport, generation of precursor metabolites and energy, response to chemical stimulus	carbohydrate metabolic process, carbohydrate transport, generation of precursor metabolites and energy	1	kinase activity	kinase activity		cell cortex, cellular bud, cytoskeleton, mitochondrial envelope, plasma membrane, vacuole, cytosolic large ribosomal subunit, cytosolic small ribosomal subunit, large ribosomal subunit	cytoplasm, endomembrane system, endoplasmic reticulum, membrane, mitochondrion, nucleus, ribosome, site of polarized growth, cytosolic ribosome, ribonucleoprotein complex	19	nucleus		cytoplasm, mitochondrion	5410
223	YHL035C	YLL048C	VMR1	YBT1	NA	NA	NA	NA	0	response to chemical stimulus	ion transport	1	ATPase activity, transmembrane transporter activity	ATPase activity, transmembrane transporter activity		cytoplasm, membrane, vacuole		3	mitochondrion, ribosome		cytoplasm, membrane, vacuole	185.75
224	YHL034C	YLL046C	SBP1	RNP1	NA	NA	NA	NA	NA			1	RNA binding	RNA binding	Golgi apparatus, cytoplasm, cytoplasmic membrane-bounded vesicle, endomembrane system, endoplasmic reticulum, membrane, mitochondrial envelope, mitochondrion, nucleus, plasma membrane, ribosome, site of polarized growth, vacuole, 90S preribosome, cytoplasmic stress granule, cytosolic large ribosomal subunit, cytosolic ribosome, cytosolic small ribosomal subunit, large ribosomal subunit, polysome,…			23	nucleolus, nucleus		cytoplasm	948.5
225	YHL033C	YLL045C	RPL8A	RPL8B	0.327692886930754	27	19	8	1	cytoplasmic translation	cytoplasmic translation	1	structural constituent of ribosome, structural molecule activity	structural constituent of ribosome, structural molecule activity	Golgi apparatus, cell cortex, cellular bud, cytoskeleton, nucleolus, vacuole, 90S preribosome, vesicle coat		cytoplasm, cytoplasmic membrane-bounded vesicle, endomembrane system, endoplasmic reticulum, membrane, mitochondrial envelope, mitochondrion, nucleus, plasma membrane, ribosome, site of polarized growth, cytoplasmic stress granule, cytosolic large ribosomal subunit, cytosolic ribosome, cytosolic small ribosomal subunit, large ribosomal subunit, polysome, preribosome, ribonucleoprotein complex	27			cytoplasm, ribosome	12070.75
226	YLR313C	YLL021W	SPH1	SPA2	NA	NA	NA	NA	0.666666666666667	cell budding, cell morphogenesis, conjugation, cytokinesis, pseudohyphal growth, response to chemical stimulus	cell morphogenesis, conjugation, pseudohyphal growth, response to chemical stimulus	NA						0		cell cortex, cytoplasm	cellular bud, site of polarized growth	NA
227	YLR310C	YLL016W	CDC25	SDC25	NA	NA	NA	NA	NA			NA						0	cytoplasm, endomembrane system, endoplasmic reticulum, membrane, nucleus			NA
228	YGR162W	YGL049C	TIF4631	TIF4632	0.621782928414656	NA	NA	NA	0.666666666666667	organelle assembly, ribosomal large subunit biogenesis, translational initiation	organelle assembly, translational initiation	0.666666666666667	RNA binding, translation factor activity, nucleic acid binding	RNA binding, mRNA binding, translation factor activity, nucleic acid binding	Golgi apparatus, cell cortex, cellular bud, cytoplasm, cytoplasmic membrane-bounded vesicle, cytoskeleton, endomembrane system, endoplasmic reticulum, membrane, mitochondrial envelope, mitochondrion, nucleolus, nucleus, plasma membrane, ribosome, site of polarized growth, vacuole, nuclear envelope, 90S preribosome, cytoplasmic stress granule, cytosolic large ribosomal subunit, cytosolic ribosome,…			28	mitochondrion, ribosome		cytoplasm	1366.75
229	YGR148C	YGL031C	RPL24B	RPL24A	0.0615425775905706	12	11	1	1	cytoplasmic translation	cytoplasmic translation	1	RNA binding, structural constituent of ribosome, structural molecule activity	RNA binding, structural constituent of ribosome, structural molecule activity		preribosome	cytoplasm, membrane, mitochondrion, nucleus, plasma membrane, ribosome, cytosolic large ribosomal subunit, cytosolic ribosome, cytosolic small ribosomal subunit, large ribosomal subunit, ribonucleoprotein complex	12			cytoplasm, ribosome	5678.25
230	YBL009W	YGL021W	ALK2	ALK1	NA	NA	NA	NA	1	organelle fission, protein phosphorylation	organelle fission, protein phosphorylation	1	kinase activity	kinase activity		cell cortex, cellular bud, cytoplasm, endoplasmic reticulum, membrane, mitochondrion, nucleus, plasma membrane, site of polarized growth, vacuole		10			cellular_component	NA
231	YBL005W	YGL013C	PDR3	PDR1	0.866994231897375	7	5	2	1	response to chemical stimulus, transcription from RNA polymerase II promoter	response to chemical stimulus, transcription from RNA polymerase II promoter	0.5	nucleic acid binding transcription factor activity	DNA binding, nucleic acid binding transcription factor activity	mitochondrial envelope	ribonucleoprotein complex	chromosome, cytoplasm, membrane, mitochondrion, nucleus	7			cytoplasm, nucleus	NA
232	YAR002C-A	YGL002W	ERP1	ERP6	NA	NA	NA	NA	1	Golgi vesicle transport	Golgi vesicle transport	NA			Golgi apparatus, cellular bud, cytoplasm, cytoplasmic membrane-bounded vesicle, cytoskeleton, endomembrane system, endoplasmic reticulum, membrane, mitochondrial envelope, mitochondrion, nucleolus, nucleus, plasma membrane, ribosome, site of polarized growth, vacuole, nuclear envelope, 90S preribosome, cytosolic large ribosomal subunit, cytosolic ribosome, cytosolic small ribosomal subunit, large…			28	cytoplasmic membrane-bounded vesicle	membrane	cytoplasm, mitochondrion	546.75
233	YLR324W	YGR004W	PEX30	PEX31	0.819904306284737	NA	NA	NA	1	peroxisome organization	peroxisome organization	NA				membrane		1			cytoplasm, membrane, peroxisome	54.5
234	YLR327C	YGR008C	TMA10	STF2	0.635857911296286	NA	NA	NA	NA			NA				cytoplasm, endomembrane system, endoplasmic reticulum, membrane, mitochondrial envelope, mitochondrion, nucleus, plasma membrane, ribosome, vacuole, cytosolic large ribosomal subunit, cytosolic ribosome, large ribosomal subunit, ribonucleoprotein complex		14	nucleus, ribosome		cytoplasm	308
235	YLR328W	YGR010W	NMA1	NMA2	0.497675842676897	NA	NA	NA	1	cofactor metabolic process, nucleobase-containing small molecule metabolic process	cofactor metabolic process, nucleobase-containing small molecule metabolic process	1	nucleotidyltransferase activity	nucleotidyltransferase activity	Golgi apparatus, cellular bud, chromosome, cytoplasm, cytoskeleton, endomembrane system, endoplasmic reticulum, membrane, mitochondrial envelope, mitochondrion, nucleus, plasma membrane, ribosome, site of polarized growth, vacuole, endosome, nuclear envelope, ribonucleoprotein complex			18	cytoplasm		nucleus	108.75
236	YLR332W	YGR023W	MID2	MTL1	NA	NA	NA	NA	0.2	cell morphogenesis, cell wall organization or biogenesis, conjugation, mRNA processing, peroxisome organization, response to chemical stimulus, response to osmotic stress, signaling	cell wall organization or biogenesis, response to chemical stimulus, response to oxidative stress, response to starvation	NA			cell cortex, cellular bud, cytoplasm, cytoskeleton, endomembrane system, endoplasmic reticulum, membrane, mitochondrion, nucleus, plasma membrane, ribosome, site of polarized growth, vacuole, cytosolic large ribosomal subunit, cytosolic ribosome, cytosolic small ribosomal subunit, large ribosomal subunit, ribonucleoprotein complex			18	site of polarized growth		membrane, plasma membrane	311
237	YLR333C	YGR027C	RPS25B	RPS25A	0.550260030992996	24	18	6	1	cytoplasmic translation	cytoplasmic translation	1	structural constituent of ribosome, structural molecule activity	structural constituent of ribosome, structural molecule activity	Golgi apparatus, site of polarized growth, vacuole, nuclear envelope, cytoplasmic stress granule, vesicle coat		cytoplasm, cytoplasmic membrane-bounded vesicle, endomembrane system, endoplasmic reticulum, membrane, mitochondrial envelope, mitochondrion, nucleus, plasma membrane, ribosome, 90S preribosome, cytosolic large ribosomal subunit, cytosolic ribosome, cytosolic small ribosomal subunit, large ribosomal subunit, polysome, preribosome, ribonucleoprotein complex	24			cytoplasm, ribosome	5154.25
238	YLR342W	YGR032W	FKS1	GSC2	NA	NA	NA	NA	0.2	carbohydrate metabolic process, endocytosis, regulation of transport	carbohydrate metabolic process, cell wall organization or biogenesis, sporulation	1	transferase activity, transferring glycosyl groups	transferase activity, transferring glycosyl groups	Golgi apparatus, cell cortex, cellular bud, chromosome, cytoplasm, cytoskeleton, endomembrane system, endoplasmic reticulum, membrane, mitochondrial envelope, mitochondrion, nucleus, plasma membrane, ribosome, site of polarized growth, vacuole, nuclear envelope, ribonucleoprotein complex, spindle, spliceosomal complex			20	cellular bud, mitochondrion, site of polarized growth		cell cortex, cytoplasm, cytoskeleton, membrane, plasma membrane	149
239	YLR344W	YGR034W	RPL26A	RPL26B	0.227305144716479	25	18	7	1	cytoplasmic translation	cytoplasmic translation	1	RNA binding, structural constituent of ribosome, structural molecule activity	RNA binding, structural constituent of ribosome, structural molecule activity		Golgi apparatus, nucleolus, site of polarized growth, vacuole, nuclear envelope, cytoplasmic stress granule, vesicle coat	cytoplasm, cytoplasmic membrane-bounded vesicle, endomembrane system, endoplasmic reticulum, membrane, mitochondrial envelope, mitochondrion, nucleus, plasma membrane, ribosome, 90S preribosome, cytosolic large ribosomal subunit, cytosolic ribosome, cytosolic small ribosomal subunit, large ribosomal subunit, polysome, preribosome, ribonucleoprotein complex	25			cytoplasm, ribosome	5680.75
240	YLR346C	YGR035C	YLR346C	YGR035C	NA	NA	NA	NA	NA			NA			cytoplasm, endomembrane system, endoplasmic reticulum, membrane, mitochondrion, nucleus			6	cytoplasm, mitochondrion	cellular_component		NA
241	YLR350W	YGR038W	ORM2	ORM1	0.499417899367319	NA	NA	NA	1	lipid metabolic process, response to chemical stimulus	lipid metabolic process, response to chemical stimulus	NA				cytoplasm, endomembrane system, endoplasmic reticulum, membrane		4			cytoplasm, endomembrane system, endoplasmic reticulum, membrane	229.25
242	YLR353W	YGR041W	BUD8	BUD9	0.605091650702033	19	14	5	0.5	cytokinesis, pseudohyphal growth	cytokinesis	NA			ribosome, ribonucleoprotein complex, spindle	cell cortex, endosome	cellular bud, chromosome, cytoplasm, cytoskeleton, endomembrane system, endoplasmic reticulum, membrane, mitochondrial envelope, mitochondrion, nucleus, peroxisome, plasma membrane, site of polarized growth, vacuole	19			cellular bud, membrane, plasma membrane, site of polarized growth	NA
243	YLR354C	YGR043C	TAL1	NQM1	1.15279521701247	33	5	28	NA			NA			cytosolic large ribosomal subunit, cytosolic ribosome, large ribosomal subunit	Golgi apparatus, cell cortex, cellular bud, chromosome, cytoplasmic membrane-bounded vesicle, cytoskeleton, endomembrane system, endoplasmic reticulum, membrane, mitochondrial envelope, nucleolus, plasma membrane, site of polarized growth, vacuole, endosome, nuclear envelope, condensed nuclear chromosome kinetochore, kinetochore, microtubule, mitochondrial ribosome, spindle pole body, spindle pol…	cytoplasm, mitochondrion, nucleus, ribosome, ribonucleoprotein complex	33	cytoplasm		nucleus	759.75
244	YLR356W	YGR049W	ATG33	SCM4	0.797278669788677	16	3	13	NA			NA			cellular bud, chromosome, cytoskeleton, endomembrane system, endoplasmic reticulum, mitochondrial envelope, nucleus, peroxisome, plasma membrane, site of polarized growth, vacuole, ribonucleoprotein complex, spindle		cytoplasm, membrane, mitochondrion	16		mitochondrial envelope	cytoplasm, membrane, mitochondrion	NA
245	YLR357W	YGR056W	RSC2	RSC1	NA	NA	NA	NA	0.625	DNA recombination, DNA repair, DNA-dependent transcription, elongation, chromatin organization, chromosome segregation, response to DNA damage stimulus, transcription from RNA polymerase II promoter	DNA repair, DNA-dependent transcription, elongation, chromatin organization, response to DNA damage stimulus, sporulation, transcription from RNA polymerase II promoter	0.5	ATPase activity, DNA binding	ATPase activity				0			nucleus	68.5
246	YLR371W	YGR070W	ROM2	ROM1	NA	NA	NA	NA	0.4	cell wall organization or biogenesis, endocytosis, nucleobase-containing small molecule metabolic process, regulation of transport, signaling	nucleobase-containing small molecule metabolic process, signaling	0.25	enzyme regulator activity, ion binding, lipid binding, signal transducer activity	enzyme regulator activity	cellular bud, cytoplasm, cytoskeleton, endomembrane system, endoplasmic reticulum, membrane, mitochondrial envelope, mitochondrion, nucleus, plasma membrane, site of polarized growth, vacuole			12	cellular bud, site of polarized growth	other		NA
247	YLR373C	YGR071C	VID22	ENV11	0.477211636101392	NA	NA	NA	NA			NA			Golgi apparatus, cell cortex, cellular bud, chromosome, cytoplasm, cytoplasmic membrane-bounded vesicle, cytoskeleton, endomembrane system, endoplasmic reticulum, membrane, mitochondrial envelope, mitochondrion, nucleolus, nucleus, plasma membrane, ribosome, site of polarized growth, vacuole, lipid particle, endosome, nuclear envelope, 90S preribosome, DNA-directed RNA polymerase II, holoenzyme, …			59	membrane, plasma membrane	nucleus		62
248	YLR375W	YDL048C	STP3	STP4	0.866052366331925	17	3	14	NA			1	DNA binding	DNA binding	endomembrane system, mitochondrion, nucleolus, nuclear envelope, DNA-directed RNA polymerase II, holoenzyme, U2-type prespliceosome, U2-type spliceosomal complex, core mediator complex, histone acetyltransferase complex, histone deacetylase complex, ribonucleoprotein complex, small nuclear ribonucleoprotein complex, spliceosomal complex, transcription factor complex		chromosome, cytoplasm, nucleus	17		cytoplasm, mitochondrion	nucleus	NA
249	YLR388W	YDL061C	RPS29A	RPS29B	0.467360457373283	25	22	3	1	cytoplasmic translation	cytoplasmic translation	1	structural constituent of ribosome, structural molecule activity	structural constituent of ribosome, structural molecule activity	cell cortex, cellular bud, cytoskeleton		Golgi apparatus, cytoplasm, cytoplasmic membrane-bounded vesicle, endomembrane system, endoplasmic reticulum, membrane, mitochondrial envelope, mitochondrion, nucleus, plasma membrane, ribosome, site of polarized growth, vacuole, 90S preribosome, cytoplasmic stress granule, cytosolic large ribosomal subunit, cytosolic ribosome, cytosolic small ribosomal subunit, large ribosomal subunit, polysome,…	25			cytoplasm, ribosome	1549
250	YLR399C	YDL070W	BDF1	BDF2	0.867627228662746	NA	NA	NA	0.6	DNA repair, chromatin organization, regulation of DNA metabolic process, regulation of organelle organization, response to DNA damage stimulus	chromatin organization, regulation of DNA metabolic process, regulation of organelle organization	1	DNA binding, histone binding, transcription factor binding	DNA binding, histone binding, transcription factor binding				0	chromosome		nucleus	274.25
251	YLR406C	YDL075W	RPL31B	RPL31A	NA	NA	NA	NA	1	cytoplasmic translation, regulation of translation, translational elongation	cytoplasmic translation, regulation of translation, translational elongation	1	structural constituent of ribosome, structural molecule activity	structural constituent of ribosome, structural molecule activity	Golgi apparatus, cell cortex, cellular bud, cytoplasm, cytoplasmic membrane-bounded vesicle, cytoskeleton, endomembrane system, endoplasmic reticulum, membrane, mitochondrial envelope, mitochondrion, nucleolus, nucleus, plasma membrane, ribosome, site of polarized growth, vacuole, nuclear envelope, 90S preribosome, cytoplasmic stress granule, cytosolic large ribosomal subunit, cytosolic ribosome,…			29			cytoplasm, ribosome	1326
252	YLR413W	YKL187C	YLR413W	YKL187C	1.20813241457239	NA	NA	NA	NA			NA			cell cortex, cellular bud, cytoplasm, cytoskeleton, endomembrane system, endoplasmic reticulum, membrane, mitochondrion, nucleus, plasma membrane, ribosome, site of polarized growth, vacuole, cytosolic large ribosomal subunit, cytosolic ribosome, cytosolic small ribosomal subunit, large ribosomal subunit, ribonucleoprotein complex			18		cytoplasm, mitochondrion	membrane	1981.75
253	YLR432W	YML056C	IMD3	IMD4	0.705726283165076	NA	NA	NA	NA			1	oxidoreductase activity	oxidoreductase activity	Golgi apparatus, cell cortex, cellular bud, cytoplasm, cytoplasmic membrane-bounded vesicle, cytoskeleton, endomembrane system, endoplasmic reticulum, membrane, mitochondrial envelope, mitochondrion, nucleus, plasma membrane, ribosome, site of polarized growth, vacuole, nuclear envelope, 90S preribosome, cytoplasmic stress granule, cytosolic large ribosomal subunit, cytosolic ribosome, cytosolic …			26	membrane, plasma membrane		cytoplasm	960.75
254	YLR433C	YML057W	CNA1	CMP2	0.816534906120136	18	8	10	0.8	cell wall organization or biogenesis, cellular ion homeostasis, conjugation, response to chemical stimulus, signaling	cellular ion homeostasis, conjugation, response to chemical stimulus, signaling	1	phosphatase activity	phosphatase activity		cell cortex, cellular bud, chromosome, cytoskeleton, endoplasmic reticulum, mitochondrial envelope, plasma membrane, site of polarized growth, vacuole, endosome	Golgi apparatus, cytoplasm, endomembrane system, membrane, mitochondrion, nucleus, ribosome, ribonucleoprotein complex	18			cytoplasm	194.5
255	YLR437C	YML058W	DIF1	SML1	NA	NA	NA	NA	NA			NA				Golgi apparatus, chromosome, cytoplasm, cytoplasmic membrane-bounded vesicle, cytoskeleton, endomembrane system, endoplasmic reticulum, membrane, mitochondrial envelope, mitochondrion, nucleolus, nucleus, plasma membrane, ribosome, site of polarized growth, vacuole, nuclear envelope, 90S preribosome, cytoplasmic stress granule, cytosolic large ribosomal subunit, cytosolic ribosome, cytosolic smal…		29		nucleus	cytoplasm	1280.25
256	YLR441C	YML063W	RPS1A	RPS1B	0.948043123043659	NA	NA	NA	1	cytoplasmic translation, rRNA processing, ribosomal small subunit biogenesis	cytoplasmic translation, rRNA processing, ribosomal small subunit biogenesis	1	structural constituent of ribosome, structural molecule activity	structural constituent of ribosome, structural molecule activity		Golgi apparatus, cytoplasm, cytoplasmic membrane-bounded vesicle, endomembrane system, endoplasmic reticulum, membrane, mitochondrial envelope, mitochondrion, nucleus, plasma membrane, ribosome, cytoplasmic stress granule, cytosolic large ribosomal subunit, cytosolic ribosome, cytosolic small ribosomal subunit, large ribosomal subunit, polysome, preribosome, ribonucleoprotein complex		19			cytoplasm, ribosome	3518.75
257	YLR442C	YML065W	SIR3	ORC1	NA	NA	NA	NA	0	DNA repair, RNA catabolic process, chromatin organization, response to DNA damage stimulus	DNA replication	0.2	DNA binding, histone binding, structural molecule activity	ATPase activity, DNA binding, ion binding				0	cytoplasm, mitochondrion, nucleolus		chromosome, nucleus	NA
258	YLR448W	YML073C	RPL6B	RPL6A	0.360097006075481	26	22	4	1	cytoplasmic translation, organelle assembly, ribosomal large subunit biogenesis, ribosome assembly	cytoplasmic translation, organelle assembly, ribosomal large subunit biogenesis, ribosome assembly	1	RNA binding, structural constituent of ribosome, structural molecule activity	RNA binding, structural constituent of ribosome, structural molecule activity		cell cortex, cellular bud, cytoskeleton, vesicle coat	Golgi apparatus, cytoplasm, cytoplasmic membrane-bounded vesicle, endomembrane system, endoplasmic reticulum, membrane, mitochondrial envelope, mitochondrion, nucleus, plasma membrane, ribosome, site of polarized growth, vacuole, 90S preribosome, cytoplasmic stress granule, cytosolic large ribosomal subunit, cytosolic ribosome, cytosolic small ribosomal subunit, large ribosomal subunit, polysome,…	26			cytoplasm, ribosome	2830.5
259	YLR449W	YML074C	FPR4	FPR3	0.381035169462458	NA	NA	NA	0	chromatin organization, histone modification, peptidyl-amino acid modification, protein alkylation, regulation of organelle organization, regulation of protein modification process	meiotic cell cycle, regulation of cell cycle	1	isomerase activity	isomerase activity		chromosome, cytoplasm, membrane, mitochondrial envelope, mitochondrion, nucleolus, nucleus, ribosome, vacuole, 90S preribosome, DNA-directed RNA polymerase II, holoenzyme, preribosome, large subunit precursor, preribosome, ribonucleoprotein complex, small-subunit processome		15	chromosome		nucleolus, nucleus	614
260	YLR450W	YML075C	HMG2	HMG1	0.314581041621769	24	9	15	0.5	lipid metabolic process	cofactor metabolic process, lipid metabolic process	1	oxidoreductase activity	oxidoreductase activity		Golgi apparatus, chromosome, endoplasmic reticulum, mitochondrial envelope, nucleolus, ribosome, endosome, DNA-directed RNA polymerase II, holoenzyme, cytosolic ribosome, large ribosomal subunit, mitochondrial large ribosomal subunit, mitochondrial ribosome, mitochondrial small ribosomal subunit, preribosome, large subunit precursor, preribosome	cytoplasm, endomembrane system, membrane, mitochondrion, nucleus, vacuole, nuclear envelope, nuclear pore, ribonucleoprotein complex	24			cytoplasm, endomembrane system, endoplasmic reticulum, membrane, nucleus	147.75
261	YJR127C	YML081W	RSF2	TDA9	0.591806428365567	NA	NA	NA	NA			0.5	DNA binding, nucleic acid binding transcription factor activity	DNA binding		chromosome, cytoplasm, cytoskeleton, mitochondrion, nucleus, kinetochore, ribonucleoprotein complex, spindle		8	cytoplasm		nucleus	NA
262	YJR130C	YML082W	STR2	YML082W	0.449666402034887	NA	NA	NA	NA			0	transferase activity, transferring alkyl or aryl (other than methyl) groups	lyase activity	cellular bud, chromosome, cytoplasm, cytoskeleton, endomembrane system, endoplasmic reticulum, membrane, mitochondrial envelope, mitochondrion, nucleus, plasma membrane, site of polarized growth, ribonucleoprotein complex			13			cytoplasm, nucleus	70.75
263	YJR145C	YHR203C	RPS4A	RPS4B	0.40232555346744	30	10	20	1	cytoplasmic translation	cytoplasmic translation	1	structural constituent of ribosome, structural molecule activity	structural constituent of ribosome, structural molecule activity	Golgi apparatus, cellular bud, chromosome, cytoplasmic membrane-bounded vesicle, cytoskeleton, endomembrane system, endoplasmic reticulum, mitochondrial envelope, nucleolus, plasma membrane, site of polarized growth, vacuole, nuclear envelope, 90S preribosome, cytoplasmic stress granule, polysome, preribosome, proteasome complex, proteasome storage granule, vesicle coat		cytoplasm, membrane, mitochondrion, nucleus, ribosome, cytosolic large ribosomal subunit, cytosolic ribosome, cytosolic small ribosomal subunit, large ribosomal subunit, ribonucleoprotein complex	30			cytoplasm, ribosome	6541.25
264	YJR147W	YHR206W	HMS2	SKN7	0.714603988476141	NA	NA	NA	0	pseudohyphal growth	response to chemical stimulus, response to osmotic stress, response to oxidative stress, transcription from RNA polymerase II promoter	NA						0			cytoplasm, nucleus	73.5
265	YJR148W	YHR208W	BAT2	BAT1	NA	NA	NA	NA	1	cellular amino acid metabolic process	cellular amino acid metabolic process	NA			Golgi apparatus, cellular bud, chromosome, cytoplasm, cytoplasmic membrane-bounded vesicle, cytoskeleton, endomembrane system, endoplasmic reticulum, membrane, mitochondrial envelope, mitochondrion, nucleus, plasma membrane, ribosome, site of polarized growth, vacuole, nuclear envelope, cytoplasmic stress granule, cytosolic large ribosomal subunit, cytosolic ribosome, cytosolic small ribosomal su…			25	nucleus	mitochondrion	cytoplasm	389.75
266	YGR283C	YMR310C	YGR283C	YMR310C	0.929292122423346	41	11	30	NA			1	methyltransferase activity	methyltransferase activity	nucleolus, ribosome, 90S preribosome, DNA-directed RNA polymerase II, holoenzyme, SAGA complex, SLIK (SAGA-like) complex, U2-type prespliceosome, U2-type spliceosomal complex, U4/U6 x U5 tri-snRNP complex, condensed nuclear chromosome kinetochore, core mediator complex, histone acetyltransferase complex, histone deacetylase complex, kinetochore, mRNA cleavage factor complex, microtubule, preribos…	cellular bud, endomembrane system, endoplasmic reticulum, plasma membrane, site of polarized growth, vacuole	chromosome, cytoplasm, cytoskeleton, membrane, mitochondrial envelope, mitochondrion, nucleus, ribonucleoprotein complex, spindle pole body, spindle pole, spindle	41	cytoplasm, nucleolus, ribosome		nucleus	NA
267	YGR279C	YMR305C	SCW4	SCW10	NA	NA	NA	NA	1	conjugation	conjugation	1	hydrolase activity, acting on glycosyl bonds	hydrolase activity, acting on glycosyl bonds		cytoplasm, endoplasmic reticulum, membrane, mitochondrion, nucleolus, nucleus, plasma membrane, vacuole, ribonucleoprotein complex		9		cytoplasm, endoplasmic reticulum	cell wall, extracellular region	310.75
268	YGR273C	YMR295C	YGR273C	YMR295C	NA	NA	NA	NA	NA			NA						0	cellular_component	cellular bud, cytoplasm, ribosome, site of polarized growth		414.25
269	YGR256W	YHR183W	GND2	GND1	1.26509098380403	32	16	16	0.6	carbohydrate metabolic process, cofactor metabolic process, nucleobase-containing small molecule metabolic process	carbohydrate metabolic process, cofactor metabolic process, nucleobase-containing small molecule metabolic process, response to chemical stimulus, response to oxidative stress	1	oxidoreductase activity	oxidoreductase activity		cell cortex, cytoplasmic membrane-bounded vesicle, nucleolus, lipid particle, nuclear envelope, 90S preribosome, cytoplasmic stress granule, cytosolic large ribosomal subunit, cytosolic ribosome, cytosolic small ribosomal subunit, large ribosomal subunit, polysome, preribosome, proteasome complex, proteasome storage granule, vesicle coat	Golgi apparatus, cellular bud, chromosome, cytoplasm, cytoskeleton, endomembrane system, endoplasmic reticulum, membrane, mitochondrial envelope, mitochondrion, nucleus, plasma membrane, ribosome, site of polarized growth, vacuole, ribonucleoprotein complex	32	membrane, plasma membrane	mitochondrion	cytoplasm	5564.25
270	YGR254W	YHR174W	ENO1	ENO2	0.717246872111391	NA	NA	NA	1	carbohydrate metabolic process, generation of precursor metabolites and energy, membrane fusion, regulation of organelle organization, vacuole organization	carbohydrate metabolic process, generation of precursor metabolites and energy, membrane fusion, regulation of organelle organization, vacuole organization	1	lyase activity	lyase activity		Golgi apparatus, cell cortex, cellular bud, chromosome, cytoplasm, cytoplasmic membrane-bounded vesicle, cytoskeleton, endomembrane system, endoplasmic reticulum, membrane, mitochondrial envelope, mitochondrion, nucleolus, nucleus, plasma membrane, ribosome, site of polarized growth, vacuole, lipid particle, nuclear envelope, 90S preribosome, cytoplasmic mRNA processing body, cytoplasmic stress g…		30			cytoplasm, membrane, mitochondrion, plasma membrane, vacuole	44600.75
271	YGR248W	YHR163W	SOL4	SOL3	0.899657378912059	7	4	3	1	carbohydrate metabolic process, cofactor metabolic process, nucleobase-containing small molecule metabolic process	carbohydrate metabolic process, cofactor metabolic process, nucleobase-containing small molecule metabolic process	NA			endomembrane system	mitochondrion, ribonucleoprotein complex	cytoplasm, endoplasmic reticulum, membrane, nucleus	7			cytoplasm, nucleus	119.5
272	YGR243W	YHR162W	FMP43	MPC2	0.673000098907593	NA	NA	NA	1	ion transport	ion transport	1	transmembrane transporter activity	transmembrane transporter activity				0			cytoplasm, membrane, mitochondrial envelope, mitochondrion	125
273	YGR241C	YHR161C	YAP1802	YAP1801	0.536708829318205	NA	NA	NA	1	endocytosis	endocytosis	NA			cell cortex, cellular bud, cytoplasm, cytoskeleton, endomembrane system, endoplasmic reticulum, membrane, mitochondrion, nucleus, plasma membrane, site of polarized growth			11			cell cortex, cytoplasm, cytoskeleton	117.5
274	YGR239C	YHR160C	PEX21	PEX18	NA	NA	NA	NA	1	peroxisome organization, protein targeting, transmembrane transport	peroxisome organization, protein targeting, transmembrane transport	NA						0			cytoplasm, peroxisome	NA
275	YGR238C	YHR158C	KEL2	KEL1	0.710763798992922	NA	NA	NA	0.833333333333333	conjugation, mitotic cell cycle, organelle fission, regulation of cell cycle, regulation of organelle organization	cell morphogenesis, conjugation, mitotic cell cycle, organelle fission, regulation of cell cycle, regulation of organelle organization	NA						0		cytoplasm	cellular bud, site of polarized growth	90.25
276	YGR230W	YHR152W	BNS1	SPO12	NA	NA	NA	NA	NA			NA						0	cellular_component	nucleolus, nucleus		NA
277	YGR221C	YHR149C	TOS2	SKG6	NA	NA	NA	NA	NA			NA						0		cell cortex, cytoplasm, membrane	cellular bud, site of polarized growth	105
278	YGR214W	YLR048W	RPS0A	RPS0B	0.632159685378361	27	8	19	1	cytoplasmic translation, nuclear transport, nucleobase-containing compound transport, organelle assembly, rRNA processing, ribosomal small subunit biogenesis, ribosome assembly	cytoplasmic translation, nuclear transport, nucleobase-containing compound transport, organelle assembly, rRNA processing, ribosomal small subunit biogenesis, ribosome assembly	1	structural constituent of ribosome, structural molecule activity	structural constituent of ribosome, structural molecule activity	Golgi apparatus, cell cortex, cellular bud, cytoplasmic membrane-bounded vesicle, cytoskeleton, endomembrane system, endoplasmic reticulum, mitochondrial envelope, mitochondrion, nucleolus, nucleus, plasma membrane, site of polarized growth, vacuole, 90S preribosome, cytoplasmic stress granule, polysome, preribosome, proteasome complex		cytoplasm, membrane, ribosome, cytosolic large ribosomal subunit, cytosolic ribosome, cytosolic small ribosomal subunit, large ribosomal subunit, ribonucleoprotein complex	27			cytoplasm, ribosome	3400.5
279	YGR213C	YLR046C	RTA1	YLR046C	NA	NA	NA	NA	NA			NA						0	plasma membrane		membrane	NA
280	YGR209C	YLR043C	TRX2	TRX1	0.35943313043971	NA	NA	NA	1	Golgi vesicle transport, membrane fusion, organelle inheritance, response to chemical stimulus, response to oxidative stress, vacuole organization	Golgi vesicle transport, membrane fusion, organelle inheritance, response to chemical stimulus, response to oxidative stress, vacuole organization	1	oxidoreductase activity	oxidoreductase activity	Golgi apparatus, cellular bud, chromosome, cytoplasm, cytoplasmic membrane-bounded vesicle, cytoskeleton, endomembrane system, endoplasmic reticulum, membrane, mitochondrial envelope, mitochondrion, nucleolus, nucleus, plasma membrane, ribosome, site of polarized growth, vacuole, lipid particle, nuclear envelope, 90S preribosome, cytoplasmic stress granule, cytosolic large ribosomal subunit, cyto…			31		mitochondrial envelope, mitochondrion	cytoplasm, vacuole	1497.75
281	YGR197C	YJR015W	SNG1	YJR015W	NA	NA	NA	NA	NA			NA						0	plasma membrane	cytoplasm, endoplasmic reticulum	membrane	56.5
282	YGR192C	YJR009C	TDH3	TDH2	0.428226982933847	35	27	8	1	carbohydrate metabolic process, generation of precursor metabolites and energy	carbohydrate metabolic process, generation of precursor metabolites and energy	1	oxidoreductase activity	oxidoreductase activity	Golgi apparatus, cell cortex, cellular bud, lipid particle, DNA-directed RNA polymerase II, holoenzyme, exosome (RNase complex), vesicle coat	cytoplasmic stress granule	chromosome, cytoplasm, cytoplasmic membrane-bounded vesicle, cytoskeleton, endomembrane system, endoplasmic reticulum, membrane, mitochondrial envelope, mitochondrion, nucleolus, nucleus, plasma membrane, ribosome, site of polarized growth, vacuole, nuclear envelope, 90S preribosome, cytosolic large ribosomal subunit, cytosolic ribosome, cytosolic small ribosomal subunit, large ribosomal subunit,…	35			cell wall, cytoplasm, membrane, mitochondrion, plasma membrane	38337.75
283	YGR188C	YJL013C	BUB1	MAD3	0.595150152404439	18	5	13	0.714285714285714	chromosome segregation, cytoskeleton organization, mitotic cell cycle, organelle fission, protein phosphorylation, regulation of cell cycle, regulation of organelle organization	chromosome segregation, mitotic cell cycle, organelle fission, regulation of cell cycle, regulation of organelle organization	NA			cellular bud, cytoskeleton, endomembrane system, mitochondrial envelope, nucleolus, site of polarized growth, vacuole, condensed nuclear chromosome kinetochore, kinetochore, ribonucleoprotein complex, spindle pole body, spindle pole, spindle		chromosome, cytoplasm, membrane, mitochondrion, nucleus	18	chromosome		nucleus	NA
284	YGR169C-A	YJR005C-A	YGR169C-A	YJR005C-A	NA	NA	NA	NA	NA			NA						0			cellular_component	NA
285	YGR180C	YJL026W	RNR4	RNR2	NA	NA	NA	NA	0.5	cofactor metabolic process, nucleobase-containing small molecule metabolic process	nucleobase-containing small molecule metabolic process	1	oxidoreductase activity	oxidoreductase activity				0			cytoplasm, nucleus	9201.75
286	YLL012W	YLR020C	YEH1	YEH2	1.28254807847458	NA	NA	NA	0.5	lipid metabolic process	cell wall organization or biogenesis, lipid metabolic process	NA			cytoplasm, membrane, mitochondrial envelope, mitochondrion			4	cytoplasm	plasma membrane	membrane	112.25
287	YLL010C	YLR019W	PSR1	PSR2	NA	NA	NA	NA	NA			1	phosphatase activity	phosphatase activity	cell cortex, cellular bud, cytoplasm, endoplasmic reticulum, membrane, mitochondrion, nucleus, plasma membrane, site of polarized growth, vacuole			10			membrane, plasma membrane	112
288	YKL148C	YJL045W	SDH1	YJL045W	NA	NA	NA	NA	1	cellular respiration, generation of precursor metabolites and energy	cellular respiration, generation of precursor metabolites and energy	0.5	ion binding, oxidoreductase activity	oxidoreductase activity				0	membrane, mitochondrial envelope		cytoplasm, mitochondrion	NA
289	YKL156W	YHR021C	RPS27A	RPS27B	0.441305191252701	31	13	18	1	cytoplasmic translation, organelle assembly, rRNA processing, ribosomal small subunit biogenesis, ribosome assembly	cytoplasmic translation, organelle assembly, rRNA processing, ribosomal small subunit biogenesis, ribosome assembly	1	structural constituent of ribosome, structural molecule activity	structural constituent of ribosome, structural molecule activity		Golgi apparatus, cell cortex, cellular bud, cytoplasmic membrane-bounded vesicle, cytoskeleton, endoplasmic reticulum, mitochondrial envelope, nucleolus, site of polarized growth, vacuole, lipid particle, nuclear envelope, 90S preribosome, cytoplasmic stress granule, polysome, proteasome complex, proteasome storage granule, vesicle coat	cytoplasm, endomembrane system, membrane, mitochondrion, nucleus, plasma membrane, ribosome, cytosolic large ribosomal subunit, cytosolic ribosome, cytosolic small ribosomal subunit, large ribosomal subunit, preribosome, ribonucleoprotein complex	31			cytoplasm, ribosome	4208.75
290	YKL161C	YHR030C	KDX1	SLT2	NA	NA	NA	NA	NA			0.5	kinase activity	kinase activity, signal transducer activity				0	cellular_component	cellular bud, cytoplasm, nucleus, site of polarized growth		89.75
291	YKL157W	YHR047C	APE2	AAP1	0.77654693855979	NA	NA	NA	NA			1	peptidase activity	peptidase activity				0	extracellular region, mitochondrion	nucleus	cytoplasm	499.5
292	YDR300C	YHR033W	PRO1	YHR033W	NA	NA	NA	NA	NA			NA			cytoplasm			1			cytoplasm	329.5
293	YDR303C	YHR056C	RSC3	RSC30	NA	NA	NA	NA	0.333333333333333	DNA replication, DNA-dependent transcription, elongation, chromatin organization, mitotic cell cycle, regulation of DNA metabolic process, regulation of cell cycle, transcription from RNA polymerase II promoter	DNA repair, DNA-dependent transcription, elongation, chromatin organization, response to DNA damage stimulus, transcription from RNA polymerase II promoter	1	ATPase activity, DNA binding	ATPase activity, DNA binding				0			nucleus	221
294	YDR304C	YHR057C	CPR5	CPR2	0.797822309105067	19	3	16	NA			1	isomerase activity	isomerase activity		Golgi apparatus, cell cortex, cellular bud, chromosome, cytoskeleton, endomembrane system, endoplasmic reticulum, mitochondrial envelope, mitochondrion, nucleus, plasma membrane, ribosome, site of polarized growth, endosome, ribonucleoprotein complex, spindle	cytoplasm, membrane, vacuole	19	cytoplasm, endoplasmic reticulum	cellular_component		78.5
295	YDR309C	YHR061C	GIC2	GIC1	0.639849023539023	21	1	20	0.875	cell budding, cytokinesis, cytoskeleton organization, mitotic cell cycle, organelle fission, regulation of cell cycle, regulation of organelle organization, signaling	cell budding, cytokinesis, mitotic cell cycle, organelle fission, regulation of cell cycle, regulation of organelle organization, signaling	0.5	enzyme binding, enzyme regulator activity, ion binding, lipid binding	enzyme binding, enzyme regulator activity		Golgi apparatus, cell cortex, cellular bud, chromosome, cytoplasmic membrane-bounded vesicle, cytoskeleton, endomembrane system, endoplasmic reticulum, membrane, mitochondrial envelope, mitochondrion, nucleus, plasma membrane, ribosome, site of polarized growth, vacuole, endosome, nuclear envelope, ribonucleoprotein complex, spindle	cytoplasm	21	membrane, plasma membrane	nucleus	cell cortex, cellular bud, cytoplasm, cytoskeleton, site of polarized growth	70.75
296	YDR312W	YHR066W	SSF2	SSF1	0.624205750803214	NA	NA	NA	1	conjugation, organelle assembly, ribosomal large subunit biogenesis, ribosome assembly	conjugation, organelle assembly, ribosomal large subunit biogenesis, ribosome assembly	1	RNA binding, rRNA binding	RNA binding, rRNA binding	chromosome, cytoplasm, mitochondrion, nucleolus, nucleus, 90S preribosome, DNA-directed RNA polymerase II, holoenzyme, core mediator complex, exosome (RNase complex), histone acetyltransferase complex, histone deacetylase complex, preribosome, ribonucleoprotein complex, small nuclear ribonucleoprotein complex, transcription factor complex			15			nucleolus, nucleus	203
297	YDR326C	YHR080C	YSP2	YHR080C	NA	NA	NA	NA	NA			NA			cell cortex, cellular bud, chromosome, cytoplasm, cytoskeleton, endomembrane system, endoplasmic reticulum, membrane, mitochondrial envelope, mitochondrion, nucleus, peroxisome, plasma membrane, ribosome, site of polarized growth, vacuole, endosome, ribonucleoprotein complex, spindle pole body, spindle pole, spindle			21		ribosome	cytoplasm, mitochondrion	NA
298	YDR341C	YHR091C	YDR341C	MSR1	NA	NA	NA	NA	0.5	cellular amino acid metabolic process, tRNA aminoacylation for protein translation	cellular amino acid metabolic process, mitochondrial translation, mitochondrion organization, tRNA aminoacylation for protein translation	1	ligase activity	ligase activity				0			cytoplasm, mitochondrion	NA
299	YDR342C	YHR092C	HXT7	HXT4	NA	NA	NA	NA	0.5	carbohydrate transport, transmembrane transport	carbohydrate transport	1	transmembrane transporter activity	transmembrane transporter activity				0	cytoplasm, mitochondrion		membrane, plasma membrane	NA
300	YDR343C	YHR094C	HXT6	HXT1	NA	NA	NA	NA	0.5	carbohydrate transport, transmembrane transport	carbohydrate transport	1	transmembrane transporter activity	transmembrane transporter activity	cytoplasm, membrane, mitochondrion, plasma membrane, ribosome, cytosolic ribosome, ribonucleoprotein complex			7	cytoplasm, mitochondrion		membrane, plasma membrane	1714.5
301	YDR345C	YHR096C	HXT3	HXT5	NA	NA	NA	NA	0.5	carbohydrate transport, transmembrane transport	carbohydrate transport	1	transmembrane transporter activity	transmembrane transporter activity	cytoplasm, membrane, mitochondrion, plasma membrane			4			membrane, plasma membrane	1782.75
302	YDR348C	YHR097C	PAL1	YHR097C	0.563469840125097	NA	NA	NA	NA			NA				Golgi apparatus, cell cortex, cellular bud, chromosome, cytoplasm, cytoplasmic membrane-bounded vesicle, cytoskeleton, endomembrane system, endoplasmic reticulum, membrane, mitochondrial envelope, mitochondrion, nucleus, plasma membrane, ribosome, site of polarized growth, vacuole, endosome, nuclear envelope, cytoplasmic mRNA processing body, polysome, ribonucleoprotein complex		22	cell cortex, cellular bud, site of polarized growth	nucleus	cytoplasm	60.25
303	YDR351W	YHR103W	SBE2	SBE22	NA	NA	NA	NA	1	cell wall organization or biogenesis	cell wall organization or biogenesis	NA						0	Golgi apparatus		cytoplasm	46
304	YDR353W	YHR106W	TRR1	TRR2	1.13213872295505	NA	NA	NA	1	response to chemical stimulus, response to oxidative stress	response to chemical stimulus, response to oxidative stress	0.5	ion binding, oxidoreductase activity	oxidoreductase activity	Golgi apparatus, cellular bud, chromosome, cytoplasm, cytoplasmic membrane-bounded vesicle, cytoskeleton, endomembrane system, endoplasmic reticulum, membrane, mitochondrial envelope, mitochondrion, nucleolus, nucleus, plasma membrane, ribosome, site of polarized growth, vacuole, lipid particle, nuclear envelope, 90S preribosome, cytoplasmic stress granule, cytosolic large ribosomal subunit, cyto…			30	mitochondrial envelope		cytoplasm, mitochondrion	1264.5
305	YDR358W	YHR108W	GGA1	GGA2	0.981027803116994	NA	NA	NA	1	Golgi vesicle transport, endosomal transport, protein targeting, proteolysis involved in cellular protein catabolic process	Golgi vesicle transport, endosomal transport, protein targeting, proteolysis involved in cellular protein catabolic process	0.333333333333333	small conjugating protein binding	ion binding, lipid binding, small conjugating protein binding	Golgi apparatus, cell cortex, cellular bud, chromosome, cytoplasm, cytoplasmic membrane-bounded vesicle, cytoskeleton, endomembrane system, endoplasmic reticulum, membrane, mitochondrial envelope, mitochondrion, nucleus, plasma membrane, ribosome, site of polarized growth, vacuole, endosome, nuclear envelope, cytoplasmic mRNA processing body, ribonucleoprotein complex			21			other	306.25
306	YDR368W	YOR120W	YPR1	GCY1	0.863788867964575	8	2	6	1	carbohydrate metabolic process, response to chemical stimulus, response to oxidative stress	carbohydrate metabolic process, response to chemical stimulus, response to oxidative stress	0.333333333333333	oxidoreductase activity	RNA binding, mRNA binding, oxidoreductase activity	endomembrane system, endoplasmic reticulum, membrane, mitochondrion, plasma membrane, ribonucleoprotein complex		cytoplasm, nucleus	8			cytoplasm, nucleus	215
307	YDR379W	YOR127W	RGA2	RGA1	0.598636305161413	15	1	14	1	cell budding, conjugation, cytoskeleton organization, invasive growth in response to glucose limitation, pseudohyphal growth, response to chemical stimulus, signaling	cell budding, conjugation, cytoskeleton organization, invasive growth in response to glucose limitation, pseudohyphal growth, response to chemical stimulus, signaling	1	enzyme regulator activity	enzyme regulator activity		Golgi apparatus, cell cortex, cellular bud, cytoplasmic membrane-bounded vesicle, cytoskeleton, endomembrane system, endoplasmic reticulum, membrane, mitochondrial envelope, mitochondrion, nucleus, plasma membrane, site of polarized growth, vacuole	cytoplasm	15			cell cortex, cellular bud, cytoplasm, cytoskeleton, site of polarized growth	47.25
308	YDR385W	YOR133W	EFT2	EFT1	0.73536741966668	30	10	20	0.5	regulation of translation, translational elongation	translational elongation	1	RNA binding, translation factor activity, nucleic acid binding	RNA binding, translation factor activity, nucleic acid binding	Golgi apparatus, cell cortex, cellular bud, cytoplasmic membrane-bounded vesicle, cytoskeleton, endomembrane system, endoplasmic reticulum, mitochondrial envelope, nucleolus, plasma membrane, site of polarized growth, vacuole, nuclear envelope, 90S preribosome, cytoplasmic stress granule, polysome, preribosome, proteasome complex, proteasome storage granule, vesicle coat		cytoplasm, membrane, mitochondrion, nucleus, ribosome, cytosolic large ribosomal subunit, cytosolic ribosome, cytosolic small ribosomal subunit, large ribosomal subunit, ribonucleoprotein complex	30			cytoplasm, ribosome	6194.75
309	YDR389W	YOR134W	SAC7	BAG7	NA	NA	NA	NA	0.5	cytoskeleton organization, signaling	signaling	1	enzyme regulator activity	enzyme regulator activity				0			other	72.75
310	YDR406W	YOR153W	PDR15	PDR5	NA	NA	NA	NA	1	response to chemical stimulus	response to chemical stimulus	1	ATPase activity, transmembrane transporter activity	ATPase activity, transmembrane transporter activity		Golgi apparatus, cell cortex, cell wall, cellular bud, chromosome, cytoplasm, cytoplasmic membrane-bounded vesicle, cytoskeleton, endomembrane system, endoplasmic reticulum, membrane, mitochondrial envelope, mitochondrion, nucleolus, nucleus, peroxisome, plasma membrane, ribosome, site of polarized growth, vacuole, lipid particle, endosome, nuclear envelope, 90S preribosome, U2-type spliceosomal …		45		cytoplasm, mitochondrion, plasma membrane	membrane	1581.75
311	YDR409W	YOR156C	SIZ1	NFI1	0.846845817307044	NA	NA	NA	1	chromosome segregation, protein modification by small protein conjugation or removal	chromosome segregation, protein modification by small protein conjugation or removal	1	ligase activity	ligase activity	nucleus			1	cell cortex, cytoskeleton		chromosome, cytoplasm, nucleus	NA
312	YDR418W	YEL054C	RPL12B	RPL12A	0.401271526072317	26	13	13	1	cytoplasmic translation, organelle assembly, ribosomal large subunit biogenesis, ribosome assembly	cytoplasmic translation, organelle assembly, ribosomal large subunit biogenesis, ribosome assembly	1	structural constituent of ribosome, structural molecule activity	structural constituent of ribosome, structural molecule activity		Golgi apparatus, cell cortex, cellular bud, cytoplasmic membrane-bounded vesicle, cytoskeleton, endoplasmic reticulum, mitochondrial envelope, site of polarized growth, vacuole, 90S preribosome, cytoplasmic stress granule, polysome, vesicle coat	cytoplasm, endomembrane system, membrane, mitochondrion, nucleus, plasma membrane, ribosome, cytosolic large ribosomal subunit, cytosolic ribosome, cytosolic small ribosomal subunit, large ribosomal subunit, preribosome, ribonucleoprotein complex	26			cytoplasm, ribosome	3507.5
313	YDR423C	YML007W	CAD1	YAP1	1.03977421167307	48	23	25	0.5	response to chemical stimulus, transcription from RNA polymerase II promoter	response to chemical stimulus, response to heat, response to oxidative stress, transcription from RNA polymerase II promoter	1	DNA binding, nucleic acid binding transcription factor activity	DNA binding, nucleic acid binding transcription factor activity	cell wall, nucleolus, peroxisome, lipid particle, 90S preribosome, DNA-directed RNA polymerase II, holoenzyme, U2-type prespliceosome, U2-type spliceosomal complex, condensed nuclear chromosome kinetochore, cytoplasmic microtubule, cytosolic ribosome, kinetochore, large ribosomal subunit, microtubule, mitochondrial large ribosomal subunit, mitochondrial ribosome, nuclear pore, polysome, preriboso…		Golgi apparatus, cell cortex, cellular bud, chromosome, cytoplasm, cytoplasmic membrane-bounded vesicle, cytoskeleton, endomembrane system, endoplasmic reticulum, membrane, mitochondrial envelope, mitochondrion, nucleus, plasma membrane, ribosome, site of polarized growth, vacuole, endosome, nuclear envelope, cytoplasmic mRNA processing body, ribonucleoprotein complex, spindle, ubiquitin ligase c…	48			cytoplasm, nucleus	56.75
314	YDR436W	YML016C	PPZ2	PPZ1	0.563863391269142	NA	NA	NA	0.5	cellular ion homeostasis	cellular ion homeostasis, protein dephosphorylation	1	phosphatase activity	phosphatase activity		cell cortex, cellular bud, cytoplasm, cytoskeleton, endomembrane system, endoplasmic reticulum, membrane, mitochondrion, nucleus, plasma membrane, site of polarized growth, vacuole, ribonucleoprotein complex		13	cellular_component	cytoplasm, membrane, nucleus, plasma membrane		109
315	YDR438W	YML018C	THI74	YML018C	NA	NA	NA	NA	NA			NA				cytoplasm, membrane, vacuole		3	mitochondrion	vacuole	cytoplasm, membrane	254.25
316	YDR441C	YML022W	APT2	APT1	0.7448780597928	20	2	18	NA			1	transferase activity, transferring glycosyl groups	transferase activity, transferring glycosyl groups	Golgi apparatus, cell cortex, cellular bud, chromosome, cytoskeleton, endomembrane system, endoplasmic reticulum, membrane, mitochondrial envelope, mitochondrion, plasma membrane, ribosome, site of polarized growth, vacuole, endosome, nuclear envelope, ribonucleoprotein complex, spindle		cytoplasm, nucleus	20		nucleus	cytoplasm	483.25
317	YDR447C	YML024W	RPS17B	RPS17A	0.198601350406501	26	26	0	1	cytoplasmic translation, organelle assembly, ribosomal small subunit biogenesis, ribosome assembly	cytoplasmic translation, organelle assembly, ribosomal small subunit biogenesis, ribosome assembly	1	structural constituent of ribosome, structural molecule activity	structural constituent of ribosome, structural molecule activity			Golgi apparatus, cell cortex, cellular bud, cytoplasm, cytoplasmic membrane-bounded vesicle, cytoskeleton, endomembrane system, endoplasmic reticulum, membrane, mitochondrial envelope, mitochondrion, nucleus, plasma membrane, ribosome, site of polarized growth, vacuole, 90S preribosome, cytoplasmic stress granule, cytosolic large ribosomal subunit, cytosolic ribosome, cytosolic small ribosomal su…	26			cytoplasm, ribosome	5492.75
318	YDR450W	YML026C	RPS18A	RPS18B	0.831409901240617	15	1	14	1	cytoplasmic translation, nuclear transport, nucleobase-containing compound transport, rRNA processing, ribosomal small subunit biogenesis	cytoplasmic translation, nuclear transport, nucleobase-containing compound transport, rRNA processing, ribosomal small subunit biogenesis	1	structural constituent of ribosome, structural molecule activity	structural constituent of ribosome, structural molecule activity		endomembrane system, endoplasmic reticulum, membrane, mitochondrial envelope, mitochondrion, nucleus, plasma membrane, ribosome, cytosolic large ribosomal subunit, cytosolic ribosome, cytosolic small ribosomal subunit, large ribosomal subunit, preribosome, ribonucleoprotein complex	cytoplasm	15			cytoplasm, mitochondrion, ribosome	562
319	YDR451C	YML027W	YHP1	YOX1	0.562376332734698	2	1	1	1	mitotic cell cycle, transcription from RNA polymerase II promoter	mitotic cell cycle, transcription from RNA polymerase II promoter	1	DNA binding, protein binding transcription factor activity	DNA binding, protein binding transcription factor activity	cytoplasm		nucleus	2		cytoplasm	chromosome, nucleus	NA
320	YDR453C	YML028W	TSA2	TSA1	0.849535457075251	22	11	11	0.4	response to chemical stimulus, response to oxidative stress	protein folding, regulation of cell cycle, response to DNA damage stimulus, response to chemical stimulus, response to oxidative stress	0.5	oxidoreductase activity	oxidoreductase activity, unfolded protein binding	cell cortex, cellular bud, cytoskeleton	Golgi apparatus, cytoplasmic membrane-bounded vesicle, mitochondrial envelope, cytosolic large ribosomal subunit, cytosolic ribosome, cytosolic small ribosomal subunit, large ribosomal subunit, polysome	cytoplasm, endomembrane system, endoplasmic reticulum, membrane, mitochondrion, nucleus, plasma membrane, ribosome, site of polarized growth, vacuole, ribonucleoprotein complex	22			cytoplasm	3963
321	YDR458C	YML034W	HEH2	SRC1	0.840002366982954	NA	NA	NA	NA			NA				Golgi apparatus, cell cortex, cellular bud, chromosome, cytoplasm, cytoplasmic membrane-bounded vesicle, cytoskeleton, endomembrane system, endoplasmic reticulum, membrane, mitochondrial envelope, mitochondrion, nucleolus, nucleus, plasma membrane, ribosome, site of polarized growth, vacuole, endosome, nuclear envelope, U2-type prespliceosome, U2-type spliceosomal complex, histone acetyltransfera…		33			endomembrane system, nucleus	45.25
322	YDR463W	YHR006W	STP1	STP2	0.427259116928169	NA	NA	NA	0.333333333333333	RNA splicing, tRNA processing, transcription from RNA polymerase II promoter	transcription from RNA polymerase II promoter	1	DNA binding, nucleic acid binding transcription factor activity	DNA binding, nucleic acid binding transcription factor activity		chromosome, cytoplasm, nucleus		3	membrane, plasma membrane		cytoplasm, nucleus	NA
323	YDR471W	YHR010W	RPL27B	RPL27A	0.732484611436386	NA	NA	NA	1	cytoplasmic translation	cytoplasmic translation	1	structural constituent of ribosome, structural molecule activity	structural constituent of ribosome, structural molecule activity	Golgi apparatus, cytoplasm, cytoplasmic membrane-bounded vesicle, endomembrane system, endoplasmic reticulum, membrane, mitochondrial envelope, mitochondrion, nucleus, plasma membrane, ribosome, site of polarized growth, vacuole, 90S preribosome, cytoplasmic stress granule, cytosolic large ribosomal subunit, cytosolic ribosome, cytosolic small ribosomal subunit, large ribosomal subunit, polysome,…			22			cytoplasm, ribosome	1962
324	YDR475C	YOR019W	JIP4	YOR019W	NA	NA	NA	NA	NA			NA						0	cellular_component	cytoplasm, ribosome		NA
325	YDR259C	YOR028C	YAP6	CIN5	NA	NA	NA	NA	0.333333333333333	transcription from RNA polymerase II promoter	response to chemical stimulus, response to osmotic stress, transcription from RNA polymerase II promoter	0.25	DNA binding, nucleic acid binding transcription factor activity, protein binding transcription factor activity	DNA binding, transcription factor binding				0		cytoplasm	nucleus	NA
326	YDR263C	YOR033C	DIN7	EXO1	NA	NA	NA	NA	0.4	DNA repair, response to DNA damage stimulus	DNA recombination, DNA repair, meiotic cell cycle, response to DNA damage stimulus, telomere organization	1	nuclease activity	nuclease activity				0	mitochondrion	nucleus	cytoplasm	NA
327	YDR264C	YOR034C	AKR1	AKR2	1.1687327714459	NA	NA	NA	0.375	conjugation, endocytosis, protein acylation, protein lipidation, protein targeting, regulation of transport, response to chemical stimulus, signaling	endocytosis, protein acylation, protein lipidation	1	transferase activity, transferring acyl groups	transferase activity, transferring acyl groups				0			Golgi apparatus, cytoplasm, membrane	188.75
328	YDR272W	YOR040W	GLO2	GLO4	1.14004505539796	28	14	14	1	carbohydrate metabolic process	carbohydrate metabolic process	NA			nuclear envelope, cytosolic large ribosomal subunit, cytosolic ribosome, cytosolic small ribosomal subunit, large ribosomal subunit, polysome, preribosome	cell cortex, cellular bud, chromosome, cytoskeleton, peroxisome, endosome, spindle	Golgi apparatus, cytoplasm, cytoplasmic membrane-bounded vesicle, endomembrane system, endoplasmic reticulum, membrane, mitochondrial envelope, mitochondrion, nucleus, plasma membrane, ribosome, site of polarized growth, vacuole, ribonucleoprotein complex	28		mitochondrion	cytoplasm	199.75
329	YDR273W	YOR042W	DON1	CUE5	NA	NA	NA	NA	NA			NA				cytoplasm, membrane		2	membrane	cytoplasm		171
330	YDR275W	YOR044W	BSC2	IRC23	0.956784823529297	NA	NA	NA	NA			NA			Golgi apparatus, cell cortex, cell wall, cellular bud, chromosome, cytoplasm, cytoplasmic membrane-bounded vesicle, cytoskeleton, endomembrane system, endoplasmic reticulum, membrane, mitochondrial envelope, mitochondrion, nucleolus, nucleus, peroxisome, plasma membrane, ribosome, site of polarized growth, vacuole, lipid particle, endosome, nuclear envelope, 90S preribosome, U2-type spliceosomal …			45		endoplasmic reticulum	cytoplasm	53.75
331	YDR277C	YOR047C	MTH1	STD1	NA	NA	NA	NA	0.166666666666667	carbohydrate transport, signaling	carbohydrate metabolic process, nucleobase-containing small molecule metabolic process, response to osmotic stress, signaling, transcription from RNA polymerase II promoter	NA						0	cellular_component	membrane, nucleus, plasma membrane		NA
332	YKR072C	YOR054C	SIS2	VHS3	NA	NA	NA	NA	0.333333333333333	cofactor metabolic process, mitotic cell cycle, nucleobase-containing small molecule metabolic process, regulation of cell cycle, response to osmotic stress	cellular ion homeostasis, cofactor metabolic process, nucleobase-containing small molecule metabolic process	1	enzyme regulator activity, lyase activity	enzyme regulator activity, lyase activity	Golgi apparatus, cell cortex, cellular bud, chromosome, cytoplasm, cytoplasmic membrane-bounded vesicle, cytoskeleton, endomembrane system, endoplasmic reticulum, membrane, mitochondrial envelope, mitochondrion, nucleus, plasma membrane, ribosome, site of polarized growth, vacuole, endosome, nuclear envelope, cytoplasmic mRNA processing body, cytosolic ribosome, ribonucleoprotein complex			22	nucleus		cytoplasm	160.75
333	YKR075C	YOR062C	YKR075C	YOR062C	1.06374668840258	NA	NA	NA	NA			NA			chromosome, cytoplasm, mitochondrion, nucleus			4			cytoplasm, nucleus	NA
334	YKR077W	YOR066W	MSA2	MSA1	NA	NA	NA	NA	1	mitotic cell cycle, transcription from RNA polymerase II promoter	mitotic cell cycle, transcription from RNA polymerase II promoter	NA						0			cytoplasm, nucleus	NA
335	YKR078W	YOR069W	YKR078W	VPS5	1.11327292514221	NA	NA	NA	NA			0.666666666666667	ion binding, lipid binding	ion binding, lipid binding, protein transporter activity		Golgi apparatus, cytoplasm, membrane, mitochondrion		4		endomembrane system, membrane	cytoplasm	64.25
336	YKR084C	YOR076C	HBS1	SKI7	1.2201146006092	NA	NA	NA	1	RNA catabolic process	RNA catabolic process	0	GTPase activity	protein binding, bridging	Golgi apparatus, cell cortex, cellular bud, chromosome, cytoplasm, cytoplasmic membrane-bounded vesicle, cytoskeleton, endomembrane system, endoplasmic reticulum, membrane, mitochondrial envelope, mitochondrion, nucleolus, nucleus, plasma membrane, ribosome, site of polarized growth, vacuole, endosome, nuclear envelope, cytoplasmic mRNA processing body, cytoplasmic stress granule, cytosolic large…			30			cytoplasm	104
337	YKR089C	YOR081C	TGL4	TGL5	0.49260149929978	NA	NA	NA	0.5	cell budding, lipid metabolic process	lipid metabolic process	1	transferase activity, transferring acyl groups	transferase activity, transferring acyl groups				0			cytoplasm	NA
338	YKR091W	YOR083W	SRL3	WHI5	NA	NA	NA	NA	NA			NA						0		nucleus	cytoplasm	53.5
339	YKR094C	YIL148W	RPL40B	RPL40A	0.818139166265796	32	23	9	1	cytoplasmic translation, protein modification by small protein conjugation or removal	cytoplasmic translation, protein modification by small protein conjugation or removal	1	structural constituent of ribosome, structural molecule activity	structural constituent of ribosome, structural molecule activity	cytoplasmic stress granule, vesicle coat	chromosome, cytoskeleton, nucleolus, nuclear envelope, proteasome complex, proteasome regulatory particle, proteasome storage granule	Golgi apparatus, cell cortex, cellular bud, cytoplasm, cytoplasmic membrane-bounded vesicle, endomembrane system, endoplasmic reticulum, membrane, mitochondrial envelope, mitochondrion, nucleus, plasma membrane, ribosome, site of polarized growth, vacuole, 90S preribosome, cytosolic large ribosomal subunit, cytosolic ribosome, cytosolic small ribosomal subunit, large ribosomal subunit, polysome, …	32	mitochondrion	nucleus	cytoplasm, ribosome	1813
340	YKR095W	YIL149C	MLP1	MLP2	0.671579887323916	NA	NA	NA	0.666666666666667	RNA catabolic process, chromatin organization, mitotic cell cycle, nuclear transport, nucleobase-containing compound transport, organelle fission, protein targeting, regulation of cell cycle, regulation of organelle organization, regulation of transport, transcription from RNA polymerase II promoter	cytoskeleton organization, mitotic cell cycle, nuclear transport, nucleobase-containing compound transport, organelle fission, protein targeting, regulation of cell cycle, regulation of organelle organization, regulation of transport	NA				cytoplasm, mitochondrion, nucleus, ribonucleoprotein complex		4		cytoplasm, mitochondrion	cytoskeleton, endomembrane system, membrane, microtubule organizing center, nucleus	90
341	YKR096W	YIL151C	ESL2	YIL151C	0.679748651478324	NA	NA	NA	NA			NA				cellular bud, chromosome, cytoplasm, cytoskeleton, endomembrane system, endoplasmic reticulum, membrane, mitochondrial envelope, mitochondrion, nucleus, peroxisome, plasma membrane, ribosome, site of polarized growth, vacuole, nuclear envelope, condensed nuclear chromosome kinetochore, kinetochore, ribonucleoprotein complex, spindle pole body, spindle pole, spindle, ubiquitin ligase complex		23	cytoplasm, nucleus, ribosome	cellular_component		NA
342	YKR098C	YIL156W	UBP11	UBP7	NA	NA	NA	NA	NA			1	peptidase activity	peptidase activity				0	cellular_component	cytoplasm		NA
343	YKR100C	YIL158W	SKG1	AIM20	0.82880168914697	36	7	29	NA			NA				Golgi apparatus, chromosome, cytoplasmic membrane-bounded vesicle, cytoskeleton, endomembrane system, mitochondrial envelope, mitochondrion, nucleolus, nucleus, ribosome, vacuole, endosome, nuclear envelope, 90S preribosome, U2-type spliceosomal complex, condensed nuclear chromosome kinetochore, kinetochore, microtubule, mitochondrial ribosome, preribosome, large subunit precursor, preribosome, r…	cell cortex, cellular bud, cytoplasm, endoplasmic reticulum, membrane, plasma membrane, site of polarized growth	36	cellular bud, site of polarized growth	cytoplasm, nucleus, vacuole		123
344	YEL060C	YOR003W	PRB1	YSP3	NA	NA	NA	NA	NA			1	peptidase activity	peptidase activity	Golgi apparatus, cellular bud, cytoplasm, cytoplasmic membrane-bounded vesicle, cytoskeleton, endomembrane system, endoplasmic reticulum, membrane, mitochondrial envelope, mitochondrion, nucleus, plasma membrane, ribosome, site of polarized growth, vacuole, cytosolic ribosome, cytosolic small ribosomal subunit, polysome, ribonucleoprotein complex			19	cytoplasm, vacuole	cellular_component		107
345	YMR008C	YOL011W	PLB1	PLB3	NA	NA	NA	NA	0.5	lipid metabolic process	cellular amino acid metabolic process, lipid metabolic process	NA						0		extracellular region	membrane, plasma membrane	50.5
346	YOR171C	YLR260W	LCB4	LCB5	0.952944891489541	NA	NA	NA	0.666666666666667	lipid metabolic process, signaling	lipid metabolic process, response to heat, signaling	1	kinase activity	kinase activity				0	cell cortex, endoplasmic reticulum, plasma membrane		Golgi apparatus, cytoplasm, membrane	63.75
347	YOR167C	YLR264W	RPS28A	RPS28B	1.07110233381517	NA	NA	NA	1	cytoplasmic translation, nuclear transport, nucleobase-containing compound transport	cytoplasmic translation, nuclear transport, nucleobase-containing compound transport	1	structural constituent of ribosome, structural molecule activity	structural constituent of ribosome, structural molecule activity	cytoplasm, endomembrane system, membrane, mitochondrion, nucleus, plasma membrane, ribosome, vacuole, cytosolic large ribosomal subunit, cytosolic ribosome, cytosolic small ribosomal subunit, large ribosomal subunit, preribosome, ribonucleoprotein complex			14			cytoplasm, ribosome	1992
348	YOR162C	YLR266C	YRR1	PDR8	0.748384408192147	NA	NA	NA	0.333333333333333	response to chemical stimulus, response to oxidative stress, transcription from RNA polymerase II promoter	transcription from RNA polymerase II promoter	1	DNA binding, nucleic acid binding transcription factor activity	DNA binding, nucleic acid binding transcription factor activity	Golgi apparatus, cell cortex, cellular bud, chromosome, cytoplasm, cytoskeleton, endomembrane system, endoplasmic reticulum, membrane, mitochondrial envelope, mitochondrion, nucleolus, nucleus, peroxisome, plasma membrane, ribosome, site of polarized growth, vacuole, endosome, nuclear envelope, DNA-directed RNA polymerase II, holoenzyme, U2-type prespliceosome, U2-type spliceosomal complex, conde…			38			nucleus	NA
349	YOR173W	YLR270W	DCS2	DCS1	1.09700770759065	NA	NA	NA	1	RNA catabolic process	RNA catabolic process	NA				Golgi apparatus, cell cortex, cellular bud, chromosome, cytoplasm, cytoplasmic membrane-bounded vesicle, cytoskeleton, endomembrane system, endoplasmic reticulum, membrane, mitochondrial envelope, mitochondrion, nucleolus, nucleus, plasma membrane, ribosome, site of polarized growth, vacuole, lipid particle, endosome, nuclear envelope, 90S preribosome, cytosolic large ribosomal subunit, cytosolic…		32		mitochondrion, nucleus	cytoplasm	65
350	YOR178C	YLR273C	GAC1	PIG1	NA	NA	NA	NA	0.25	carbohydrate metabolic process, generation of precursor metabolites and energy, mitotic cell cycle, organelle fission, regulation of cell cycle, regulation of organelle organization, response to heat, transcription from RNA polymerase II promoter	carbohydrate metabolic process, generation of precursor metabolites and energy	0.5	enzyme regulator activity, structural molecule activity	enzyme regulator activity				0			cytoplasm	NA
351	YOR179C	YLR277C	SYC1	YSH1	0.599690512673628	NA	NA	NA	0.4	DNA-dependent transcription, termination, transcription from RNA polymerase II promoter	DNA-dependent transcription, termination, RNA splicing, mRNA processing, snoRNA processing, transcription from RNA polymerase II promoter	0.5	RNA binding	RNA binding, nuclease activity				0			nucleus	83.75
352	YOR180C	YLR284C	DCI1	ECI1	NA	NA	NA	NA	1	lipid metabolic process	lipid metabolic process	0	not_yet_annotated	isomerase activity				0			cytoplasm, peroxisome	NA
353	YOR182C	YLR287C-A	RPS30B	RPS30A	0.280935675055697	26	12	14	1	cytoplasmic translation	cytoplasmic translation	1	structural constituent of ribosome, structural molecule activity	structural constituent of ribosome, structural molecule activity		Golgi apparatus, cell cortex, cytoplasmic membrane-bounded vesicle, cytoskeleton, endomembrane system, endoplasmic reticulum, mitochondrial envelope, nucleolus, site of polarized growth, vacuole, 90S preribosome, cytoplasmic stress granule, polysome, vesicle coat	cytoplasm, membrane, mitochondrion, nucleus, plasma membrane, ribosome, cytosolic large ribosomal subunit, cytosolic ribosome, cytosolic small ribosomal subunit, large ribosomal subunit, preribosome, ribonucleoprotein complex	26			cytoplasm, ribosome	4060.25
354	YOR185C	YLR293C	GSP2	GSP1	NA	NA	NA	NA	0.333333333333333	nucleus organization	nuclear transport, nucleus organization, rRNA processing	1	GTPase activity	GTPase activity	cytoplasm, nucleus			2		cytoplasm	membrane, nucleus	56.75
355	YOR186W	YLR297W	YOR186W	YLR297W	NA	NA	NA	NA	NA			NA				chromosome, cytoplasm, cytoskeleton, membrane, mitochondrial envelope, mitochondrion, nucleus, site of polarized growth, vacuole		9	cellular_component	cytoplasm, membrane, nucleus, vacuole		NA
356	YOR190W	YLR300W	SPR1	EXG1	NA	NA	NA	NA	0	sporulation	carbohydrate metabolic process, cell wall organization or biogenesis	1	hydrolase activity, acting on glycosyl bonds	hydrolase activity, acting on glycosyl bonds				0		extracellular region	cell wall	108
357	YBR210W	YGL054C	ERV15	ERV14	NA	NA	NA	NA	0.75	Golgi vesicle transport, cell budding, cytokinesis	Golgi vesicle transport, cell budding, cytokinesis, sporulation	NA				Golgi apparatus, cytoplasm, cytoplasmic membrane-bounded vesicle, endomembrane system, endoplasmic reticulum, membrane, mitochondrial envelope, mitochondrion, nucleolus, nucleus, plasma membrane, ribosome, site of polarized growth, vacuole, 90S preribosome, cytosolic large ribosomal subunit, cytosolic ribosome, cytosolic small ribosomal subunit, large ribosomal subunit, polysome, preribosome, pro…		24		endomembrane system, endoplasmic reticulum	cytoplasm, cytoplasmic membrane-bounded vesicle, membrane	564.25
358	YBR214W	YGL056C	SDS24	SDS23	0.593805351389243	19	15	4	0.5	cytokinesis, endocytosis	cytokinesis	NA				cell cortex, chromosome, cytoskeleton, nuclear envelope	Golgi apparatus, cellular bud, cytoplasm, endomembrane system, endoplasmic reticulum, membrane, mitochondrial envelope, mitochondrion, nucleus, plasma membrane, ribosome, site of polarized growth, vacuole, endosome, ribonucleoprotein complex	19		nucleus	cytoplasm	204
359	YBR216C	YGL060W	YBP1	YBP2	1.0521496295594	23	3	20	0	response to chemical stimulus, response to oxidative stress	mitotic cell cycle, organelle fission, regulation of cell cycle, regulation of organelle organization	NA			Golgi apparatus, cell cortex, cellular bud, chromosome, cytoplasmic membrane-bounded vesicle, cytoskeleton, endomembrane system, endoplasmic reticulum, mitochondrial envelope, mitochondrion, plasma membrane, ribosome, site of polarized growth, vacuole, endosome, nuclear envelope, cytoplasmic mRNA processing body, cytosolic ribosome, polysome, ribonucleoprotein complex		cytoplasm, membrane, nucleus	23		chromosome, nucleus	cytoplasm	73
360	YBR218C	YGL062W	PYC2	PYC1	0.646586827062591	25	10	15	1	carbohydrate metabolic process	carbohydrate metabolic process	1	ligase activity	ligase activity		Golgi apparatus, cellular bud, cytoplasmic membrane-bounded vesicle, cytoskeleton, endomembrane system, endoplasmic reticulum, mitochondrial envelope, plasma membrane, site of polarized growth, vacuole, nuclear envelope, 90S preribosome, cytoplasmic stress granule, polysome, preribosome	cytoplasm, membrane, mitochondrion, nucleus, ribosome, cytosolic large ribosomal subunit, cytosolic ribosome, cytosolic small ribosomal subunit, large ribosomal subunit, ribonucleoprotein complex	25			cytoplasm	836
361	YBR238C	YGL107C	YBR238C	RMD9	1.1821827293629	NA	NA	NA	0.666666666666667	cellular respiration, generation of precursor metabolites and energy	cellular respiration, generation of precursor metabolites and energy, translational initiation	NA						0			cytoplasm, membrane, mitochondrial envelope, mitochondrion	126
362	YBR241C	YGL104C	YBR241C	VPS73	NA	NA	NA	NA	0.5	transmembrane transport	protein targeting, transmembrane transport	1	transmembrane transporter activity	transmembrane transporter activity				0	vacuole	mitochondrion	cytoplasm, membrane	73
363	YBR242W	YGL101W	YBR242W	YGL101W	0.714398813058812	23	20	3	NA			NA				cytoplasmic membrane-bounded vesicle, cytosolic ribosome, polysome	Golgi apparatus, cell cortex, cellular bud, chromosome, cytoplasm, cytoskeleton, endomembrane system, endoplasmic reticulum, membrane, mitochondrial envelope, mitochondrion, nucleus, plasma membrane, ribosome, site of polarized growth, vacuole, endosome, nuclear envelope, cytoplasmic mRNA processing body, ribonucleoprotein complex	23			cytoplasm, nucleus	135.75
364	YPL177C	YGL096W	CUP9	TOS8	NA	NA	NA	NA	NA			0.25	DNA binding, nucleic acid binding transcription factor activity, protein binding transcription factor activity, transcription factor binding	DNA binding				0		chromosome	nucleus	NA
365	YPL187W	YGL089C	MF(ALPHA)1	MF(ALPHA)2	NA	NA	NA	NA	1	conjugation, response to chemical stimulus, signaling	conjugation, response to chemical stimulus, signaling	NA						0			extracellular region	NA
366	YPL189W	YGL084C	GUP2	GUP1	NA	NA	NA	NA	0.25	carbohydrate transport	carbohydrate metabolic process, carbohydrate transport, lipid metabolic process, protein lipidation	1	transferase activity, transferring acyl groups	transferase activity, transferring acyl groups				0		cytoplasm, endoplasmic reticulum, plasma membrane	membrane	122.25
367	YPL191C	YGL082W	YPL191C	YGL082W	0.730536004662831	28	17	11	NA			NA			chromosome, cytoplasmic membrane-bounded vesicle, nucleolus, peroxisome, nuclear envelope, cytoplasmic mRNA processing body, cytosolic ribosome, nuclear pore, spindle pole, spindle, ubiquitin ligase complex		Golgi apparatus, cell cortex, cellular bud, cytoplasm, cytoskeleton, endomembrane system, endoplasmic reticulum, membrane, mitochondrial envelope, mitochondrion, nucleus, plasma membrane, ribosome, site of polarized growth, vacuole, endosome, ribonucleoprotein complex	28		membrane, nucleus, plasma membrane	cytoplasm	100.75
368	YPL198W	YGL076C	RPL7B	RPL7A	0.802832301859785	33	6	27	1	cytoplasmic translation	cytoplasmic translation	1	structural constituent of ribosome, structural molecule activity	structural constituent of ribosome, structural molecule activity	Golgi apparatus, cell cortex, cellular bud, chromosome, cytoplasmic membrane-bounded vesicle, cytoskeleton, endomembrane system, endoplasmic reticulum, membrane, mitochondrial envelope, mitochondrion, nucleolus, nucleus, plasma membrane, site of polarized growth, vacuole, lipid particle, nuclear envelope, 90S preribosome, cytoplasmic stress granule, cytosolic small ribosomal subunit, polysome, pr…		cytoplasm, ribosome, cytosolic large ribosomal subunit, cytosolic ribosome, large ribosomal subunit, ribonucleoprotein complex	33	nucleolus, nucleus		cytoplasm, ribosome	3328.25
369	YPL200W	YGL075C	CSM4	MPS2	NA	NA	NA	NA	0	DNA recombination, chromosome segregation, meiotic cell cycle, regulation of DNA metabolic process, regulation of cell cycle	cytoskeleton organization, organelle fission, protein complex biogenesis	NA				cytoplasm		1	chromosome, cytoplasm, endoplasmic reticulum, membrane	cytoskeleton, microtubule organizing center	endomembrane system, nucleus	82
370	YPL202C	YGL071W	AFT2	AFT1	0.931836059290774	3	1	2	0.222222222222222	cellular ion homeostasis, response to chemical stimulus, response to oxidative stress, response to starvation, transcription from RNA polymerase II promoter	chromosome segregation, ion transport, organelle fission, regulation of transport, response to starvation, transcription from RNA polymerase II promoter	1	DNA binding, nucleic acid binding transcription factor activity	DNA binding, nucleic acid binding transcription factor activity	membrane	nucleus	cytoplasm	3	mitochondrion	chromosome	cytoplasm, nucleus	NA
371	YPL212C	YGL063W	PUS1	PUS2	NA	NA	NA	NA	1	RNA modification, tRNA processing	RNA modification, tRNA processing	1	isomerase activity	isomerase activity	cytoplasm, nucleus			2	nucleus	cytoplasm, mitochondrion		153.5
372	YPL216W	YGL133W	YPL216W	ITC1	NA	NA	NA	NA	NA			NA						0	cellular_component	nucleus		57.5
373	YPL219W	YGL134W	PCL8	PCL10	0.597223241183025	NA	NA	NA	0.4	carbohydrate metabolic process, generation of precursor metabolites and energy	carbohydrate metabolic process, generation of precursor metabolites and energy, protein phosphorylation, regulation of cell cycle, regulation of protein modification process	1	enzyme regulator activity	enzyme regulator activity		cell cortex, cellular bud, chromosome, cytoplasm, cytoskeleton, endomembrane system, endoplasmic reticulum, membrane, mitochondrial envelope, mitochondrion, nucleus, plasma membrane, site of polarized growth, vacuole		14			other	NA
374	YPL220W	YGL135W	RPL1A	RPL1B	0.285012782919622	28	28	0	1	cytoplasmic translation	cytoplasmic translation	1	structural constituent of ribosome, structural molecule activity	structural constituent of ribosome, structural molecule activity			Golgi apparatus, cell cortex, cellular bud, cytoplasm, cytoplasmic membrane-bounded vesicle, cytoskeleton, endomembrane system, endoplasmic reticulum, membrane, mitochondrial envelope, mitochondrion, nucleolus, nucleus, plasma membrane, ribosome, site of polarized growth, vacuole, nuclear envelope, 90S preribosome, cytoplasmic stress granule, cytosolic large ribosomal subunit, cytosolic ribosome,…	28			cytoplasm, ribosome	4711.25
375	YPL221W	YGL139W	FLC1	FLC3	0.844830885237159	NA	NA	NA	0.4	cell wall organization or biogenesis, ion transport, nucleobase-containing compound transport, protein folding	ion transport, nucleobase-containing compound transport, transmembrane transport	1	transmembrane transporter activity	transmembrane transporter activity	Golgi apparatus, cell cortex, cellular bud, chromosome, cytoplasm, cytoplasmic membrane-bounded vesicle, cytoskeleton, endomembrane system, endoplasmic reticulum, membrane, mitochondrial envelope, mitochondrion, nucleus, plasma membrane, ribosome, site of polarized growth, vacuole, cytosolic ribosome, cytosolic small ribosomal subunit, ribonucleoprotein complex			20	cellular bud, site of polarized growth, vacuole	mitochondrion	cytoplasm, endoplasmic reticulum, membrane	271
376	YPL223C	YMR175W	GRE1	SIP18	0.737580523208083	24	3	21	NA			NA				Golgi apparatus, cell cortex, cellular bud, chromosome, cytoplasmic membrane-bounded vesicle, cytoskeleton, endomembrane system, endoplasmic reticulum, mitochondrial envelope, nucleus, peroxisome, plasma membrane, ribosome, site of polarized growth, vacuole, endosome, nuclear envelope, ribonucleoprotein complex, spindle pole, spindle, ubiquitin ligase complex	cytoplasm, membrane, mitochondrion	24			cytoplasm	NA
377	YPL224C	YMR177W	MMT2	MMT1	NA	NA	NA	NA	1	cellular ion homeostasis	cellular ion homeostasis	NA						0			cytoplasm, membrane, mitochondrion	46
378	YPL228W	YMR180C	CET1	CTL1	NA	NA	NA	NA	NA			1	phosphatase activity	phosphatase activity				0		cytoplasm	nucleus	61.5
379	YPL229W	YMR181C	YPL229W	YMR181C	NA	NA	NA	NA	NA			NA						0	cytoplasm	cellular_component		NA
380	YPL230W	YMR182C	USV1	RGM1	NA	NA	NA	NA	0.333333333333333	response to chemical stimulus, response to osmotic stress, transcription from RNA polymerase II promoter	transcription from RNA polymerase II promoter	0.5	DNA binding	DNA binding, nucleic acid binding transcription factor activity		chromosome, cytoplasm, membrane, mitochondrion, nucleolus, nucleus, ribonucleoprotein complex		7		chromosome, cytoplasm	nucleus	NA
381	YPL232W	YMR183C	SSO1	SSO2	0.618448286824813	9	5	4	0.8	membrane fusion, organelle fusion, sporulation, vesicle organization	Golgi vesicle transport, membrane fusion, organelle fusion, sporulation, vesicle organization	1	ion binding, lipid binding	ion binding, lipid binding	endoplasmic reticulum, vacuole	Golgi apparatus, mitochondrial envelope	cytoplasm, endomembrane system, membrane, mitochondrion, nucleus	9	vacuole	endoplasmic reticulum	cytoplasm, membrane, plasma membrane	82.75
382	YPL240C	YMR186W	HSP82	HSC82	0.575450718458792	NA	NA	NA	0.333333333333333	DNA replication, mitochondrion organization, protein complex biogenesis, protein folding, protein targeting, regulation of DNA metabolic process, regulation of organelle organization, response to osmotic stress, telomere organization	protein complex biogenesis, protein folding, telomere organization	1	ATPase activity, unfolded protein binding	ATPase activity, unfolded protein binding	Golgi apparatus, cytoplasm, cytoplasmic membrane-bounded vesicle, endomembrane system, endoplasmic reticulum, membrane, mitochondrial envelope, mitochondrion, nucleolus, nucleus, plasma membrane, ribosome, site of polarized growth, vacuole, 90S preribosome, cytoplasmic stress granule, cytosolic large ribosomal subunit, cytosolic ribosome, cytosolic small ribosomal subunit, large ribosomal subunit…			23		membrane, mitochondrion, plasma membrane	cytoplasm	3318.5
383	YPL249C	YMR192W	GYP5	GYL1	0.813916109042784	NA	NA	NA	0.333333333333333	Golgi vesicle transport	Golgi vesicle transport, exocytosis, regulation of transport	NA				cytoplasm, endoplasmic reticulum, membrane, mitochondrion, nucleus		5		mitochondrion	Golgi apparatus, cellular bud, cytoplasm, cytoplasmic membrane-bounded vesicle, membrane, plasma membrane, site of polarized growth	77.75
384	YPL249C-A	YMR194W	RPL36B	RPL36A	0.2441262317433	17	14	3	1	cytoplasmic translation	cytoplasmic translation	1	RNA binding, structural constituent of ribosome, structural molecule activity	RNA binding, structural constituent of ribosome, structural molecule activity	mitochondrial envelope, 90S preribosome, polysome		cytoplasm, endomembrane system, endoplasmic reticulum, membrane, mitochondrion, nucleus, plasma membrane, ribosome, cytosolic large ribosomal subunit, cytosolic ribosome, cytosolic small ribosomal subunit, large ribosomal subunit, preribosome, ribonucleoprotein complex	17			cytoplasm, ribosome	2295.5
385	YPL250C	YMR195W	ICY2	ICY1	0.751337746391276	12	6	6	NA			NA			endomembrane system, endoplasmic reticulum, mitochondrial envelope, plasma membrane, site of polarized growth	endosome	cytoplasm, membrane, mitochondrion, nucleus, vacuole, ribonucleoprotein complex	12	cellular_component	cytoplasm, membrane, vacuole		NA
386	YPL253C	YMR198W	VIK1	CIK1	NA	NA	NA	NA	0.285714285714286	chromosome segregation, organelle fission	chromosome segregation, conjugation, cytoskeleton organization, mitotic cell cycle, nucleus organization, organelle fission, organelle fusion	NA				chromosome, cytoplasm, cytoskeleton, membrane, mitochondrial envelope, mitochondrion, nucleus, spindle		8		cytoplasm	cytoskeleton, microtubule organizing center	NA
387	YPL256C	YMR199W	CLN2	CLN1	0.792257983562652	NA	NA	NA	0.5	conjugation, protein phosphorylation, regulation of cell cycle, regulation of protein modification process, response to chemical stimulus, signaling	protein phosphorylation, regulation of cell cycle, regulation of protein modification process	1	enzyme regulator activity	enzyme regulator activity		Golgi apparatus, cell cortex, cellular bud, chromosome, cytoplasm, cytoskeleton, endomembrane system, endoplasmic reticulum, membrane, mitochondrial envelope, mitochondrion, nucleus, plasma membrane, ribosome, site of polarized growth, vacuole, endosome, nuclear envelope, ribonucleoprotein complex, spindle, ubiquitin ligase complex		21			cytoplasm, nucleus	NA
388	YNR014W	YMR206W	YNR014W	YMR206W	NA	NA	NA	NA	NA			NA			cytoplasm, membrane, mitochondrion, nucleus, ribonucleoprotein complex			5	cytoplasm	cellular_component		78
389	YNR016C	YMR207C	ACC1	HFA1	1.18476032335564	33	12	21	0.25	lipid metabolic process, nuclear transport, nucleus organization, protein targeting	lipid metabolic process	1	ligase activity	ligase activity	Golgi apparatus, cell cortex, cytoplasmic membrane-bounded vesicle, nucleolus, ribosome, endosome, 90S preribosome, cytoplasmic stress granule, cytosolic large ribosomal subunit, cytosolic ribosome, cytosolic small ribosomal subunit, large ribosomal subunit, mitochondrial ribosome, polysome, preribosome, ribonucleoprotein complex, vesicle coat	chromosome, spindle pole body, spindle pole, spindle	cellular bud, cytoplasm, cytoskeleton, endomembrane system, endoplasmic reticulum, membrane, mitochondrial envelope, mitochondrion, nucleus, plasma membrane, site of polarized growth, vacuole	33	endomembrane system, endoplasmic reticulum, membrane		cytoplasm, mitochondrion	809
390	YNR019W	YCR048W	ARE2	ARE1	1.0009206815009	NA	NA	NA	1	lipid metabolic process	lipid metabolic process	1	transferase activity, transferring acyl groups	transferase activity, transferring acyl groups				0			cytoplasm, endoplasmic reticulum, membrane	63.25
391	YNR023W	YCR052W	SNF12	RSC6	NA	NA	NA	NA	0.2	response to starvation, transcription from RNA polymerase II promoter	DNA-dependent transcription, elongation, chromatin organization, mitotic cell cycle, transcription from RNA polymerase II promoter	NA						0	cytoplasm		nucleus	NA
392	YNR026C	YCR067C	SEC12	SED4	0.893038763553288	NA	NA	NA	1	Golgi vesicle transport, nucleobase-containing small molecule metabolic process, protein complex biogenesis, regulation of organelle organization, regulation of transport, vesicle organization	Golgi vesicle transport, nucleobase-containing small molecule metabolic process, protein complex biogenesis, regulation of organelle organization, regulation of transport, vesicle organization	1	enzyme regulator activity	enzyme regulator activity		cytoplasm, membrane		2	Golgi apparatus	endomembrane system, membrane	cytoplasm, endoplasmic reticulum	119.25
393	YNR028W	YCR069W	CPR8	CPR4	1.19975050951044	NA	NA	NA	NA			1	isomerase activity	isomerase activity		cell cortex, cellular bud, chromosome, cytoplasm, cytoskeleton, endomembrane system, endoplasmic reticulum, membrane, mitochondrial envelope, mitochondrion, nucleus, plasma membrane, site of polarized growth, vacuole		14	cytoplasm, vacuole	membrane		110.5
394	YNR031C	YCR073C	SSK2	SSK22	NA	NA	NA	NA	0.75	cytoskeleton organization, protein phosphorylation, response to osmotic stress, signaling	protein phosphorylation, response to osmotic stress, signaling	1	kinase activity, signal transducer activity	kinase activity, signal transducer activity				0	cellular bud, cytoplasm, site of polarized growth	cellular_component		NA
395	YNR034W	YCR073W-A	SOL1	SOL2	1.15246896107172	17	13	4	1	nuclear transport, nucleobase-containing compound transport	nuclear transport, nucleobase-containing compound transport	NA			Golgi apparatus, ribosome, ribonucleoprotein complex	endosome	cellular bud, chromosome, cytoplasm, cytoskeleton, endomembrane system, endoplasmic reticulum, membrane, mitochondrial envelope, mitochondrion, nucleus, plasma membrane, site of polarized growth, vacuole	17	nucleus		cytoplasm	123.25
396	YNR034W-A	YCR075W-A	YNR034W-A	YCR075W-A	NA	NA	NA	NA	NA			NA						0	cytoplasm	cellular_component		60.5
397	YNR044W	YCR089W	AGA1	FIG2	NA	NA	NA	NA	0.5	conjugation, response to chemical stimulus	cell morphogenesis, conjugation, invasive growth in response to glucose limitation, response to chemical stimulus	NA						0			cell wall	68.75
398	YNR047W	YCR091W	FPK1	KIN82	NA	NA	NA	NA	0.8	ion transport, lipid transport, protein phosphorylation, regulation of transport, response to chemical stimulus	ion transport, lipid transport, protein phosphorylation, response to chemical stimulus	1	kinase activity	kinase activity				0	cytoplasm, membrane, plasma membrane	cellular_component		79
399	YNR048W	YCR094W	YNR048W	CDC50	0.867610889424748	NA	NA	NA	0	response to chemical stimulus	endocytosis, ion transport, lipid transport	1	ATPase activity	ATPase activity				0		cytoplasm	membrane	79.25
400	YOR375C	YAL062W	GDH1	GDH3	NA	NA	NA	NA	1	cellular amino acid metabolic process	cellular amino acid metabolic process	1	oxidoreductase activity	oxidoreductase activity	Golgi apparatus, cell cortex, cellular bud, cytoplasm, cytoplasmic membrane-bounded vesicle, cytoskeleton, endomembrane system, endoplasmic reticulum, membrane, mitochondrial envelope, mitochondrion, nucleolus, nucleus, plasma membrane, ribosome, site of polarized growth, vacuole, nuclear envelope, 90S preribosome, cytoplasmic stress granule, cytosolic large ribosomal subunit, cytosolic ribosome,…			30		mitochondrion	cytoplasm, nucleus	2224.75
401	YOR371C	YAL056W	GPB1	GPB2	0.749269799962577	NA	NA	NA	0.5	invasive growth in response to glucose limitation, protein modification by small protein conjugation or removal, proteolysis involved in cellular protein catabolic process, pseudohyphal growth, response to chemical stimulus, signaling	invasive growth in response to glucose limitation, pseudohyphal growth, response to chemical stimulus, signaling, sporulation, transcription from RNA polymerase II promoter	1	enzyme regulator activity, signal transducer activity	enzyme regulator activity, signal transducer activity				0		mitochondrion	cytoplasm, membrane, plasma membrane	NA
402	YOR365C	YAL053W	YOR365C	FLC2	NA	NA	NA	NA	NA			NA						0		cytoplasm, endoplasmic reticulum	membrane	NA
403	YOR363C	YAL051W	PIP2	OAF1	NA	NA	NA	NA	1	lipid metabolic process, response to chemical stimulus, transcription from RNA polymerase II promoter	lipid metabolic process, response to chemical stimulus, transcription from RNA polymerase II promoter	1	DNA binding, nucleic acid binding transcription factor activity	DNA binding, nucleic acid binding transcription factor activity	chromosome, cytoplasm, membrane, mitochondrion, nucleus, ribonucleoprotein complex			6	membrane		nucleus	NA
404	YOR347C	YAL038W	PYK2	CDC19	0.938931167433975	26	11	15	NA			1	kinase activity	kinase activity		Golgi apparatus, cellular bud, cytoplasmic membrane-bounded vesicle, cytoskeleton, nucleolus, site of polarized growth, 90S preribosome, cytoplasmic stress granule, cytosolic large ribosomal subunit, cytosolic ribosome, cytosolic small ribosomal subunit, large ribosomal subunit, polysome, preribosome, proteasome complex	cytoplasm, endomembrane system, endoplasmic reticulum, membrane, mitochondrial envelope, mitochondrion, nucleus, plasma membrane, ribosome, vacuole, ribonucleoprotein complex	26	mitochondrion	membrane, plasma membrane	cytoplasm	5724.75
405	YOR342C	YAL037W	YOR342C	YAL037W	NA	NA	NA	NA	NA			NA			cytoplasm, nucleus			2	cytoplasm, nucleus	cellular_component		66.25
406	YOR338W	YAL034C	YOR338W	FUN19	NA	NA	NA	NA	NA			NA						0			cellular_component	NA
407	YOR327C	YAL030W	SNC2	SNC1	NA	NA	NA	NA	1	Golgi vesicle transport, endocytosis, exocytosis, membrane fusion, organelle fusion, vesicle organization	Golgi vesicle transport, endocytosis, exocytosis, membrane fusion, organelle fusion, vesicle organization	NA						0		cellular bud, plasma membrane, site of polarized growth	cytoplasm, cytoplasmic membrane-bounded vesicle, endomembrane system, membrane	129.5
408	YOR326W	YAL029C	MYO2	MYO4	0.7438143273436	NA	NA	NA	0.111111111111111	cell budding, cell morphogenesis, cytokinesis, cytoskeleton organization, mitochondrion organization, mitotic cell cycle, organelle inheritance, peroxisome organization, vacuole organization	organelle inheritance	1	cytoskeletal protein binding	cytoskeletal protein binding				0	membrane, vacuole	mitochondrion	cellular bud, cytoplasm, cytoskeleton, site of polarized growth	273
409	YOR324C	YAL028W	FRT1	FRT2	NA	NA	NA	NA	NA			NA			cell cortex, cellular bud, chromosome, cytoplasm, cytoskeleton, endomembrane system, endoplasmic reticulum, membrane, mitochondrial envelope, mitochondrion, nucleus, peroxisome, plasma membrane, ribosome, site of polarized growth, vacuole, endosome, ribonucleoprotein complex, spindle pole body, spindle pole, spindle			21			cytoplasm, endoplasmic reticulum	NA
410	YOR321W	YAL023C	PMT3	PMT2	1.15423323281258	NA	NA	NA	0.4	carbohydrate metabolic process, protein glycosylation	carbohydrate metabolic process, protein glycosylation, proteolysis involved in cellular protein catabolic process, response to chemical stimulus, signaling	1	transferase activity, transferring glycosyl groups	transferase activity, transferring glycosyl groups		cytoplasm, endoplasmic reticulum		2			cytoplasm, endomembrane system, endoplasmic reticulum, membrane	56.5
411	YOL045W	YAL017W	PSK2	PSK1	0.611280771658801	2	1	1	1	carbohydrate metabolic process, generation of precursor metabolites and energy, protein phosphorylation	carbohydrate metabolic process, generation of precursor metabolites and energy, protein phosphorylation	1	kinase activity	kinase activity		nucleus	cytoplasm	2	mitochondrion		cytoplasm	50.5
412	YOL043C	YAL015C	NTG2	NTG1	0.883222211281033	31	8	23	0.25	DNA repair, response to DNA damage stimulus	DNA repair, DNA replication, mitochondrion organization, regulation of DNA metabolic process, regulation of organelle organization, response to DNA damage stimulus, response to chemical stimulus, response to oxidative stress	1	hydrolase activity, acting on glycosyl bonds, lyase activity	hydrolase activity, acting on glycosyl bonds, lyase activity		Golgi apparatus, cell cortex, cytoskeleton, endomembrane system, endoplasmic reticulum, nucleolus, plasma membrane, ribosome, vacuole, endosome, nuclear envelope, U2-type spliceosomal complex, condensed nuclear chromosome kinetochore, histone acetyltransferase complex, kinetochore, ribonucleoprotein complex, small nuclear ribonucleoprotein complex, spindle pole body, spindle pole, spindle, splice…	cellular bud, chromosome, cytoplasm, membrane, mitochondrial envelope, mitochondrion, nucleus, site of polarized growth	31		cytoplasm, mitochondrion	nucleus	NA
413	YOR016C	YAL007C	ERP4	ERP2	0.64644303557565	NA	NA	NA	1	Golgi vesicle transport	Golgi vesicle transport	NA						0	membrane	cytoplasm, cytoplasmic membrane-bounded vesicle		541.25
414	YOL028C	YIR018W	YAP7	YAP5	0.899311746936511	NA	NA	NA	0.5	transcription from RNA polymerase II promoter	response to chemical stimulus, transcription from RNA polymerase II promoter	0	DNA binding	nucleic acid binding transcription factor activity		chromosome, cytoplasm, mitochondrion, nucleus		4		chromosome	nucleus	NA
415	YOL036W	YIR016W	YOL036W	YIR016W	NA	NA	NA	NA	NA			NA						0			cellular_component	NA
416	YEL006W	YIL006W	YEA6	YIA6	NA	NA	NA	NA	0.666666666666667	nucleobase-containing compound transport, transmembrane transport	ion transport, nucleobase-containing compound transport, transmembrane transport	NA			cellular bud, chromosome, cytoplasm, cytoskeleton, endoplasmic reticulum, membrane, mitochondrial envelope, mitochondrion, nucleus, plasma membrane, site of polarized growth			11			cytoplasm, membrane, mitochondrial envelope, mitochondrion	NA
417	YFR031C-A	YIL018W	RPL2A	RPL2B	NA	NA	NA	NA	1	cytoplasmic translation	cytoplasmic translation	1	structural constituent of ribosome, structural molecule activity	structural constituent of ribosome, structural molecule activity	cytoplasm, membrane, mitochondrion, nucleus, plasma membrane, ribosome, cytosolic large ribosomal subunit, cytosolic ribosome, cytosolic small ribosomal subunit, large ribosomal subunit, ribonucleoprotein complex			11			cytoplasm, ribosome	1891.25
418	YER045C	YIL036W	ACA1	CST6	NA	NA	NA	NA	0.5	transcription from RNA polymerase II promoter	response to chemical stimulus, transcription from RNA polymerase II promoter	1	DNA binding, nucleic acid binding transcription factor activity	DNA binding, nucleic acid binding transcription factor activity		chromosome, cytoplasm, mitochondrion, nucleolus, nucleus, DNA-directed RNA polymerase II, holoenzyme, U2-type prespliceosome, U2-type spliceosomal complex, core mediator complex, histone acetyltransferase complex, histone deacetylase complex, ribonucleoprotein complex, small nuclear ribonucleoprotein complex, spliceosomal complex, transcription factor complex		15		cytoplasm	nucleus	NA
419	YER054C	YIL045W	GIP2	PIG2	0.364188307486566	13	8	5	0.666666666666667	carbohydrate metabolic process, generation of precursor metabolites and energy, protein dephosphorylation	carbohydrate metabolic process, generation of precursor metabolites and energy	1	enzyme regulator activity	enzyme regulator activity	chromosome, cytoskeleton, endomembrane system, endoplasmic reticulum, peroxisome		cellular bud, cytoplasm, membrane, mitochondrial envelope, mitochondrion, nucleus, plasma membrane, site of polarized growth	13			cytoplasm	NA
420	YER056C-A	YIL052C	RPL34A	RPL34B	0.539859579728061	26	8	18	1	cytoplasmic translation	cytoplasmic translation	1	structural constituent of ribosome, structural molecule activity	structural constituent of ribosome, structural molecule activity	Golgi apparatus, cell cortex, cellular bud, cytoplasmic membrane-bounded vesicle, cytoskeleton, endomembrane system, endoplasmic reticulum, membrane, mitochondrial envelope, nucleus, plasma membrane, site of polarized growth, vacuole, 90S preribosome, cytoplasmic stress granule, polysome, preribosome, vesicle coat		cytoplasm, mitochondrion, ribosome, cytosolic large ribosomal subunit, cytosolic ribosome, cytosolic small ribosomal subunit, large ribosomal subunit, ribonucleoprotein complex	26			cytoplasm, ribosome	2879
421	YER057C	YIL051C	HMF1	MMF1	NA	NA	NA	NA	NA			NA						0	mitochondrial envelope, nucleus		cytoplasm, mitochondrion	134.5
422	YER059W	YIL050W	PCL6	PCL7	0.954577349426795	NA	NA	NA	0.4	carbohydrate metabolic process, generation of precursor metabolites and energy	carbohydrate metabolic process, generation of precursor metabolites and energy, protein phosphorylation, regulation of cell cycle, regulation of protein modification process	1	enzyme regulator activity	enzyme regulator activity		Golgi apparatus, cell cortex, cellular bud, chromosome, cytoplasm, cytoplasmic membrane-bounded vesicle, cytoskeleton, endomembrane system, endoplasmic reticulum, membrane, mitochondrial envelope, mitochondrion, nucleus, plasma membrane, ribosome, site of polarized growth, vacuole, endosome, nuclear envelope, condensed nuclear chromosome kinetochore, kinetochore, ribonucleoprotein complex, spindl…		26	other	nucleus		50.25
423	YER062C	YIL053W	HOR2	RHR2	0.521740351289334	31	26	5	1	carbohydrate metabolic process, response to osmotic stress	carbohydrate metabolic process, response to osmotic stress	1	phosphatase activity	phosphatase activity	cellular bud, lipid particle, proteasome regulatory particle	Golgi apparatus, 90S preribosome	chromosome, cytoplasm, cytoplasmic membrane-bounded vesicle, cytoskeleton, endomembrane system, endoplasmic reticulum, membrane, mitochondrial envelope, mitochondrion, nucleolus, nucleus, plasma membrane, ribosome, site of polarized growth, vacuole, nuclear envelope, cytoplasmic stress granule, cytosolic large ribosomal subunit, cytosolic ribosome, cytosolic small ribosomal subunit, large ribosom…	31			cytoplasm, nucleus	4672.75
424	YER064C	YIL056W	VHR2	VHR1	0.898377243116665	NA	NA	NA	NA			NA				chromosome, cytoplasm, membrane, mitochondrion, nucleus		5			cytoplasm, nucleus	NA
425	YER067W	YIL057C	RGI1	RGI2	0.997063572362646	NA	NA	NA	1	generation of precursor metabolites and energy	generation of precursor metabolites and energy	NA			cellular bud, cytoplasm, endomembrane system, endoplasmic reticulum, membrane, mitochondrion, nucleus, plasma membrane, ribosome, site of polarized growth, vacuole, cytosolic ribosome, ribonucleoprotein complex			13	nucleus		cytoplasm	210.5
426	YER070W	YIL066C	RNR1	RNR3	0.866373919539765	NA	NA	NA	1	nucleobase-containing small molecule metabolic process	nucleobase-containing small molecule metabolic process	1	oxidoreductase activity	oxidoreductase activity	cytoplasm, mitochondrion, nucleolus, nucleus			4	nucleus	mitochondrion	cytoplasm	13950
427	YER074W	YIL069C	RPS24A	RPS24B	0.496970171950618	29	13	16	1	cytoplasmic translation, rRNA processing, ribosomal small subunit biogenesis	cytoplasmic translation, rRNA processing, ribosomal small subunit biogenesis	1	structural constituent of ribosome, structural molecule activity	structural constituent of ribosome, structural molecule activity		Golgi apparatus, cell cortex, cellular bud, cytoplasmic membrane-bounded vesicle, cytoskeleton, endoplasmic reticulum, mitochondrial envelope, nucleolus, site of polarized growth, vacuole, nuclear envelope, 90S preribosome, cytoplasmic stress granule, polysome, proteasome complex, vesicle coat	cytoplasm, endomembrane system, membrane, mitochondrion, nucleus, plasma membrane, ribosome, cytosolic large ribosomal subunit, cytosolic ribosome, cytosolic small ribosomal subunit, large ribosomal subunit, preribosome, ribonucleoprotein complex	29	mitochondrion		cytoplasm, ribosome	2556
428	YER081W	YIL074C	SER3	SER33	0.482250761486158	NA	NA	NA	1	cellular amino acid metabolic process	cellular amino acid metabolic process	1	oxidoreductase activity	oxidoreductase activity	cytoplasm			1			cytoplasm	269.75
429	YDL175C	YIL079C	AIR2	AIR1	0.512174148237604	NA	NA	NA	0.333333333333333	RNA catabolic process, RNA modification, tRNA processing	RNA catabolic process	0.333333333333333	RNA binding, nucleotidyltransferase activity, protein binding, bridging	nucleotidyltransferase activity	nucleus			1			nucleolus, nucleus	NA
430	YDL179W	YDL127W	PCL9	PCL2	NA	NA	NA	NA	0.166666666666667	mitotic cell cycle, transcription from RNA polymerase II promoter	cytoskeleton organization, mitotic cell cycle, protein phosphorylation, regulation of cell cycle, regulation of protein modification process	1	enzyme regulator activity	enzyme regulator activity				0		nucleus	cellular bud, site of polarized growth	NA
431	YDL181W	YDL130W-A	INH1	STF1	0.477210897971168	12	9	3	1	nucleobase-containing small molecule metabolic process	nucleobase-containing small molecule metabolic process	NA			Golgi apparatus, cytoplasmic membrane-bounded vesicle, endomembrane system		cytoplasm, membrane, mitochondrial envelope, mitochondrion, ribosome, large ribosomal subunit, mitochondrial large ribosomal subunit, mitochondrial ribosome, ribonucleoprotein complex	12		membrane, mitochondrial envelope	cytoplasm, mitochondrion	132
432	YDL182W	YDL131W	LYS20	LYS21	0.616957225312927	NA	NA	NA	1	cellular amino acid metabolic process	cellular amino acid metabolic process	1	transferase activity, transferring acyl groups	transferase activity, transferring acyl groups	chromosome, cytoplasm, membrane, mitochondrion, nucleolus, nucleus, ribosome, cytosolic large ribosomal subunit, cytosolic ribosome, large ribosomal subunit, preribosome, proteasome complex, ribonucleoprotein complex			13	cytoplasm, mitochondrion		nucleus	735.75
433	YDL184C	YDL133C-A	RPL41A	RPL41B	0.395629957214759	22	9	13	1	cytoplasmic translation	cytoplasmic translation	1	structural constituent of ribosome, structural molecule activity	structural constituent of ribosome, structural molecule activity	Golgi apparatus, cytoplasmic membrane-bounded vesicle, endomembrane system, endoplasmic reticulum, mitochondrial envelope, mitochondrion, plasma membrane, site of polarized growth, vacuole, 90S preribosome, cytoplasmic stress granule, polysome, preribosome		cytoplasm, membrane, nucleus, ribosome, cytosolic large ribosomal subunit, cytosolic ribosome, cytosolic small ribosomal subunit, large ribosomal subunit, ribonucleoprotein complex	22			cytoplasm, ribosome	8471.5
434	YDL188C	YDL134C	PPH22	PPH21	1.03057392904852	NA	NA	NA	1	cell budding, cytoskeleton organization, mitotic cell cycle, organelle fission, protein dephosphorylation, regulation of cell cycle, regulation of organelle organization, regulation of translation	cell budding, cytoskeleton organization, mitotic cell cycle, organelle fission, protein dephosphorylation, regulation of cell cycle, regulation of organelle organization, regulation of translation	1	phosphatase activity	phosphatase activity	chromosome, cytoplasm, endoplasmic reticulum, membrane, mitochondrion, nucleus, vacuole, ubiquitin ligase complex			8	chromosome	cytoplasm	nucleus	87
435	YDL191W	YDL136W	RPL35A	RPL35B	0.807348702963691	NA	NA	NA	1	cytoplasmic translation, rRNA processing, ribosomal large subunit biogenesis	cytoplasmic translation, rRNA processing, ribosomal large subunit biogenesis	1	structural constituent of ribosome, structural molecule activity	structural constituent of ribosome, structural molecule activity	cytoplasm, endomembrane system, endoplasmic reticulum, membrane, mitochondrial envelope, mitochondrion, nucleus, plasma membrane, ribosome, 90S preribosome, cytosolic large ribosomal subunit, cytosolic ribosome, cytosolic small ribosomal subunit, large ribosomal subunit, preribosome, ribonucleoprotein complex			16			cytoplasm, ribosome	3854.75
436	YDL192W	YDL137W	ARF1	ARF2	0.603095665922647	NA	NA	NA	1	Golgi vesicle transport, response to starvation	Golgi vesicle transport, response to starvation	1	GTPase activity	GTPase activity		cytoplasm		1			Golgi apparatus, cytoplasm	2249.75
437	YDL194W	YDL138W	SNF3	RGT2	NA	NA	NA	NA	0.4	carbohydrate transport, meiotic cell cycle, regulation of cell cycle, response to chemical stimulus, signaling	response to chemical stimulus, signaling	NA						0			membrane, plasma membrane	NA
438	YLR210W	YDL155W	CLB4	CLB3	0.734845149531016	NA	NA	NA	1	cytoskeleton organization, mitotic cell cycle, protein phosphorylation, regulation of cell cycle, regulation of organelle organization, regulation of protein modification process	cytoskeleton organization, mitotic cell cycle, protein phosphorylation, regulation of cell cycle, regulation of organelle organization, regulation of protein modification process	1	enzyme regulator activity	enzyme regulator activity	cytoplasm, membrane, mitochondrion, nucleus			4	cytoskeleton, microtubule organizing center		cytoplasm, nucleus	NA
439	YLR206W	YDL161W	ENT2	ENT1	0.748601470043716	38	6	32	1	cytoskeleton organization, endocytosis	cytoskeleton organization, endocytosis	NA			Golgi apparatus, chromosome, cytoplasmic membrane-bounded vesicle, endomembrane system, endoplasmic reticulum, mitochondrial envelope, mitochondrion, nucleolus, nucleus, peroxisome, plasma membrane, ribosome, vacuole, lipid particle, endosome, nuclear envelope, cytoplasmic mRNA processing body, cytoplasmic stress granule, cytosolic large ribosomal subunit, cytosolic ribosome, cytosolic small ribo…		cell cortex, cellular bud, cytoplasm, cytoskeleton, membrane, site of polarized growth	38		cellular bud	cell cortex, cytoplasm, cytoskeleton, site of polarized growth	183
440	YER019C-A	YER087C-B	SBH2	SBH1	0.897670612268774	NA	NA	NA	0.5	protein targeting	protein targeting, transmembrane transport	0.333333333333333	enzyme regulator activity	enzyme regulator activity, protein transporter activity, transmembrane transporter activity				0			cytoplasm, endomembrane system, endoplasmic reticulum, membrane	211.25
441	YBL054W	YER088C	TOD6	DOT6	1.17641018646253	30	14	16	0.5	transcription from RNA polymerase II promoter	cell morphogenesis, transcription from RNA polymerase II promoter	1	DNA binding	DNA binding	cell cortex, chromosome, cytoplasmic membrane-bounded vesicle, cytoskeleton, nucleolus, peroxisome, endosome, nuclear envelope, condensed nuclear chromosome kinetochore, kinetochore, microtubule, spindle pole body, spindle pole, spindle, transcription factor complex, ubiquitin ligase complex		Golgi apparatus, cellular bud, cytoplasm, endomembrane system, endoplasmic reticulum, membrane, mitochondrial envelope, mitochondrion, nucleus, plasma membrane, ribosome, site of polarized growth, vacuole, ribonucleoprotein complex	30			chromosome, cytoplasm, nucleus	122.25
442	YBL056W	YER089C	PTC3	PTC2	0.245435617151461	12	10	2	0.75	protein dephosphorylation, protein phosphorylation, regulation of cell cycle, regulation of protein modification process, response to osmotic stress, signaling	protein dephosphorylation, protein phosphorylation, regulation of cell cycle, regulation of protein modification process, response to DNA damage stimulus, response to chemical stimulus, response to osmotic stress, signaling	1	phosphatase activity	phosphatase activity	site of polarized growth, cytosolic ribosome		cytoplasm, endomembrane system, endoplasmic reticulum, membrane, mitochondrial envelope, mitochondrion, nucleus, plasma membrane, ribosome, ribonucleoprotein complex	12			cytoplasm, nucleus	341.25
443	YBL059W	YER093C-A	YBL059W	AIM11	NA	NA	NA	NA	NA			NA			cellular bud, chromosome, cytoplasm, cytoskeleton, endomembrane system, endoplasmic reticulum, membrane, mitochondrial envelope, mitochondrion, nucleus, plasma membrane, site of polarized growth, vacuole, ribonucleoprotein complex, spindle pole body, spindle pole, spindle			17	cytoplasm, mitochondrion	cellular_component		NA
444	YBL061C	YER096W	SKT5	SHC1	NA	NA	NA	NA	0	carbohydrate metabolic process, cell wall organization or biogenesis	sporulation	1	enzyme regulator activity	enzyme regulator activity				0	cell cortex, cellular bud, cytoplasm, cytoskeleton, site of polarized growth	membrane		114.25
445	YBL067C	YER098W	UBP13	UBP9	0.537781086198037	NA	NA	NA	NA			1	peptidase activity	peptidase activity				0	cellular_component	cytoplasm		NA
446	YBL068W	YER099C	PRS4	PRS2	0.8029180271174	NA	NA	NA	1	cell wall organization or biogenesis	cell wall organization or biogenesis	NA			Golgi apparatus, cell cortex, cellular bud, chromosome, cytoplasm, cytoplasmic membrane-bounded vesicle, cytoskeleton, endomembrane system, endoplasmic reticulum, membrane, mitochondrial envelope, mitochondrion, nucleolus, nucleus, plasma membrane, ribosome, site of polarized growth, vacuole, endosome, nuclear envelope, cytoplasmic mRNA processing body, cytosolic large ribosomal subunit, cytosoli…			31			cytoplasm	196.25
447	YBL069W	YER101C	AST1	AST2	0.559000520289191	NA	NA	NA	1	protein targeting	protein targeting	NA			Golgi apparatus, cellular bud, chromosome, cytoplasm, endomembrane system, endoplasmic reticulum, membrane, mitochondrial envelope, mitochondrion, nucleus, plasma membrane, ribosome, site of polarized growth, vacuole, endosome, nuclear envelope, ribonucleoprotein complex			17	Golgi apparatus, membrane, plasma membrane		cytoplasm	49
448	YBL072C	YER102W	RPS8A	RPS8B	0.491087073546402	17	15	2	1	cytoplasmic translation, rRNA processing, ribosomal small subunit biogenesis	cytoplasmic translation, rRNA processing, ribosomal small subunit biogenesis	1	structural constituent of ribosome, structural molecule activity	structural constituent of ribosome, structural molecule activity	Golgi apparatus, preribosome		cytoplasm, cytoplasmic membrane-bounded vesicle, endomembrane system, endoplasmic reticulum, membrane, mitochondrial envelope, mitochondrion, nucleus, plasma membrane, ribosome, cytosolic large ribosomal subunit, cytosolic ribosome, cytosolic small ribosomal subunit, large ribosomal subunit, ribonucleoprotein complex	17			cytoplasm, ribosome	6111.25
449	YBL075C	YER103W	SSA3	SSA4	0.927861212766348	NA	NA	NA	1	protein folding, protein targeting, transmembrane transport	protein folding, protein targeting, transmembrane transport	1	ATPase activity, unfolded protein binding	ATPase activity, unfolded protein binding				0		nucleus	cytoplasm	100.5
450	YBL079W	YER105C	NUP170	NUP157	0.367993098446162	NA	NA	NA	0.777777777777778	chromosome segregation, mitotic cell cycle, nuclear transport, nucleus organization, organelle fission, protein complex biogenesis, protein targeting, regulation of cell cycle, regulation of organelle organization	mitotic cell cycle, nuclear transport, nucleus organization, organelle fission, protein complex biogenesis, regulation of cell cycle, regulation of organelle organization	1	structural molecule activity	structural molecule activity				0			endomembrane system, membrane, nucleus	172.5
451	YBL085W	YER114C	BOI1	BOI2	0.971179877315825	NA	NA	NA	0.666666666666667	cell budding, cytokinesis	cell budding, cytokinesis, signaling	1	ion binding, lipid binding	ion binding, lipid binding				0	cytoplasm, membrane, plasma membrane		cellular bud, site of polarized growth	112.5
452	YBL087C	YER117W	RPL23A	RPL23B	0.688876448585756	NA	NA	NA	1	cytoplasmic translation	cytoplasmic translation	1	structural constituent of ribosome, structural molecule activity	structural constituent of ribosome, structural molecule activity				0		nucleus	cytoplasm, ribosome	452.5
453	YBL089W	YER119C	AVT5	AVT6	NA	NA	NA	NA	NA			NA						0		cytoplasm, vacuole	membrane	NA
454	YBL091C-A	YER120W	SCS22	SCS2	NA	NA	NA	NA	0.166666666666667	lipid metabolic process	lipid metabolic process, lipid transport, nuclear transport, organelle inheritance, protein targeting, regulation of transport	NA				cytoplasm, endomembrane system, endoplasmic reticulum, membrane		4	cellular_component	cellular bud, cytoplasm, endomembrane system, endoplasmic reticulum, membrane, nucleus, site of polarized growth		251.25
455	YBL101C	YPR030W	ECM21	CSR2	NA	NA	NA	NA	0.333333333333333	endocytosis	cell wall organization or biogenesis, endocytosis, transcription from RNA polymerase II promoter	1	enzyme binding	enzyme binding	cellular bud, cytoplasm, cytoskeleton, endoplasmic reticulum, membrane, mitochondrion, nucleus, plasma membrane, site of polarized growth, ribonucleoprotein complex			10	cytoplasm	nucleus		49
456	YBL106C	YPR032W	SRO77	SRO7	NA	NA	NA	NA	0.666666666666667	Golgi vesicle transport, exocytosis	Golgi vesicle transport, exocytosis, signaling	NA						0		cytoplasm	membrane, plasma membrane	89
457	YJR091C	YPR042C	JSN1	PUF2	0.753556088963393	23	18	5	1	RNA catabolic process	RNA catabolic process	1	RNA binding, mRNA binding	RNA binding, mRNA binding	nuclear envelope	chromosome, cytoplasmic mRNA processing body, cytosolic ribosome, preribosome	Golgi apparatus, cell cortex, cellular bud, cytoplasm, cytoplasmic membrane-bounded vesicle, cytoskeleton, endomembrane system, endoplasmic reticulum, membrane, mitochondrial envelope, mitochondrion, nucleus, plasma membrane, ribosome, site of polarized growth, vacuole, endosome, ribonucleoprotein complex	23	membrane, mitochondrial envelope, mitochondrion		cytoplasm	102.5
458	YJR094W-A	YPR043W	RPL43B	RPL43A	0.59713694314189	24	10	14	1	cytoplasmic translation	cytoplasmic translation	1	structural constituent of ribosome, structural molecule activity	structural constituent of ribosome, structural molecule activity	Golgi apparatus, cell cortex, cellular bud, cytoplasmic membrane-bounded vesicle, cytoskeleton, endomembrane system, endoplasmic reticulum, mitochondrial envelope, plasma membrane, site of polarized growth, vacuole, polysome, preribosome, vesicle coat		cytoplasm, membrane, mitochondrion, nucleus, ribosome, cytosolic large ribosomal subunit, cytosolic ribosome, cytosolic small ribosomal subunit, large ribosomal subunit, ribonucleoprotein complex	24			cytoplasm, ribosome	4786.25
459	YJR103W	YBL039C	URA8	URA7	1.0869140511179	NA	NA	NA	1	lipid metabolic process, nucleobase-containing small molecule metabolic process	lipid metabolic process, nucleobase-containing small molecule metabolic process	1	ligase activity	ligase activity		cytoplasm, endomembrane system, endoplasmic reticulum, membrane, mitochondrial envelope, mitochondrion, nucleus, plasma membrane, ribosome, vacuole, cytosolic large ribosomal subunit, cytosolic ribosome, cytosolic small ribosomal subunit, large ribosomal subunit, polysome, ribonucleoprotein complex		16			cytoplasm	833
460	YJR115W	YBL043W	YJR115W	ECM13	NA	NA	NA	NA	NA			NA						0			cellular_component	NA
461	YLR453C	YPR162C	RIF2	ORC4	NA	NA	NA	NA	0.5	DNA replication, telomere organization	DNA replication	1	DNA binding	DNA binding	cytoplasm, nucleus			2			chromosome, nucleus	NA
462	YLR456W	YPR172W	YLR456W	YPR172W	NA	NA	NA	NA	NA			NA				cytoplasm, nucleus		2	cellular_component	cytoplasm, nucleus		54.25
463	YLR457C	YPR174C	NBP1	YPR174C	1.16913273173193	NA	NA	NA	NA			NA			cellular bud, chromosome, cytoplasm, cytoskeleton, endomembrane system, membrane, mitochondrial envelope, mitochondrion, nucleus, plasma membrane, site of polarized growth, vacuole, condensed nuclear chromosome kinetochore, kinetochore, spindle pole body, spindle pole, spindle			17	cytoplasm, membrane		cytoskeleton, endomembrane system, microtubule organizing center, nucleus	78.25
464	YFL048C	YLR080W	EMP47	EMP46	1.30391530980402	11	3	8	1	Golgi vesicle transport	Golgi vesicle transport	NA				cellular bud, cytoskeleton, endomembrane system, endoplasmic reticulum, mitochondrial envelope, mitochondrion, nucleus, site of polarized growth	cytoplasm, membrane, vacuole	11	endoplasmic reticulum, vacuole		Golgi apparatus, cytoplasm, cytoplasmic membrane-bounded vesicle, endomembrane system, membrane	233
465	YFL042C	YLR072W	YFL042C	YLR072W	NA	NA	NA	NA	NA			NA				cellular bud, chromosome, cytoplasm, cytoskeleton, endomembrane system, endoplasmic reticulum, membrane, mitochondrial envelope, mitochondrion, nucleus, plasma membrane, site of polarized growth, vacuole, spindle		14	cellular_component	cytoplasm		NA
466	YFL034C-A	YLR061W	RPL22B	RPL22A	0.669479477457395	NA	NA	NA	1	cytoplasmic translation	cytoplasmic translation	1	structural constituent of ribosome, structural molecule activity	structural constituent of ribosome, structural molecule activity	Golgi apparatus, cell cortex, cytoplasm, cytoplasmic membrane-bounded vesicle, cytoskeleton, endomembrane system, endoplasmic reticulum, membrane, mitochondrial envelope, mitochondrion, nucleus, plasma membrane, ribosome, site of polarized growth, vacuole, cytoplasmic stress granule, cytosolic large ribosomal subunit, cytosolic ribosome, cytosolic small ribosomal subunit, large ribosomal subunit,…			23			cytoplasm, ribosome	5930.5
467	YFL018C	YPL017C	LPD1	IRC15	1.06659838755491	NA	NA	NA	0	cellular amino acid metabolic process	DNA recombination, chromosome segregation, cytoskeleton organization, mitotic cell cycle, organelle fission, regulation of cell cycle	0	oxidoreductase activity	cytoskeletal protein binding, methyltransferase activity	chromosome, cytoplasm, endomembrane system, membrane, mitochondrial envelope, mitochondrion, nucleolus, nucleus, ribosome, 90S preribosome, large ribosomal subunit, mitochondrial large ribosomal subunit, mitochondrial ribosome, preribosome, large subunit precursor, preribosome, ribonucleoprotein complex, small-subunit processome			17	mitochondrion	cytoskeleton	cytoplasm	401
468	YFL004W	YPL019C	VTC2	VTC3	0.93149669111998	NA	NA	NA	1	membrane fusion, membrane invagination, vacuole organization	membrane fusion, membrane invagination, vacuole organization	NA			cell cortex, cellular bud, cytoplasm, cytoplasmic membrane-bounded vesicle, cytoskeleton, endomembrane system, endoplasmic reticulum, membrane, mitochondrial envelope, mitochondrion, nucleus, plasma membrane, ribosome, site of polarized growth, vacuole, ribonucleoprotein complex			16			cytoplasm, endoplasmic reticulum, membrane, vacuole	163
469	YGL166W	YPR008W	CUP2	HAA1	0.969158633268937	NA	NA	NA	1	response to chemical stimulus, transcription from RNA polymerase II promoter	response to chemical stimulus, transcription from RNA polymerase II promoter	0.333333333333333	DNA binding, ion binding, nucleic acid binding transcription factor activity	nucleic acid binding transcription factor activity		cell cortex, cellular bud, cytoplasm, cytoskeleton, endomembrane system, endoplasmic reticulum, membrane, mitochondrial envelope, mitochondrion, nucleus, plasma membrane, ribosome, site of polarized growth, vacuole, endosome, ribonucleoprotein complex		16		cytoplasm	nucleus	49.5
470	YGL162W	YPR009W	SUT1	SUT2	NA	NA	NA	NA	1	lipid transport, regulation of transport, transcription from RNA polymerase II promoter, transmembrane transport	lipid transport, regulation of transport, transcription from RNA polymerase II promoter, transmembrane transport	0.5	transcription factor binding	DNA binding, transcription factor binding	cytoplasm, nucleus			2	cytoplasm		nucleus	NA
471	YGL179C	YER129W	TOS3	SAK1	NA	NA	NA	NA	0.666666666666667	carbohydrate metabolic process, protein phosphorylation	DNA replication, carbohydrate metabolic process, protein phosphorylation	1	kinase activity	kinase activity		cytoplasm, membrane		2			cytoplasm	NA
472	YGL189C	YER131W	RPS26A	RPS26B	0.461997353449056	24	15	9	1	cytoplasmic translation, nuclear transport, nucleobase-containing compound transport	cytoplasmic translation, nuclear transport, nucleobase-containing compound transport	1	structural constituent of ribosome, structural molecule activity	structural constituent of ribosome, structural molecule activity	cytoskeleton, nucleolus, vacuole, proteasome complex, proteasome storage granule	cytosolic large ribosomal subunit, large ribosomal subunit, polysome, preribosome	Golgi apparatus, cytoplasm, cytoplasmic membrane-bounded vesicle, endomembrane system, endoplasmic reticulum, membrane, mitochondrial envelope, mitochondrion, nucleus, plasma membrane, ribosome, site of polarized growth, cytosolic ribosome, cytosolic small ribosomal subunit, ribonucleoprotein complex	24			cytoplasm, ribosome	6804.75
473	YGL197W	YER132C	MDS3	PMD1	0.862082928387691	NA	NA	NA	0.5	signaling, sporulation	sporulation	NA						0	mitochondrion		cytoplasm	76.25
474	YDR066C	YER139C	RTR2	RTR1	0.762472865373299	NA	NA	NA	NA			NA						0			cytoplasm, nucleus	NA
475	YDR069C	YER144C	DOA4	UBP5	NA	NA	NA	NA	0.2	DNA replication, endocytosis, protein modification by small protein conjugation or removal, proteolysis involved in cellular protein catabolic process, regulation of DNA metabolic process	protein modification by small protein conjugation or removal	1	peptidase activity	peptidase activity	cellular bud, chromosome, cytoplasm, endomembrane system, endoplasmic reticulum, membrane, mitochondrial envelope, mitochondrion, nucleus, plasma membrane, site of polarized growth, vacuole			12	cytoplasm, mitochondrion	cellular bud, site of polarized growth		NA
476	YDR077W	YER150W	SED1	SPI1	NA	NA	NA	NA	0	cell wall organization or biogenesis, mitochondrion organization	response to chemical stimulus	NA						0	cytoplasm, mitochondrion, ribosome		cell wall	1711.75
477	YDR085C	YER158C	AFR1	YER158C	NA	NA	NA	NA	NA			NA						0	other	cellular_component		NA
478	YDR093W	YER166W	DNF2	DNF1	0.433397920908673	NA	NA	NA	1	endocytosis, ion transport, lipid transport	endocytosis, ion transport, lipid transport	0.5	ATPase activity	ATPase activity, transmembrane transporter activity		cytoplasm, membrane		2		cytoplasm, mitochondrion	membrane, plasma membrane	165.75
479	YDR096W	YER169W	GIS1	RPH1	0.895042542673645	NA	NA	NA	0.6	chromatin organization, histone modification, lipid metabolic process, response to starvation, transcription from RNA polymerase II promoter	chromatin organization, histone modification, transcription from RNA polymerase II promoter	1	DNA binding, nucleic acid binding transcription factor activity, oxidoreductase activity	DNA binding, nucleic acid binding transcription factor activity, oxidoreductase activity		chromosome, cytoplasm, nucleolus, nucleus, DNA-directed RNA polymerase II, holoenzyme, histone deacetylase complex, ribonucleoprotein complex		7	cytoplasm, mitochondrion		nucleus	NA
480	YDR098C	YER174C	GRX3	GRX4	0.94774048713915	48	27	21	1	cellular ion homeostasis, cytoskeleton organization, response to chemical stimulus, response to oxidative stress	cellular ion homeostasis, cytoskeleton organization, response to chemical stimulus, response to oxidative stress	1	oxidoreductase activity	oxidoreductase activity	cytosolic large ribosomal subunit	cell cortex, cell wall, peroxisome, lipid particle, 90S preribosome, U2-type prespliceosome, U2-type spliceosomal complex, condensed nuclear chromosome kinetochore, kinetochore, microtubule, mitochondrial ribosome, polysome, proteasome complex, small nuclear ribonucleoprotein complex, small-subunit processome, spindle pole body, spindle pole, spindle, spliceosomal complex, transcription factor co…	Golgi apparatus, cellular bud, chromosome, cytoplasm, cytoplasmic membrane-bounded vesicle, cytoskeleton, endomembrane system, endoplasmic reticulum, membrane, mitochondrial envelope, mitochondrion, nucleolus, nucleus, plasma membrane, ribosome, site of polarized growth, vacuole, endosome, nuclear envelope, cytoplasmic mRNA processing body, cytosolic ribosome, large ribosomal subunit, nuclear por…	48	cytoplasm		nucleus	60.25
481	YDR099W	YER177W	BMH2	BMH1	0.221567945085706	32	29	3	0.916666666666667	DNA replication, carbohydrate metabolic process, cell wall organization or biogenesis, generation of precursor metabolites and energy, mitotic cell cycle, protein modification by small protein conjugation or removal, pseudohyphal growth, regulation of cell cycle, regulation of protein modification process, response to DNA damage stimulus, signaling, sporulation	carbohydrate metabolic process, cell wall organization or biogenesis, generation of precursor metabolites and energy, mitotic cell cycle, protein modification by small protein conjugation or removal, pseudohyphal growth, regulation of cell cycle, regulation of protein modification process, response to DNA damage stimulus, signaling, sporulation	1	DNA binding, ion binding	DNA binding, ion binding	lipid particle, vesicle coat	chromosome	Golgi apparatus, cell cortex, cellular bud, cytoplasm, cytoplasmic membrane-bounded vesicle, cytoskeleton, endomembrane system, endoplasmic reticulum, membrane, mitochondrial envelope, mitochondrion, nucleolus, nucleus, plasma membrane, ribosome, site of polarized growth, vacuole, nuclear envelope, 90S preribosome, cytoplasmic stress granule, cytosolic large ribosomal subunit, cytosolic ribosome,…	32			cytoplasm, membrane, nucleus, plasma membrane	3080.25
482	YDR107C	YLR083C	TMN2	EMP70	NA	NA	NA	NA	0.75	cellular ion homeostasis, invasive growth in response to glucose limitation, pseudohyphal growth	cellular ion homeostasis, endosomal transport, invasive growth in response to glucose limitation, pseudohyphal growth	NA				cytoplasm		1			cytoplasm, membrane, vacuole	461.5
483	YDR111C	YLR089C	ALT2	ALT1	NA	NA	NA	NA	NA			NA			Golgi apparatus, cell cortex, cell wall, cellular bud, chromosome, cytoplasm, cytoplasmic membrane-bounded vesicle, cytoskeleton, endomembrane system, endoplasmic reticulum, membrane, mitochondrial envelope, mitochondrion, nucleolus, nucleus, peroxisome, plasma membrane, ribosome, site of polarized growth, vacuole, lipid particle, endosome, nuclear envelope, 90S preribosome, U2-type spliceosomal …			48	nucleus	mitochondrion	cytoplasm	50.75
484	YDR122W	YLR096W	KIN1	KIN2	0.706606627263149	NA	NA	NA	1	exocytosis, protein phosphorylation	exocytosis, protein phosphorylation	1	kinase activity	kinase activity				0			membrane, plasma membrane	59
485	YDR125C	YLR099C	ECM18	ICT1	NA	NA	NA	NA	NA			NA			Golgi apparatus, cellular bud, chromosome, cytoplasm, cytoskeleton, endomembrane system, endoplasmic reticulum, membrane, mitochondrial envelope, mitochondrion, nucleus, peroxisome, plasma membrane, ribosome, site of polarized growth, vacuole, kinetochore, ribonucleoprotein complex, spindle pole body, spindle pole, spindle, ubiquitin ligase complex			22	cytoplasm, mitochondrion	cellular_component		NA
486	YDR132C	YLR108C	YDR132C	YLR108C	1.10972099759812	NA	NA	NA	NA			NA			chromosome, cytoplasm, membrane, mitochondrion, nucleus, ribonucleoprotein complex			6	cytoplasm, mitochondrion		nucleus	71.25
487	YDR134C	YLR110C	YDR134C	CCW12	NA	NA	NA	NA	NA			NA						0		cell wall, cellular bud, site of polarized growth		7552.75
488	YDR144C	YLR120C	MKC7	YPS1	NA	NA	NA	NA	0.5	cell wall organization or biogenesis	cell wall organization or biogenesis, protein maturation	1	peptidase activity	peptidase activity				0			cell wall	NA
489	YDR146C	YLR131C	SWI5	ACE2	1.18206216134846	NA	NA	NA	0.333333333333333	mitotic cell cycle, organelle fission, regulation of DNA metabolic process, transcription from RNA polymerase II promoter	cytokinesis, mitotic cell cycle, regulation of cell cycle, transcription from RNA polymerase II promoter	0.666666666666667	DNA binding, nucleic acid binding transcription factor activity, protein binding transcription factor activity	DNA binding, nucleic acid binding transcription factor activity	cytoplasm, endoplasmic reticulum, membrane, nucleus, plasma membrane			5			cytoplasm, nucleus	NA
490	YDR147W	YLR133W	EKI1	CKI1	1.2276935036279	NA	NA	NA	1	lipid metabolic process	lipid metabolic process	1	kinase activity	kinase activity		Golgi apparatus, cytoplasm, endomembrane system, endoplasmic reticulum, membrane, mitochondrial envelope, mitochondrion, nucleus, plasma membrane, ribosome, site of polarized growth, ribonucleoprotein complex		12			cytoplasm	78.25
491	YDR151C	YLR136C	CTH1	TIS11	NA	NA	NA	NA	1	RNA catabolic process, cellular ion homeostasis	RNA catabolic process, cellular ion homeostasis	1	RNA binding, mRNA binding	RNA binding, mRNA binding		Golgi apparatus, cellular bud, chromosome, cytoplasm, endomembrane system, endoplasmic reticulum, membrane, mitochondrial envelope, mitochondrion, nucleolus, nucleus, plasma membrane, ribosome, site of polarized growth, vacuole, ribonucleoprotein complex		16		cytoplasm	nucleus	NA
492	YDR178W	YLR164W	SDH4	SHH4	NA	NA	NA	NA	NA			NA						0			cytoplasm, membrane, mitochondrial envelope, mitochondrion	50
493	YDR185C	YLR168C	UPS3	UPS2	1.08019454086974	NA	NA	NA	0.5	mitochondrion organization	lipid metabolic process, mitochondrion organization	NA			cytoplasm, membrane, mitochondrial envelope, mitochondrion, nucleus			5			cytoplasm, membrane, mitochondrial envelope, mitochondrion	52
494	YDR200C	YLR238W	VPS64	FAR10	NA	NA	NA	NA	0.75	conjugation, protein targeting, response to chemical stimulus, signaling	conjugation, response to chemical stimulus, signaling	NA			Golgi apparatus, cell cortex, cellular bud, chromosome, cytoplasm, cytoplasmic membrane-bounded vesicle, cytoskeleton, endomembrane system, endoplasmic reticulum, membrane, mitochondrial envelope, mitochondrion, nucleus, peroxisome, plasma membrane, ribosome, site of polarized growth, vacuole, endosome, nuclear envelope, condensed nuclear chromosome kinetochore, kinetochore, microtubule, ribonucl…			28	endomembrane system, membrane		cytoplasm, endoplasmic reticulum	NA
495	YDR206W	YLR233C	EBS1	EST1	NA	NA	NA	NA	0	RNA catabolic process, regulation of translation	DNA replication, telomere organization	NA						0	cytoplasm	nucleolus, nucleus		NA
496	YDR213W	YLR228C	UPC2	ECM22	0.493916314747307	NA	NA	NA	0.833333333333333	lipid metabolic process, lipid transport, regulation of transport, response to chemical stimulus, transcription from RNA polymerase II promoter, transmembrane transport	lipid metabolic process, lipid transport, regulation of transport, transcription from RNA polymerase II promoter, transmembrane transport	1	DNA binding, nucleic acid binding transcription factor activity	DNA binding, nucleic acid binding transcription factor activity				0			cytoplasm, membrane, nucleus	NA
497	YDR222W	YLR225C	YDR222W	YLR225C	1.37068039685033	33	13	20	NA			NA			cell cortex, cellular bud, chromosome, cytoplasmic membrane-bounded vesicle, cytoskeleton, nucleolus, peroxisome, lipid particle, endosome, nuclear envelope, condensed nuclear chromosome kinetochore, kinetochore, microtubule, mitochondrial ribosome, spindle pole body, spindle pole, spindle, spliceosomal complex, transcription factor complex, ubiquitin ligase complex		Golgi apparatus, cytoplasm, endomembrane system, endoplasmic reticulum, membrane, mitochondrial envelope, mitochondrion, nucleus, plasma membrane, ribosome, site of polarized growth, vacuole, ribonucleoprotein complex	33			cytoplasm	80.75
498	YDR223W	YLR223C	CRF1	IFH1	NA	NA	NA	NA	1	transcription from RNA polymerase II promoter	transcription from RNA polymerase II promoter	1	protein binding transcription factor activity	protein binding transcription factor activity				0	cytoplasm	nucleolus	chromosome, nucleus	NA
499	YDR233C	YDL204W	RTN1	RTN2	0.515194231873285	22	8	14	NA			NA			Golgi apparatus, cytoplasmic membrane-bounded vesicle, cytoskeleton, endomembrane system, mitochondrial envelope, nucleus, ribosome, vacuole, cytosolic large ribosomal subunit, cytosolic ribosome, cytosolic small ribosomal subunit, large ribosomal subunit, preribosome, ribonucleoprotein complex		cell cortex, cellular bud, cytoplasm, endoplasmic reticulum, membrane, mitochondrion, plasma membrane, site of polarized growth	22	Golgi apparatus, endomembrane system, membrane, mitochondrion	nucleus	cell cortex, cytoplasm, endoplasmic reticulum	1322
500	YDR247W	YPL026C	VHS1	SKS1	0.685028538643823	15	4	11	0.2	mitotic cell cycle, protein phosphorylation	carbohydrate transport, protein phosphorylation, response to chemical stimulus, transcription from RNA polymerase II promoter	1	kinase activity	kinase activity	cell cortex, cellular bud, cytoskeleton, endomembrane system, endoplasmic reticulum, mitochondrial envelope, plasma membrane, ribosome, site of polarized growth, vacuole, ribonucleoprotein complex		cytoplasm, membrane, mitochondrion, nucleus	15		nucleus	cytoplasm	90.25
501	YDR251W	YPL032C	PAM1	SVL3	1.08350876016287	NA	NA	NA	0	pseudohyphal growth	endocytosis	NA				cytoplasm, endoplasmic reticulum, membrane		3		cytoplasm	cellular bud, site of polarized growth	210.25
502	YDR252W	YPL037C	BTT1	EGD1	0.968901510743778	12	3	9	1	protein folding	protein folding	1	unfolded protein binding	unfolded protein binding	endomembrane system, endoplasmic reticulum, nucleus	plasma membrane, ribosome, cytosolic large ribosomal subunit, cytosolic ribosome, large ribosomal subunit, ribonucleoprotein complex	cytoplasm, membrane, mitochondrion	12			cytoplasm	2532.25
503	YDR253C	YPL038W	MET32	MET31	0.813176408503772	NA	NA	NA	0.5	cellular amino acid metabolic process, mitotic cell cycle, regulation of cell cycle, transcription from RNA polymerase II promoter	cellular amino acid metabolic process, transcription from RNA polymerase II promoter	0.75	DNA binding, nucleic acid binding transcription factor activity, protein binding transcription factor activity, transcription factor binding	DNA binding, nucleic acid binding transcription factor activity, protein binding transcription factor activity		chromosome, cytoplasm, mitochondrion, nucleus		4			cytoplasm, nucleus	NA
504	YDR480W	YPL049C	DIG2	DIG1	1.08252482447564	NA	NA	NA	1	invasive growth in response to glucose limitation, pseudohyphal growth, response to chemical stimulus, transcription from RNA polymerase II promoter	invasive growth in response to glucose limitation, pseudohyphal growth, response to chemical stimulus, transcription from RNA polymerase II promoter	0.5	transcription factor binding	DNA binding, transcription factor binding	chromosome, cytoplasm, mitochondrion, nucleus, ribonucleoprotein complex			5			nucleus	56.25
505	YDR483W	YPL053C	KRE2	KTR6	0.313722334922173	NA	NA	NA	0.75	carbohydrate metabolic process, cell wall organization or biogenesis, oligosaccharide metabolic process, protein glycosylation	carbohydrate metabolic process, cell wall organization or biogenesis, protein glycosylation	NA						0	Golgi apparatus, cytoplasm	membrane		171.75
506	YBR161W	YPL057C	CSH1	SUR1	1.05423348857	NA	NA	NA	1	lipid metabolic process	lipid metabolic process	1	transferase activity, transferring glycosyl groups	transferase activity, transferring glycosyl groups		cytoplasm, membrane, nucleus, vacuole		4	cytoplasm, vacuole		membrane	180.5
507	YBR197C	YPL077C	YBR197C	YPL077C	NA	NA	NA	NA	NA			NA						0	cytoplasm, nucleus	cellular_component		NA
508	YBR191W	YPL079W	RPL21A	RPL21B	0.532416730452125	25	4	21	1	cytoplasmic translation	cytoplasmic translation	1	structural constituent of ribosome, structural molecule activity	structural constituent of ribosome, structural molecule activity		Golgi apparatus, cytoplasmic membrane-bounded vesicle, endomembrane system, endoplasmic reticulum, membrane, mitochondrial envelope, mitochondrion, nucleolus, nucleus, plasma membrane, site of polarized growth, vacuole, 90S preribosome, cytoplasmic stress granule, cytosolic large ribosomal subunit, cytosolic small ribosomal subunit, large ribosomal subunit, polysome, preribosome, proteasome compl…	cytoplasm, ribosome, cytosolic ribosome, ribonucleoprotein complex	25			cytoplasm, ribosome	3965
509	YBR189W	YPL081W	RPS9B	RPS9A	0.747560383798302	28	8	20	0.4	rRNA processing, regulation of translation, ribosomal small subunit biogenesis, translational elongation	cytoplasmic translation, rRNA processing, ribosomal small subunit biogenesis	0.5	structural constituent of ribosome, structural molecule activity	RNA binding, rRNA binding, structural constituent of ribosome, structural molecule activity	Golgi apparatus, cell cortex, cellular bud, cytoplasmic membrane-bounded vesicle, cytoskeleton, endomembrane system, endoplasmic reticulum, mitochondrial envelope, nucleolus, site of polarized growth, vacuole, 90S preribosome, cytosolic large ribosomal subunit, cytosolic small ribosomal subunit, large ribosomal subunit, polysome, preribosome, proteasome complex, proteasome storage granule, vesicl…		cytoplasm, membrane, mitochondrion, nucleus, plasma membrane, ribosome, cytosolic ribosome, ribonucleoprotein complex	28			cytoplasm, ribosome	6865.75
510	YBR183W	YPL087W	YPC1	YDC1	NA	NA	NA	NA	1	lipid metabolic process	lipid metabolic process	0.666666666666667	hydrolase activity, acting on carbon-nitrogen (but not peptide) bonds, hydrolase activity, acting on glycosyl bonds, transferase activity, transferring acyl groups	hydrolase activity, acting on carbon-nitrogen (but not peptide) bonds, hydrolase activity, acting on glycosyl bonds				0		vacuole	cytoplasm, endoplasmic reticulum, membrane	51.75
511	YBR182C	YPL089C	SMP1	RLM1	NA	NA	NA	NA	0.333333333333333	response to osmotic stress, transcription from RNA polymerase II promoter	signaling, transcription from RNA polymerase II promoter	1	DNA binding, nucleic acid binding transcription factor activity	DNA binding, nucleic acid binding transcription factor activity		cytoplasm, nucleus		2	cytoplasm		nucleus	NA
512	YBR181C	YPL090C	RPS6B	RPS6A	0.649401697593533	12	7	5	1	cytoplasmic translation, rRNA processing, ribosomal small subunit biogenesis	cytoplasmic translation, rRNA processing, ribosomal small subunit biogenesis	1	structural constituent of ribosome, structural molecule activity	structural constituent of ribosome, structural molecule activity	endomembrane system, membrane, mitochondrion, nucleus, plasma membrane		cytoplasm, ribosome, cytosolic large ribosomal subunit, cytosolic ribosome, cytosolic small ribosomal subunit, large ribosomal subunit, ribonucleoprotein complex	12			cytoplasm, ribosome	2775.75
513	YBR177C	YPL095C	EHT1	EEB1	NA	NA	NA	NA	1	lipid metabolic process	lipid metabolic process	1	transferase activity, transferring acyl groups	transferase activity, transferring acyl groups	cytoplasm, endomembrane system, endoplasmic reticulum, membrane, mitochondrion, nucleus, ribosome, cytosolic ribosome, ribonucleoprotein complex			9	cytoplasm, membrane, mitochondrial envelope, mitochondrion	cellular_component		117.25
514	YBR172C	YPL105C	SMY2	SYH1	0.776989882712813	34	15	19	0	Golgi vesicle transport	nucleus organization	NA			chromosome, cytoplasmic membrane-bounded vesicle, nucleolus, peroxisome, vacuole, endosome, nuclear envelope, cytoplasmic mRNA processing body, cytosolic large ribosomal subunit, cytosolic ribosome, cytosolic small ribosomal subunit, large ribosomal subunit, mitochondrial ribosome, polysome, preribosome, large subunit precursor, preribosome, spindle pole body, spindle pole, spindle		Golgi apparatus, cell cortex, cellular bud, cytoplasm, cytoskeleton, endomembrane system, endoplasmic reticulum, membrane, mitochondrial envelope, mitochondrion, nucleus, plasma membrane, ribosome, site of polarized growth, ribonucleoprotein complex	34	endomembrane system, endoplasmic reticulum	mitochondrion, ribosome	cytoplasm, membrane	148.25
515	YBR169C	YPL106C	SSE2	SSE1	0.736811363572391	19	10	9	1	protein folding	protein folding	0.5	enzyme regulator activity	enzyme regulator activity, ion binding		Golgi apparatus, cell cortex, cellular bud, cytoplasmic membrane-bounded vesicle, cytoskeleton, site of polarized growth, vacuole, cytosolic ribosome, cytosolic small ribosomal subunit	cytoplasm, endomembrane system, endoplasmic reticulum, membrane, mitochondrial envelope, mitochondrion, nucleus, plasma membrane, ribosome, ribonucleoprotein complex	19			cytoplasm	2960.25
516	YOR193W	YPL112C	PEX27	PEX25	0.945646440568295	31	12	19	0.333333333333333	peroxisome organization	peroxisome organization, protein targeting, transmembrane transport	NA			cell cortex, cellular bud, endomembrane system, endoplasmic reticulum, peroxisome, plasma membrane, site of polarized growth, vacuole	nucleolus, 90S preribosome, DNA-directed RNA polymerase II, holoenzyme, condensed nuclear chromosome kinetochore, histone acetyltransferase complex, kinetochore, mitochondrial ribosome, preribosome, large subunit precursor, preribosome, small-subunit processome, transcription factor complex	chromosome, cytoplasm, cytoskeleton, membrane, mitochondrial envelope, mitochondrion, nucleus, ribosome, ribonucleoprotein complex, spindle pole body, spindle pole, spindle	31			cytoplasm, membrane, peroxisome	55
517	YOR204W	YPL119C	DED1	DBP1	NA	NA	NA	NA	1	translational initiation	translational initiation	0.333333333333333	ATPase activity, RNA binding, helicase activity	helicase activity				0			cytoplasm	NA
518	YOR214C	YPL130W	YOR214C	SPO19	NA	NA	NA	NA	NA			NA						0		membrane	cell wall	46.25
519	YOR222W	YPL134C	ODC2	ODC1	NA	NA	NA	NA	NA			1	transmembrane transporter activity	transmembrane transporter activity		cellular bud, chromosome, cytoplasm, cytoskeleton, endomembrane system, endoplasmic reticulum, membrane, mitochondrial envelope, mitochondrion, nucleus, peroxisome, plasma membrane, ribosome, site of polarized growth, vacuole, ribonucleoprotein complex, spindle pole body, spindle pole, spindle		19			cytoplasm, membrane, mitochondrial envelope, mitochondrion	NA
520	YOR226C	YPL135W	ISU2	ISU1	0.808230097248786	18	7	11	1	RNA modification, cellular ion homeostasis, tRNA processing	RNA modification, cellular ion homeostasis, tRNA processing	NA			chromosome, nucleolus, vacuole, 90S preribosome, mitochondrial ribosome, preribosome, small-subunit processome	cytosolic large ribosomal subunit, cytosolic ribosome, cytosolic small ribosomal subunit, large ribosomal subunit	cytoplasm, membrane, mitochondrial envelope, mitochondrion, nucleus, ribosome, ribonucleoprotein complex	18			cytoplasm, mitochondrion	754.5
521	YOR227W	YPL137C	HER1	GIP3	0.796914321416957	NA	NA	NA	NA			NA				Golgi apparatus, cell cortex, cellular bud, chromosome, cytoplasm, cytoplasmic membrane-bounded vesicle, cytoskeleton, endomembrane system, endoplasmic reticulum, membrane, mitochondrial envelope, mitochondrion, nucleolus, nucleus, plasma membrane, ribosome, site of polarized growth, vacuole, lipid particle, endosome, nuclear envelope, cytoplasmic mRNA processing body, cytoplasmic stress granule,…		29		endoplasmic reticulum	cytoplasm, mitochondrion, ribosome	117.75
522	YOR229W	YPL139C	WTM2	UME1	0.88854743783215	49	19	30	0.166666666666667	response to DNA damage stimulus, transcription from RNA polymerase II promoter	meiotic cell cycle, regulation of cell cycle, response to heat, transcription from RNA polymerase I promoter, transcription from RNA polymerase II promoter	0.5	nucleic acid binding transcription factor activity, protein binding transcription factor activity	protein binding transcription factor activity	Golgi apparatus, mitochondrial envelope, ribosome, vacuole, nuclear envelope, Rpd3L-Expanded complex, SAGA complex, SLIK (SAGA-like) complex, Sin3-type complex, U1 snRNP, U2-type prespliceosome, U2-type spliceosomal complex, U4/U6 x U5 tri-snRNP complex, condensed nuclear chromosome kinetochore, histone acetyltransferase complex, kinetochore, large ribosomal subunit, mRNA cleavage factor complex,…	exosome (RNase complex), proteasome complex, proteasome storage granule	chromosome, cytoplasm, cytoskeleton, endomembrane system, endoplasmic reticulum, membrane, mitochondrion, nucleolus, nucleus, endosome, 90S preribosome, DNA-directed RNA polymerase II, holoenzyme, core mediator complex, histone deacetylase complex, preribosome, ribonucleoprotein complex, small nuclear ribonucleoprotein complex, spliceosomal complex, transcription factor complex	49	cytoplasm	chromosome	nucleus	53
523	YOR231W	YPL140C	MKK1	MKK2	0.354168582954405	NA	NA	NA	1	cell wall organization or biogenesis, peroxisome organization, protein phosphorylation, signaling	cell wall organization or biogenesis, peroxisome organization, protein phosphorylation, signaling	1	kinase activity	kinase activity				0	cellular bud, site of polarized growth	other		NA
524	YOR233W	YPL141C	KIN4	FRK1	0.382622189253358	NA	NA	NA	0.2	mitotic cell cycle, organelle fission, protein phosphorylation, regulation of cell cycle, regulation of organelle organization	protein phosphorylation	1	kinase activity	kinase activity	cytoplasm			1	cell cortex, cellular bud, cytoskeleton, microtubule organizing center, site of polarized growth		cytoplasm	60.5
525	YOR234C	YPL143W	RPL33B	RPL33A	NA	NA	NA	NA	1	cytoplasmic translation	cytoplasmic translation	1	structural constituent of ribosome, structural molecule activity	structural constituent of ribosome, structural molecule activity	Golgi apparatus, cell cortex, cytoplasm, cytoplasmic membrane-bounded vesicle, endomembrane system, endoplasmic reticulum, membrane, mitochondrial envelope, mitochondrion, nucleus, plasma membrane, ribosome, site of polarized growth, vacuole, 90S preribosome, cytoplasmic stress granule, cytosolic large ribosomal subunit, cytosolic ribosome, cytosolic small ribosomal subunit, large ribosomal subun…			24			cytoplasm, ribosome	1609
526	YOR237W	YPL145C	HES1	KES1	NA	NA	NA	NA	0.75	endocytosis, exocytosis, lipid transport	Golgi vesicle transport, endocytosis, exocytosis, lipid transport	0.5	lipid binding	ion binding, lipid binding		Golgi apparatus, cell cortex, cellular bud, cytoplasm, cytoplasmic membrane-bounded vesicle, cytoskeleton, endomembrane system, endoplasmic reticulum, membrane, mitochondrial envelope, mitochondrion, nucleolus, nucleus, plasma membrane, ribosome, site of polarized growth, vacuole, nuclear envelope, 90S preribosome, cytoplasmic stress granule, cytosolic large ribosomal subunit, cytosolic ribosome,…		28	cellular_component	Golgi apparatus, cytoplasm, endomembrane system, membrane		611.75
527	YOR247W	YPL163C	SRL1	SVS1	1.04948808546018	NA	NA	NA	0	cell wall organization or biogenesis	response to chemical stimulus	NA				cellular bud, chromosome, cytoplasm, cytoskeleton, endomembrane system, endoplasmic reticulum, membrane, mitochondrial envelope, mitochondrion, nucleus, plasma membrane, site of polarized growth, vacuole, ribonucleoprotein complex, spindle		15	cellular bud, site of polarized growth		cell wall, cytoplasm, vacuole	195.25
528	YOR256C	YPL176C	TRE2	TRE1	NA	NA	NA	NA	1	endosomal transport, protein targeting, proteolysis involved in cellular protein catabolic process	endosomal transport, protein targeting, proteolysis involved in cellular protein catabolic process	NA						0	cellular_component	cytoplasm, vacuole		NA
529	YOR293W	YMR230W	RPS10A	RPS10B	1.24089213744232	26	8	18	1	cytoplasmic translation, nuclear transport, nucleobase-containing compound transport	cytoplasmic translation, nuclear transport, nucleobase-containing compound transport	1	structural constituent of ribosome, structural molecule activity	structural constituent of ribosome, structural molecule activity	chromosome, cytoskeleton, mitochondrial envelope, nucleolus, nuclear envelope, 90S preribosome, DNA-directed RNA polymerase II, holoenzyme, nuclear pore, preribosome, large subunit precursor, small-subunit processome, spindle	endoplasmic reticulum, plasma membrane, cytosolic large ribosomal subunit, cytosolic ribosome, cytosolic small ribosomal subunit, large ribosomal subunit, polysome	cytoplasm, endomembrane system, membrane, mitochondrion, nucleus, ribosome, preribosome, ribonucleoprotein complex	26			cytoplasm, ribosome	1749.25
530	YOR295W	YMR233W	UAF30	TRI1	0.872121521601259	NA	NA	NA	NA			NA						0		cytoplasm	nucleolus, nucleus	NA
531	YOR299W	YMR237W	BUD7	BCH1	0.884636532613433	NA	NA	NA	0.75	Golgi vesicle transport, carbohydrate metabolic process, cell wall organization or biogenesis, cytokinesis	Golgi vesicle transport, carbohydrate metabolic process, cell wall organization or biogenesis	NA			Golgi apparatus, cytoplasm, endomembrane system, membrane, mitochondrial envelope, mitochondrion, nucleus, ribonucleoprotein complex			8		ribosome	Golgi apparatus, cytoplasm, cytoplasmic membrane-bounded vesicle	140
532	YOR312C	YMR242C	RPL20B	RPL20A	0.37722469503392	28	13	15	1	cytoplasmic translation	cytoplasmic translation	1	structural constituent of ribosome, structural molecule activity	structural constituent of ribosome, structural molecule activity		Golgi apparatus, cell cortex, cytoplasmic membrane-bounded vesicle, cytoskeleton, endoplasmic reticulum, mitochondrial envelope, nucleolus, site of polarized growth, vacuole, 90S preribosome, cytoplasmic stress granule, polysome, proteasome complex, proteasome storage granule, vesicle coat	cytoplasm, endomembrane system, membrane, mitochondrion, nucleus, plasma membrane, ribosome, cytosolic large ribosomal subunit, cytosolic ribosome, cytosolic small ribosomal subunit, large ribosomal subunit, preribosome, ribonucleoprotein complex	28			cytoplasm, ribosome	3288
533	YOR316C	YMR243C	COT1	ZRC1	0.660976773164203	NA	NA	NA	0.666666666666667	cellular ion homeostasis, ion transport	cellular amino acid metabolic process, cellular ion homeostasis, ion transport	1	transmembrane transporter activity	transmembrane transporter activity	cytoplasm, membrane, vacuole			3	mitochondrion		cytoplasm, membrane, vacuole	449.5
534	YOR317W	YMR246W	FAA1	FAA4	0.765776213764986	NA	NA	NA	1	cofactor metabolic process, ion transport, lipid transport	cofactor metabolic process, ion transport, lipid transport	1	ligase activity	ligase activity	Golgi apparatus, cell cortex, cellular bud, cytoplasm, cytoskeleton, endomembrane system, endoplasmic reticulum, membrane, mitochondrial envelope, mitochondrion, nucleus, plasma membrane, ribosome, site of polarized growth, vacuole, cytosolic large ribosomal subunit, cytosolic ribosome, cytosolic small ribosomal subunit, large ribosomal subunit, polysome, ribonucleoprotein complex			21	endoplasmic reticulum, membrane, mitochondrial envelope, mitochondrion, plasma membrane		cytoplasm	1414.75
535	YOL052C-A	YMR251W-A	DDR2	HOR7	NA	NA	NA	NA	NA			NA						0	vacuole	endoplasmic reticulum, membrane, plasma membrane	cytoplasm	853.5
536	YML100W	YMR261C	TSL1	TPS3	0.810589014722161	29	8	21	1	carbohydrate metabolic process, oligosaccharide metabolic process	carbohydrate metabolic process, oligosaccharide metabolic process	1	enzyme regulator activity, phosphatase activity, transferase activity, transferring glycosyl groups	enzyme regulator activity, phosphatase activity, transferase activity, transferring glycosyl groups		Golgi apparatus, cell cortex, cellular bud, cytoplasmic membrane-bounded vesicle, cytoskeleton, endomembrane system, endoplasmic reticulum, mitochondrial envelope, nucleolus, site of polarized growth, nuclear envelope, 90S preribosome, cytoplasmic stress granule, cytosolic large ribosomal subunit, cytosolic ribosome, cytosolic small ribosomal subunit, large ribosomal subunit, polysome, preribosom…	cytoplasm, membrane, mitochondrion, nucleus, plasma membrane, ribosome, vacuole, ribonucleoprotein complex	29			cytoplasm	548.75
537	YML101C	YMR264W	CUE4	CUE1	1.25827390276389	NA	NA	NA	NA			NA			cytoplasm, endomembrane system, endoplasmic reticulum, membrane, nucleus			5		endomembrane system, membrane, mitochondrion	cytoplasm, endoplasmic reticulum	115.5
538	YML106W	YMR271C	URA5	URA10	0.365619633334337	12	11	1	1	nucleobase-containing small molecule metabolic process	nucleobase-containing small molecule metabolic process	1	transferase activity, transferring glycosyl groups	transferase activity, transferring glycosyl groups	cytosolic ribosome		cytoplasm, endomembrane system, endoplasmic reticulum, membrane, mitochondrial envelope, mitochondrion, nucleus, plasma membrane, ribosome, vacuole, ribonucleoprotein complex	12	nucleus		cytoplasm	488.5
539	YML109W	YMR273C	ZDS2	ZDS1	0.790793621567602	NA	NA	NA	0.6	cytokinesis, mitotic cell cycle, regulation of cell cycle	cytokinesis, mitotic cell cycle, nuclear transport, nucleobase-containing compound transport, regulation of cell cycle	NA						0		endomembrane system, membrane	cellular bud, cytoplasm, nucleus, site of polarized growth	NA
540	YML111W	YMR275C	BUL2	BUL1	0.599147322506241	NA	NA	NA	0.333333333333333	protein modification by small protein conjugation or removal	mitochondrion organization, organelle inheritance, protein modification by small protein conjugation or removal	1	ligase activity	ligase activity	cytoplasm			1	cytoplasm	membrane, plasma membrane		NA
541	YML116W	YMR279C	ATR1	YMR279C	NA	NA	NA	NA	0.666666666666667	ion transport, response to chemical stimulus, transmembrane transport	ion transport, transmembrane transport	1	transmembrane transporter activity	transmembrane transporter activity	cell cortex, cellular bud, cytoplasm, cytoskeleton, endomembrane system, endoplasmic reticulum, membrane, mitochondrial envelope, mitochondrion, nucleus, plasma membrane, ribosome, site of polarized growth, vacuole, ribonucleoprotein complex			15	cytoplasm, plasma membrane, vacuole		membrane	NA
542	YML118W	YMR285C	NGL3	NGL2	NA	NA	NA	NA	0	RNA catabolic process	rRNA processing	1	nuclease activity	nuclease activity		cytoplasm, endoplasmic reticulum, membrane, mitochondrion, nucleus		5	cellular_component	other		46.25
543	YML124C	YML085C	TUB3	TUB1	1.20437938166902	NA	NA	NA	1	chromosome segregation, conjugation, organelle fission	chromosome segregation, conjugation, organelle fission	1	structural molecule activity	structural molecule activity		cytoplasm, membrane		2			cytoplasm, cytoskeleton, microtubule organizing center, nucleus	327.5
544	YML125C	YML087C	PGA3	AIM33	NA	NA	NA	NA	NA			NA			Golgi apparatus, cell cortex, cellular bud, chromosome, cytoplasm, cytoplasmic membrane-bounded vesicle, cytoskeleton, endomembrane system, endoplasmic reticulum, membrane, mitochondrial envelope, mitochondrion, nucleolus, nucleus, plasma membrane, ribosome, site of polarized growth, vacuole, endosome, nuclear envelope, cytosolic ribosome, polysome, preribosome, ribonucleoprotein complex			24	cytoplasm, endoplasmic reticulum, membrane, plasma membrane	cellular_component		364.5
